# Supplementary material for: STK11 (LKB1) missense somatic mutant isoforms promote tumor growth, motility and inflammation
Source: Commun Biol. 2020 Jul 9;3:366. doi: 10.1038/s42003-020-1092-0 (PMC7347935; doi:10.1038/s42003-020-1092-0)
Supplement: Supplementary file 3 — Supplementary data 1 [file 42003_2020_1092_MOESM3_ESM.xlsx]

## Sheet: WT -DOX
Biological sample name	Protein name	Protein accession numbers	Protein molecular weight (Da)	Protein identification probability	Exclusive unique peptide count	Exclusive unique spectrum count	Exclusive spectrum count	Percentage sequence coverage	Peptide sequence	Best Peptide identification probability	Best Mascot Ion Score	Number of identified +1H spectra	Number of identified +2H spectra	Number of identified +3H spectra	Number of identified +4H spectra	Number of enzymatic termini	Calculated +1H Peptide Mass (AMU)	Peptide start index	Peptide stop index
WT-DOX_01	Transforming growth factor-beta-induced protein ig-h3 OS=Homo sapiens GN=TGFBI PE=1 SV=1	BGH3_HUMAN	74682.9	1	31	44	86	0.523	AIISNKDILATNGVIHYIDELLIPDSAK	0.996	35.1	0	0	1	1	2	3036.66	350	377
WT-DOX_01	Transforming growth factor-beta-induced protein ig-h3 OS=Homo sapiens GN=TGFBI PE=1 SV=1	BGH3_HUMAN	74682.9	1	31	44	86	0.523	DGTPPIDAHTR	0.977	29.6	0	1	0	0	2	1179.58	422	432
WT-DOX_01	Transforming growth factor-beta-induced protein ig-h3 OS=Homo sapiens GN=TGFBI PE=1 SV=1	BGH3_HUMAN	74682.9	1	31	44	86	0.523	EGVYTVFAPTNEAFR	0.994	36.8	0	2	0	0	2	1700.83	534	548
WT-DOX_01	Transforming growth factor-beta-induced protein ig-h3 OS=Homo sapiens GN=TGFBI PE=1 SV=1	BGH3_HUMAN	74682.9	1	31	44	86	0.523	ELANILK	0.96	27	0	1	0	0	2	800.488	564	570
WT-DOX_01	Transforming growth factor-beta-induced protein ig-h3 OS=Homo sapiens GN=TGFBI PE=1 SV=1	BGH3_HUMAN	74682.9	1	31	44	86	0.523	FSMLVAAIQSAGLTETLNR	0.997	79.2	0	1	0	0	2	2022.07	515	533
WT-DOX_01	Transforming growth factor-beta-induced protein ig-h3 OS=Homo sapiens GN=TGFBI PE=1 SV=1	BGH3_HUMAN	74682.9	1	31	44	86	0.523	GCPAALPLSNLYETLGVVGSTTTQLYTDR	0.979	26.4	0	0	1	0	2	3097.55	96	124
WT-DOX_01	Transforming growth factor-beta-induced protein ig-h3 OS=Homo sapiens GN=TGFBI PE=1 SV=1	BGH3_HUMAN	74682.9	1	31	44	86	0.523	GCPAALPLSNLYETLGVVGSTTTQLYTDRTEK	0.997	64	0	0	1	1	2	3455.74	96	127
WT-DOX_01	Transforming growth factor-beta-induced protein ig-h3 OS=Homo sapiens GN=TGFBI PE=1 SV=1	BGH3_HUMAN	74682.9	1	31	44	86	0.523	GDELADSALEIFK	0.997	75.7	0	8	0	0	2	1407.7	643	655
WT-DOX_01	Transforming growth factor-beta-induced protein ig-h3 OS=Homo sapiens GN=TGFBI PE=1 SV=1	BGH3_HUMAN	74682.9	1	31	44	86	0.523	GDELADSALEIFKQASAFSR	0.997	59.6	0	0	5	0	2	2155.07	643	662
WT-DOX_01	Transforming growth factor-beta-induced protein ig-h3 OS=Homo sapiens GN=TGFBI PE=1 SV=1	BGH3_HUMAN	74682.9	1	31	44	86	0.523	GDNRFSMLVAAIQSAGLTETLNR	0.997	36.8	0	0	1	0	2	2464.26	511	533
WT-DOX_01	Transforming growth factor-beta-induced protein ig-h3 OS=Homo sapiens GN=TGFBI PE=1 SV=1	BGH3_HUMAN	74682.9	1	31	44	86	0.523	GRQHGPNVCAVQK	0.997	51.7	0	1	4	0	2	1450.73	41	53
WT-DOX_01	Transforming growth factor-beta-induced protein ig-h3 OS=Homo sapiens GN=TGFBI PE=1 SV=1	BGH3_HUMAN	74682.9	1	31	44	86	0.523	GRYGTLFTMDR	0.983	31	0	2	0	0	2	1316.64	486	496
WT-DOX_01	Transforming growth factor-beta-induced protein ig-h3 OS=Homo sapiens GN=TGFBI PE=1 SV=1	BGH3_HUMAN	74682.9	1	31	44	86	0.523	ILGDPEALRDLLNNHILK	0.996	32.4	0	0	0	1	2	2044.16	296	313
WT-DOX_01	Transforming growth factor-beta-induced protein ig-h3 OS=Homo sapiens GN=TGFBI PE=1 SV=1	BGH3_HUMAN	74682.9	1	31	44	86	0.523	LLGDAKELANILK	0.997	63	0	3	2	0	2	1397.84	558	570
WT-DOX_01	Transforming growth factor-beta-induced protein ig-h3 OS=Homo sapiens GN=TGFBI PE=1 SV=1	BGH3_HUMAN	74682.9	1	31	44	86	0.523	LTLLAPLNSVFK	0.993	35.5	0	2	0	0	2	1315.8	410	421
WT-DOX_01	Transforming growth factor-beta-induced protein ig-h3 OS=Homo sapiens GN=TGFBI PE=1 SV=1	BGH3_HUMAN	74682.9	1	31	44	86	0.523	LTLLAPLNSVFKDGTPPIDAHTR	0.995	33.8	0	0	2	3	2	2476.36	410	432
WT-DOX_01	Transforming growth factor-beta-induced protein ig-h3 OS=Homo sapiens GN=TGFBI PE=1 SV=1	BGH3_HUMAN	74682.9	1	31	44	86	0.523	NHIIKDQLASK	0.997	44.7	0	2	2	0	2	1266.72	437	447
WT-DOX_01	Transforming growth factor-beta-induced protein ig-h3 OS=Homo sapiens GN=TGFBI PE=1 SV=1	BGH3_HUMAN	74682.9	1	31	44	86	0.523	NSLCIENSCIAAHDK	0.997	45.8	0	1	1	0	2	1731.78	470	484
WT-DOX_01	Transforming growth factor-beta-induced protein ig-h3 OS=Homo sapiens GN=TGFBI PE=1 SV=1	BGH3_HUMAN	74682.9	1	31	44	86	0.523	NSLCIENSCIAAHDKR	0.997	61.8	0	1	0	1	2	1887.88	470	485
WT-DOX_01	Transforming growth factor-beta-induced protein ig-h3 OS=Homo sapiens GN=TGFBI PE=1 SV=1	BGH3_HUMAN	74682.9	1	31	44	86	0.523	QAGLGNHLSGSER	0.997	49.9	0	4	1	0	2	1325.66	397	409
WT-DOX_01	Transforming growth factor-beta-induced protein ig-h3 OS=Homo sapiens GN=TGFBI PE=1 SV=1	BGH3_HUMAN	74682.9	1	31	44	86	0.523	QASAFSR	0.99	33.7	0	2	0	0	2	766.384	656	662
WT-DOX_01	Transforming growth factor-beta-induced protein ig-h3 OS=Homo sapiens GN=TGFBI PE=1 SV=1	BGH3_HUMAN	74682.9	1	31	44	86	0.523	QHGPNVCAVQK	0.997	40.6	0	0	3	0	2	1237.61	43	53
WT-DOX_01	Transforming growth factor-beta-induced protein ig-h3 OS=Homo sapiens GN=TGFBI PE=1 SV=1	BGH3_HUMAN	74682.9	1	31	44	86	0.523	SPYQLVLQHSR	0.997	65.3	0	2	3	0	2	1327.71	28	38
WT-DOX_01	Transforming growth factor-beta-induced protein ig-h3 OS=Homo sapiens GN=TGFBI PE=1 SV=1	BGH3_HUMAN	74682.9	1	31	44	86	0.523	STVISYECCPGYEK	0.997	51.2	0	2	0	0	2	1692.72	77	90
WT-DOX_01	Transforming growth factor-beta-induced protein ig-h3 OS=Homo sapiens GN=TGFBI PE=1 SV=1	BGH3_HUMAN	74682.9	1	31	44	86	0.523	STVISYECCPGYEKVPGEK	0.971	28.4	0	1	0	0	2	2203	77	95
WT-DOX_01	Transforming growth factor-beta-induced protein ig-h3 OS=Homo sapiens GN=TGFBI PE=1 SV=1	BGH3_HUMAN	74682.9	1	31	44	86	0.523	VLTDELKHGMTLTSMYQNSNIQIHHYPNGIVTVNCAR	0.947	21.5	0	0	0	0	2	4255.08	180	216
WT-DOX_01	Transforming growth factor-beta-induced protein ig-h3 OS=Homo sapiens GN=TGFBI PE=1 SV=1	BGH3_HUMAN	74682.9	1	31	44	86	0.523	VLTPPMGTVMDVLK	0.997	53.8	0	5	0	0	2	1500.82	497	510
WT-DOX_01	Transforming growth factor-beta-induced protein ig-h3 OS=Homo sapiens GN=TGFBI PE=1 SV=1	BGH3_HUMAN	74682.9	1	31	44	86	0.523	YHIGDEILVSGGIGALVR	0.997	93.8	0	1	3	0	2	1869.02	571	588
WT-DOX_01	Transforming growth factor-beta-induced protein ig-h3 OS=Homo sapiens GN=TGFBI PE=1 SV=1	BGH3_HUMAN	74682.9	1	31	44	86	0.523	YHMVGRR	0.947	22.3	0	0	1	0	2	918.473	173	179
WT-DOX_01	Transforming growth factor-beta-induced protein ig-h3 OS=Homo sapiens GN=TGFBI PE=1 SV=1	BGH3_HUMAN	74682.9	1	31	44	86	0.523	YLYHGQTLETLGGK	0.997	74.6	0	2	1	0	2	1579.81	448	461
WT-DOX_01	Transforming growth factor-beta-induced protein ig-h3 OS=Homo sapiens GN=TGFBI PE=1 SV=1	BGH3_HUMAN	74682.9	1	31	44	86	0.523	YLYHGQTLETLGGKK	0.987	27.2	0	0	1	1	2	1707.91	448	462
WT-DOX_01	Transgelin-2 OS=Homo sapiens GN=TAGLN2 PE=1 SV=3	TAGL2_HUMAN	22391.9	1	9	10	13	0.482	GASQAGMTGYGMPR	0.994	36.9	0	1	0	0	2	1383.61	183	196
WT-DOX_01	Transgelin-2 OS=Homo sapiens GN=TAGLN2 PE=1 SV=3	TAGL2_HUMAN	22391.9	1	9	10	13	0.482	IQASTMAFKQMEQISQFLQAAER	0.971	24.9	0	0	1	0	2	2656.32	80	102
WT-DOX_01	Transgelin-2 OS=Homo sapiens GN=TAGLN2 PE=1 SV=3	TAGL2_HUMAN	22391.9	1	9	10	13	0.482	NFSDNQLQEGKNVIGLQMGTNR	0.997	35.8	0	0	1	0	2	2463.2	161	182
WT-DOX_01	Transgelin-2 OS=Homo sapiens GN=TAGLN2 PE=1 SV=3	TAGL2_HUMAN	22391.9	1	9	10	13	0.482	NMACVQR	0.991	34.1	0	1	0	0	2	878.397	121	127
WT-DOX_01	Transgelin-2 OS=Homo sapiens GN=TAGLN2 PE=1 SV=3	TAGL2_HUMAN	22391.9	1	9	10	13	0.482	NVIGLQMGTNR	0.977	29.5	0	1	0	0	2	1202.63	172	182
WT-DOX_01	Transgelin-2 OS=Homo sapiens GN=TAGLN2 PE=1 SV=3	TAGL2_HUMAN	22391.9	1	9	10	13	0.482	QMEQISQFLQAAER	0.997	79.4	0	3	1	0	2	1678.82	89	102
WT-DOX_01	Transgelin-2 OS=Homo sapiens GN=TAGLN2 PE=1 SV=3	TAGL2_HUMAN	22391.9	1	9	10	13	0.482	TLMNLGGLAVAR	0.997	54.7	0	2	0	0	2	1215.69	128	139
WT-DOX_01	Transgelin-2 OS=Homo sapiens GN=TAGLN2 PE=1 SV=3	TAGL2_HUMAN	22391.9	1	9	10	13	0.482	YGINTTDIFQTVDLWEGK	0.997	71.1	0	1	0	0	2	2100.03	103	120
WT-DOX_01	Transgelin-2 OS=Homo sapiens GN=TAGLN2 PE=1 SV=3	TAGL2_HUMAN	22391.9	1	9	10	13	0.482	YGINTTDIFQTVDLWEGKNMACVQR	0.997	76.8	0	0	1	0	2	2959.41	103	127
WT-DOX_01	Ephrin-A1 OS=Homo sapiens GN=EFNA1 PE=1 SV=2	EFNA1_HUMAN	23787.2	0.998	2	2	2	0.0976	FTPFTLGKEFK	0.996	38.6	0	1	0	0	2	1314.71	111	121
WT-DOX_01	Ephrin-A1 OS=Homo sapiens GN=EFNA1 PE=1 SV=2	EFNA1_HUMAN	23787.2	0.998	2	2	2	0.0976	LAADDPEVR	0.99	33.7	0	1	0	0	2	985.495	166	174
WT-DOX_01	N-acetylglucosamine-6-sulfatase OS=Homo sapiens GN=GNS PE=1 SV=3	GNS_HUMAN	62084	1	7	7	7	0.181	AFQNVFAPR	0.997	44.5	0	1	0	0	2	1049.55	247	255
WT-DOX_01	N-acetylglucosamine-6-sulfatase OS=Homo sapiens GN=GNS PE=1 SV=3	GNS_HUMAN	62084	1	7	7	7	0.181	IQEPNTFPAILR	0.983	30.9	0	1	0	0	2	1398.77	126	137
WT-DOX_01	N-acetylglucosamine-6-sulfatase OS=Homo sapiens GN=GNS PE=1 SV=3	GNS_HUMAN	62084	1	7	7	7	0.181	LMMLQSCSGPTCR	0.997	52.1	0	1	0	0	2	1540.67	507	519
WT-DOX_01	N-acetylglucosamine-6-sulfatase OS=Homo sapiens GN=GNS PE=1 SV=3	GNS_HUMAN	62084	1	7	7	7	0.181	QLYEFDIKVPLLVR	0.997	38.1	0	0	1	0	2	1733	342	355
WT-DOX_01	N-acetylglucosamine-6-sulfatase OS=Homo sapiens GN=GNS PE=1 SV=3	GNS_HUMAN	62084	1	7	7	7	0.181	SMCGYQTFFAGK	0.995	37.8	0	1	0	0	2	1396.6	138	149
WT-DOX_01	N-acetylglucosamine-6-sulfatase OS=Homo sapiens GN=GNS PE=1 SV=3	GNS_HUMAN	62084	1	7	7	7	0.181	SNFEPFFMMIATPAPHSPWTAAPQYQK	0.997	50.9	0	0	1	0	2	3094.46	220	246
WT-DOX_01	N-acetylglucosamine-6-sulfatase OS=Homo sapiens GN=GNS PE=1 SV=3	GNS_HUMAN	62084	1	7	7	7	0.181	WQTLLSVDDLVEK	0.997	42.3	0	1	0	0	2	1545.82	293	305
WT-DOX_01	Dickkopf-related protein 3 OS=Homo sapiens GN=DKK3 PE=1 SV=2	DKK3_HUMAN	38389.4	1	4	4	4	0.223	GLLFPVCTPLPVEGELCHDPASR	0.969	24.5	0	0	1	0	2	2564.26	225	247
WT-DOX_01	Dickkopf-related protein 3 OS=Homo sapiens GN=DKK3 PE=1 SV=2	DKK3_HUMAN	38389.4	1	4	4	4	0.223	LLDLITWELEPDGALDR	0.997	60.1	0	1	0	0	2	1969.03	248	264
WT-DOX_01	Dickkopf-related protein 3 OS=Homo sapiens GN=DKK3 PE=1 SV=2	DKK3_HUMAN	38389.4	1	4	4	4	0.223	SAVEEMEAEEAAAK	0.997	76.4	0	1	0	0	2	1464.65	67	80
WT-DOX_01	Dickkopf-related protein 3 OS=Homo sapiens GN=DKK3 PE=1 SV=2	DKK3_HUMAN	38389.4	1	4	4	4	0.223	SLTEEMALREPAAAAAALLGGEEI	0.96	23.4	0	0	1	0	2	2413.23	327	350
WT-DOX_01	Glia-derived nexin OS=Homo sapiens GN=SERPINE2 PE=1 SV=1	GDN_HUMAN	44003.2	1	12	13	15	0.342	AKIEVSEDGTK	0.995	37.3	0	1	0	0	2	1176.61	343	353
WT-DOX_01	Glia-derived nexin OS=Homo sapiens GN=SERPINE2 PE=1 SV=1	GDN_HUMAN	44003.2	1	12	13	15	0.342	ASAATTAILIAR	0.997	60.5	0	1	0	0	2	1158.68	354	365
WT-DOX_01	Glia-derived nexin OS=Homo sapiens GN=SERPINE2 PE=1 SV=1	GDN_HUMAN	44003.2	1	12	13	15	0.342	HNPTGAVLFMGQINKP	0.997	69.1	0	1	0	0	2	1723.89	383	398
WT-DOX_01	Glia-derived nexin OS=Homo sapiens GN=SERPINE2 PE=1 SV=1	GDN_HUMAN	44003.2	1	12	13	15	0.342	IEVSEDGTKASAATTAILIAR	0.972	25	0	0	1	0	2	2117.14	345	365
WT-DOX_01	Glia-derived nexin OS=Homo sapiens GN=SERPINE2 PE=1 SV=1	GDN_HUMAN	44003.2	1	12	13	15	0.342	LVLVNAVYFK	0.997	49.8	0	1	0	0	2	1165.7	181	190
WT-DOX_01	Glia-derived nexin OS=Homo sapiens GN=SERPINE2 PE=1 SV=1	GDN_HUMAN	44003.2	1	12	13	15	0.342	NKDVFQCEVR	0.997	49.3	0	1	1	0	2	1294.62	130	139
WT-DOX_01	Glia-derived nexin OS=Homo sapiens GN=SERPINE2 PE=1 SV=1	GDN_HUMAN	44003.2	1	12	13	15	0.342	QLAMVMR	0.969	28.1	0	1	0	0	2	848.448	76	82
WT-DOX_01	Glia-derived nexin OS=Homo sapiens GN=SERPINE2 PE=1 SV=1	GDN_HUMAN	44003.2	1	12	13	15	0.342	SRPHDNIVISPHGIASVLGMLQLGADGR	0.977	26.1	0	0	0	0	2	2910.54	45	72
WT-DOX_01	Glia-derived nexin OS=Homo sapiens GN=SERPINE2 PE=1 SV=1	GDN_HUMAN	44003.2	1	12	13	15	0.342	SYQVPMLAQLSVFR	0.997	49.7	0	3	0	0	2	1638.87	214	227
WT-DOX_01	Glia-derived nexin OS=Homo sapiens GN=SERPINE2 PE=1 SV=1	GDN_HUMAN	44003.2	1	12	13	15	0.342	TFVAADGKSYQVPMLAQLSVFR	0.995	33.5	0	0	1	0	2	2428.27	206	227
WT-DOX_01	Glia-derived nexin OS=Homo sapiens GN=SERPINE2 PE=1 SV=1	GDN_HUMAN	44003.2	1	12	13	15	0.342	TIDSWMSIMVPK	0.997	45.8	0	1	0	0	2	1407.7	276	287
WT-DOX_01	Glia-derived nexin OS=Homo sapiens GN=SERPINE2 PE=1 SV=1	GDN_HUMAN	44003.2	1	12	13	15	0.342	YGVNGVGK	0.995	37.7	0	1	0	0	2	793.42	83	90
WT-DOX_01	Filamin-A OS=Homo sapiens GN=FLNA PE=1 SV=4	FLNA_HUMAN	280729	1	33	34	38	0.173	AEAGVPAEFSIWTR	0.997	59.4	0	3	0	0	2	1533.77	2251	2264
WT-DOX_01	Filamin-A OS=Homo sapiens GN=FLNA PE=1 SV=4	FLNA_HUMAN	280729	1	33	34	38	0.173	AFGPGLQGGSAGSPAR	0.997	58.7	0	1	0	0	2	1429.72	1072	1087
WT-DOX_01	Filamin-A OS=Homo sapiens GN=FLNA PE=1 SV=4	FLNA_HUMAN	280729	1	33	34	38	0.173	AGGPGLER	0.997	57.9	0	1	0	0	2	756.4	2243	2250
WT-DOX_01	Filamin-A OS=Homo sapiens GN=FLNA PE=1 SV=4	FLNA_HUMAN	280729	1	33	34	38	0.173	AGNNMLLVGVHGPR	0.996	34.9	0	0	1	0	2	1434.76	2585	2598
WT-DOX_01	Filamin-A OS=Homo sapiens GN=FLNA PE=1 SV=4	FLNA_HUMAN	280729	1	33	34	38	0.173	AGQSAAGAAPGGGVDTR	0.997	50.1	0	1	0	0	2	1442.7	8	24
WT-DOX_01	Filamin-A OS=Homo sapiens GN=FLNA PE=1 SV=4	FLNA_HUMAN	280729	1	33	34	38	0.173	AGVAPLQVK	0.994	36.7	0	1	0	0	2	882.541	1478	1486
WT-DOX_01	Filamin-A OS=Homo sapiens GN=FLNA PE=1 SV=4	FLNA_HUMAN	280729	1	33	34	38	0.173	ALGALVDSCAPGLCPDWDSWDASKPVTNAR	0.997	36.6	0	0	1	0	2	3229.5	197	226
WT-DOX_01	Filamin-A OS=Homo sapiens GN=FLNA PE=1 SV=4	FLNA_HUMAN	280729	1	33	34	38	0.173	ATCAPQHGAPGPGPADASK	0.996	34.3	0	0	1	0	2	1789.83	2541	2559
WT-DOX_01	Filamin-A OS=Homo sapiens GN=FLNA PE=1 SV=4	FLNA_HUMAN	280729	1	33	34	38	0.173	AWGPGLEGGVVGK	0.996	39.2	0	1	0	0	2	1226.65	581	593
WT-DOX_01	Filamin-A OS=Homo sapiens GN=FLNA PE=1 SV=4	FLNA_HUMAN	280729	1	33	34	38	0.173	AYGPGIEPTGNMVK	0.993	35.4	0	1	0	0	2	1433.71	286	299
WT-DOX_01	Filamin-A OS=Homo sapiens GN=FLNA PE=1 SV=4	FLNA_HUMAN	280729	1	33	34	38	0.173	CSGPGLER	0.994	36.6	0	1	0	0	2	875.404	1165	1172
WT-DOX_01	Filamin-A OS=Homo sapiens GN=FLNA PE=1 SV=4	FLNA_HUMAN	280729	1	33	34	38	0.173	CSGPGLSPGMVR	0.996	38.2	0	1	0	0	2	1217.58	1453	1464
WT-DOX_01	Filamin-A OS=Homo sapiens GN=FLNA PE=1 SV=4	FLNA_HUMAN	280729	1	33	34	38	0.173	EATTEFSVDAR	0.992	34.8	0	1	0	0	2	1225.57	1273	1283
WT-DOX_01	Filamin-A OS=Homo sapiens GN=FLNA PE=1 SV=4	FLNA_HUMAN	280729	1	33	34	38	0.173	GAGTGGLGLAVEGPSEAK	0.997	56.5	0	3	0	0	2	1570.81	1382	1399
WT-DOX_01	Filamin-A OS=Homo sapiens GN=FLNA PE=1 SV=4	FLNA_HUMAN	280729	1	33	34	38	0.173	GLVEPVDVVDNADGTQTVNYVPSR	0.997	79.9	0	1	0	0	2	2544.26	1492	1515
WT-DOX_01	Filamin-A OS=Homo sapiens GN=FLNA PE=1 SV=4	FLNA_HUMAN	280729	1	33	34	38	0.173	IANLQTDLSDGLR	0.997	77.7	0	1	0	0	2	1415.75	64	76
WT-DOX_01	Filamin-A OS=Homo sapiens GN=FLNA PE=1 SV=4	FLNA_HUMAN	280729	1	33	34	38	0.173	IECDDKGDGSCDVR	0.992	34.8	0	1	0	0	2	1625.65	621	634
WT-DOX_01	Filamin-A OS=Homo sapiens GN=FLNA PE=1 SV=4	FLNA_HUMAN	280729	1	33	34	38	0.173	IQQNTFTR	0.986	32	0	1	0	0	2	1007.53	44	51
WT-DOX_01	Filamin-A OS=Homo sapiens GN=FLNA PE=1 SV=4	FLNA_HUMAN	280729	1	33	34	38	0.173	IVGPSGAAVPCKVEPGLGADNSVVR	0.98	26.6	0	0	1	0	2	2449.29	1008	1032
WT-DOX_01	Filamin-A OS=Homo sapiens GN=FLNA PE=1 SV=4	FLNA_HUMAN	280729	1	33	34	38	0.173	KIQQNTFTR	0.997	46.2	0	1	0	0	2	1135.62	43	51
WT-DOX_01	Filamin-A OS=Homo sapiens GN=FLNA PE=1 SV=4	FLNA_HUMAN	280729	1	33	34	38	0.173	LIALLEVLSQK	0.997	48.8	0	1	0	0	2	1226.77	77	87
WT-DOX_01	Filamin-A OS=Homo sapiens GN=FLNA PE=1 SV=4	FLNA_HUMAN	280729	1	33	34	38	0.173	LIALLEVLSQKK	0.972	25	0	0	1	0	2	1354.87	77	88
WT-DOX_01	Filamin-A OS=Homo sapiens GN=FLNA PE=1 SV=4	FLNA_HUMAN	280729	1	33	34	38	0.173	LLGWIQNK	0.977	29.4	0	1	0	0	2	971.567	172	179
WT-DOX_01	Filamin-A OS=Homo sapiens GN=FLNA PE=1 SV=4	FLNA_HUMAN	280729	1	33	34	38	0.173	LVSNHSLHETSSVFVDSLTK	0.987	28.8	0	0	1	0	2	2200.12	2521	2540
WT-DOX_01	Filamin-A OS=Homo sapiens GN=FLNA PE=1 SV=4	FLNA_HUMAN	280729	1	33	34	38	0.173	NGHVGISFVPK	0.982	27	0	0	1	0	2	1154.63	2004	2014
WT-DOX_01	Filamin-A OS=Homo sapiens GN=FLNA PE=1 SV=4	FLNA_HUMAN	280729	1	33	34	38	0.173	TGVAVNKPAEFTVDAK	0.997	45	0	1	1	0	2	1646.87	685	700
WT-DOX_01	Filamin-A OS=Homo sapiens GN=FLNA PE=1 SV=4	FLNA_HUMAN	280729	1	33	34	38	0.173	TPCEEILVK	0.997	40.7	0	1	0	0	2	1088.57	2599	2607
WT-DOX_01	Filamin-A OS=Homo sapiens GN=FLNA PE=1 SV=4	FLNA_HUMAN	280729	1	33	34	38	0.173	VANPSGNLTETYVQDR	0.997	87.7	0	1	0	0	2	1763.86	1297	1312
WT-DOX_01	Filamin-A OS=Homo sapiens GN=FLNA PE=1 SV=4	FLNA_HUMAN	280729	1	33	34	38	0.173	VHGPGIQSGTTNKPNKFTVETR	0.953	21.9	0	0	0	1	2	2368.24	1360	1381
WT-DOX_01	Filamin-A OS=Homo sapiens GN=FLNA PE=1 SV=4	FLNA_HUMAN	280729	1	33	34	38	0.173	VTAQGPGLEPSGNIANK	0.997	51.8	0	1	0	0	2	1652.86	384	400
WT-DOX_01	Filamin-A OS=Homo sapiens GN=FLNA PE=1 SV=4	FLNA_HUMAN	280729	1	33	34	38	0.173	WGDEHIPGSPYR	0.981	30.4	0	1	0	0	2	1413.65	2632	2643
WT-DOX_01	Filamin-A OS=Homo sapiens GN=FLNA PE=1 SV=4	FLNA_HUMAN	280729	1	33	34	38	0.173	YGGDEIPFSPYR	0.993	36	0	1	0	0	2	1400.65	1622	1633
WT-DOX_01	Filamin-A OS=Homo sapiens GN=FLNA PE=1 SV=4	FLNA_HUMAN	280729	1	33	34	38	0.173	YNEQHVPGSPFTAR	0.957	26.6	0	1	0	0	2	1602.77	1938	1951
WT-DOX_01	Superoxide dismutase [Mn], mitochondrial OS=Homo sapiens GN=SOD2 PE=1 SV=2	SODM_HUMAN	24722.6	0.999	2	2	7	0.131	AIWNVINWENVTER	0.997	76.3	0	6	0	0	2	1743.88	203	216
WT-DOX_01	Superoxide dismutase [Mn], mitochondrial OS=Homo sapiens GN=SOD2 PE=1 SV=2	SODM_HUMAN	24722.6	0.999	2	2	7	0.131	HHAAYVNNLNVTEEK	0.988	28.9	0	0	1	0	2	1738.85	54	68
WT-DOX_01	Glutathione S-transferase P OS=Homo sapiens GN=GSTP1 PE=1 SV=2	GSTP1_HUMAN	23356.7	1	7	7	12	0.524	AFLASPEYVNLPINGNGKQ	0.997	68.7	0	1	0	0	2	2032.05	192	210
WT-DOX_01	Glutathione S-transferase P OS=Homo sapiens GN=GSTP1 PE=1 SV=2	GSTP1_HUMAN	23356.7	1	7	7	12	0.524	ASCLYGQLPK	0.997	41.2	0	1	0	0	2	1136.58	46	55
WT-DOX_01	Glutathione S-transferase P OS=Homo sapiens GN=GSTP1 PE=1 SV=2	GSTP1_HUMAN	23356.7	1	7	7	12	0.524	FQDGDLTLYQSNTILR	0.997	108	0	4	0	0	2	1883.95	56	71
WT-DOX_01	Glutathione S-transferase P OS=Homo sapiens GN=GSTP1 PE=1 SV=2	GSTP1_HUMAN	23356.7	1	7	7	12	0.524	MLLADQGQSWKEEVVTVETWQEGSLK	0.997	38.2	0	0	1	0	2	2991.48	20	45
WT-DOX_01	Glutathione S-transferase P OS=Homo sapiens GN=GSTP1 PE=1 SV=2	GSTP1_HUMAN	23356.7	1	7	7	12	0.524	PPYTVVYFPVR	0.997	46.2	0	2	0	0	1	1337.73	2	12
WT-DOX_01	Glutathione S-transferase P OS=Homo sapiens GN=GSTP1 PE=1 SV=2	GSTP1_HUMAN	23356.7	1	7	7	12	0.524	PPYTVVYFPVRGR	0.997	35.4	0	0	2	0	1	1550.85	2	14
WT-DOX_01	Glutathione S-transferase P OS=Homo sapiens GN=GSTP1 PE=1 SV=2	GSTP1_HUMAN	23356.7	1	7	7	12	0.524	TLGLYGKDQQEAALVDMVNDGVEDLR	0.997	82.2	0	0	1	0	2	2849.4	76	101
WT-DOX_01	Aspartate aminotransferase, cytoplasmic OS=Homo sapiens GN=GOT1 PE=1 SV=3	AATC_HUMAN	46248.1	0.572	1	1	1	0.046	APPSVFAEVPQAQPVLVFK	0.997	43.7	0	1	0	0	1	2024.12	2	20
WT-DOX_01	Dihydropyrimidinase-related protein 2 OS=Homo sapiens GN=DPYSL2 PE=1 SV=1	DPYL2_HUMAN	62294	1	5	5	5	0.18	AITIANQTNCPLYITK	0.997	55.8	0	1	0	0	2	1820.96	239	254
WT-DOX_01	Dihydropyrimidinase-related protein 2 OS=Homo sapiens GN=DPYSL2 PE=1 SV=1	DPYL2_HUMAN	62294	1	5	5	5	0.18	FQMPDQGMTSADDFFQGTK	0.997	73.2	0	1	0	0	2	2150.92	76	94
WT-DOX_01	Dihydropyrimidinase-related protein 2 OS=Homo sapiens GN=DPYSL2 PE=1 SV=1	DPYL2_HUMAN	62294	1	5	5	5	0.18	GLYDGPVCEVSVTPK	0.997	80.1	0	1	0	0	2	1620.79	497	511
WT-DOX_01	Dihydropyrimidinase-related protein 2 OS=Homo sapiens GN=DPYSL2 PE=1 SV=1	DPYL2_HUMAN	62294	1	5	5	5	0.18	ILDLGITGPEGHVLSRPEEVEAEAVNR	0.997	34	0	0	0	1	2	2900.51	212	238
WT-DOX_01	Dihydropyrimidinase-related protein 2 OS=Homo sapiens GN=DPYSL2 PE=1 SV=1	DPYL2_HUMAN	62294	1	5	5	5	0.18	MDENQFVAVTSTNAAK	0.997	72.3	0	1	0	0	2	1725.81	375	390
WT-DOX_01	Dihydropyrimidinase-related protein 2 OS=Homo sapiens GN=DPYSL2 PE=1 SV=1	DPYL2_HUMAN	62294	1	5	5	5	0.18	SSAEVIAQAR	0.997	64.4	0	1	0	0	2	1031.55	259	268
WT-DOX_01	SH3 domain-binding glutamic acid-rich-like protein 3 OS=Homo sapiens GN=SH3BGRL3 PE=1 SV=1	SH3L3_HUMAN	10437.8	1	3	3	3	0.43	EIKSQQSEVTR	0.953	26.2	0	1	0	0	2	1304.68	16	26
WT-DOX_01	SH3 domain-binding glutamic acid-rich-like protein 3 OS=Homo sapiens GN=SH3BGRL3 PE=1 SV=1	SH3L3_HUMAN	10437.8	1	3	3	3	0.43	IQYQLVDISQDNALRDEMR	0.997	37	0	0	1	0	2	2307.14	33	51
WT-DOX_01	SH3 domain-binding glutamic acid-rich-like protein 3 OS=Homo sapiens GN=SH3BGRL3 PE=1 SV=1	SH3L3_HUMAN	10437.8	1	3	3	3	0.43	VYSTSVTGSR	0.997	58.1	0	1	0	0	2	1056.53	6	15
WT-DOX_01	Transmembrane protein 132A OS=Homo sapiens GN=TMEM132A PE=2 SV=1	T132A_HUMAN	110107	1	2	2	3	0.0264	LHATHPAGTAHQACR	0.997	35	0	0	0	1	2	1627.79	162	176
WT-DOX_01	Transmembrane protein 132A OS=Homo sapiens GN=TMEM132A PE=2 SV=1	T132A_HUMAN	110107	1	2	2	3	0.0264	SETFLLLQPWPR	0.997	59.5	0	2	0	0	2	1486.81	78	89
WT-DOX_01	Receptor-type tyrosine-protein phosphatase F OS=Homo sapiens GN=PTPRF PE=1 SV=2	PTPRF_HUMAN	212878	1	10	10	11	0.0776	AAGTEGPFQEVDGVATTR	0.997	55.8	0	2	0	0	2	1805.87	356	373
WT-DOX_01	Receptor-type tyrosine-protein phosphatase F OS=Homo sapiens GN=PTPRF PE=1 SV=2	PTPRF_HUMAN	212878	1	10	10	11	0.0776	FEVIEFDDGAGSVLR	0.997	61.4	0	1	0	0	2	1653.81	78	92
WT-DOX_01	Receptor-type tyrosine-protein phosphatase F OS=Homo sapiens GN=PTPRF PE=1 SV=2	PTPRF_HUMAN	212878	1	10	10	11	0.0776	NVLELSNVVR	0.997	46.6	0	1	0	0	2	1142.65	283	292
WT-DOX_01	Receptor-type tyrosine-protein phosphatase F OS=Homo sapiens GN=PTPRF PE=1 SV=2	PTPRF_HUMAN	212878	1	10	10	11	0.0776	SDMGVGVFTPTIEAR	0.991	34.2	0	1	0	0	2	1579.78	586	600
WT-DOX_01	Receptor-type tyrosine-protein phosphatase F OS=Homo sapiens GN=PTPRF PE=1 SV=2	PTPRF_HUMAN	212878	1	10	10	11	0.0776	SGALQIESSEESDQGKYECVATNSAGTR	0.997	42.5	0	0	1	0	2	2974.33	189	216
WT-DOX_01	Receptor-type tyrosine-protein phosphatase F OS=Homo sapiens GN=PTPRF PE=1 SV=2	PTPRF_HUMAN	212878	1	10	10	11	0.0776	VLAFTAVGDGPPSPTIQVK	0.997	41.2	0	1	0	0	2	1897.04	488	506
WT-DOX_01	Receptor-type tyrosine-protein phosphatase F OS=Homo sapiens GN=PTPRF PE=1 SV=2	PTPRF_HUMAN	212878	1	10	10	11	0.0776	VLAVNSIGRGPPSEAVR	0.977	25.9	0	0	1	0	2	1721.97	389	405
WT-DOX_01	Receptor-type tyrosine-protein phosphatase F OS=Homo sapiens GN=PTPRF PE=1 SV=2	PTPRF_HUMAN	212878	1	10	10	11	0.0776	VSSQRFEVIEFDDGAGSVLR	0.997	39.9	0	0	1	0	2	2211.1	73	92
WT-DOX_01	Receptor-type tyrosine-protein phosphatase F OS=Homo sapiens GN=PTPRF PE=1 SV=2	PTPRF_HUMAN	212878	1	10	10	11	0.0776	WFYIVVVPIDR	0.992	35.1	0	1	0	0	2	1406.78	1131	1141
WT-DOX_01	Receptor-type tyrosine-protein phosphatase F OS=Homo sapiens GN=PTPRF PE=1 SV=2	PTPRF_HUMAN	212878	1	10	10	11	0.0776	YSAPANLYVR	0.987	32.2	0	1	0	0	2	1153.6	217	226
WT-DOX_01	G-protein coupled receptor 126 OS=Homo sapiens GN=GPR126 PE=1 SV=3	GP126_HUMAN	136699	0.572	1	1	1	0.00901	SGYFLSISDSK	0.99	33.8	0	1	0	0	2	1203.59	220	230
WT-DOX_01	L-lactate dehydrogenase A chain OS=Homo sapiens GN=LDHA PE=1 SV=2	LDHA_HUMAN	36689.2	1	7	7	9	0.238	IVSGKDYNVTANSK	0.997	80.8	0	1	0	0	2	1495.78	77	90
WT-DOX_01	L-lactate dehydrogenase A chain OS=Homo sapiens GN=LDHA PE=1 SV=2	LDHA_HUMAN	36689.2	1	7	7	9	0.238	LNLVQR	0.99	33.5	0	1	0	0	2	742.457	107	112
WT-DOX_01	L-lactate dehydrogenase A chain OS=Homo sapiens GN=LDHA PE=1 SV=2	LDHA_HUMAN	36689.2	1	7	7	9	0.238	LVIITAGAR	0.997	40	0	1	0	0	2	913.583	91	99
WT-DOX_01	L-lactate dehydrogenase A chain OS=Homo sapiens GN=LDHA PE=1 SV=2	LDHA_HUMAN	36689.2	1	7	7	9	0.238	NVNIFKFIIPNVVK	0.988	29	0	0	1	0	2	1644.98	113	126
WT-DOX_01	L-lactate dehydrogenase A chain OS=Homo sapiens GN=LDHA PE=1 SV=2	LDHA_HUMAN	36689.2	1	7	7	9	0.238	SADTLWGIQKELQF	0.997	41	0	1	0	0	2	1635.84	319	332
WT-DOX_01	L-lactate dehydrogenase A chain OS=Homo sapiens GN=LDHA PE=1 SV=2	LDHA_HUMAN	36689.2	1	7	7	9	0.238	VIGSGCNLDSAR	0.997	52.8	0	3	0	0	2	1248.6	158	169
WT-DOX_01	L-lactate dehydrogenase A chain OS=Homo sapiens GN=LDHA PE=1 SV=2	LDHA_HUMAN	36689.2	1	7	7	9	0.238	VTLTSEEEAR	0.997	42.7	0	1	0	0	2	1134.56	306	315
WT-DOX_01	Elongation factor 2 OS=Homo sapiens GN=EEF2 PE=1 SV=4	EF2_HUMAN	95340.1	1	13	14	17	0.213	AGIIASAR	0.997	61.2	0	2	0	0	2	758.452	43	50
WT-DOX_01	Elongation factor 2 OS=Homo sapiens GN=EEF2 PE=1 SV=4	EF2_HUMAN	95340.1	1	13	14	17	0.213	ARPFPDGLAEDIDKGEVSAR	0.996	34.6	0	0	1	0	2	2143.08	606	625
WT-DOX_01	Elongation factor 2 OS=Homo sapiens GN=EEF2 PE=1 SV=4	EF2_HUMAN	95340.1	1	13	14	17	0.213	CELLYEGPPDDEAAMGIK	0.997	61.3	0	2	0	0	2	2007.9	369	386
WT-DOX_01	Elongation factor 2 OS=Homo sapiens GN=EEF2 PE=1 SV=4	EF2_HUMAN	95340.1	1	13	14	17	0.213	CLYASVLTAQPR	0.997	40.8	0	1	0	0	2	1378.71	728	739
WT-DOX_01	Elongation factor 2 OS=Homo sapiens GN=EEF2 PE=1 SV=4	EF2_HUMAN	95340.1	1	13	14	17	0.213	EGALCEENMR	0.967	27.9	0	2	0	0	2	1208.5	689	698
WT-DOX_01	Elongation factor 2 OS=Homo sapiens GN=EEF2 PE=1 SV=4	EF2_HUMAN	95340.1	1	13	14	17	0.213	EGIPALDNFLDKL	0.997	40.3	0	1	0	0	2	1444.77	846	858
WT-DOX_01	Elongation factor 2 OS=Homo sapiens GN=EEF2 PE=1 SV=4	EF2_HUMAN	95340.1	1	13	14	17	0.213	KIWCFGPDGTGPNILTDITK	0.997	58	0	1	1	0	2	2233.13	648	667
WT-DOX_01	Elongation factor 2 OS=Homo sapiens GN=EEF2 PE=1 SV=4	EF2_HUMAN	95340.1	1	13	14	17	0.213	STLTDSLVCK	0.997	42	0	1	0	0	2	1123.57	33	42
WT-DOX_01	Elongation factor 2 OS=Homo sapiens GN=EEF2 PE=1 SV=4	EF2_HUMAN	95340.1	1	13	14	17	0.213	TFCQLILDPIFK	0.997	50.5	0	1	0	0	2	1494.8	288	299
WT-DOX_01	Elongation factor 2 OS=Homo sapiens GN=EEF2 PE=1 SV=4	EF2_HUMAN	95340.1	1	13	14	17	0.213	VFSGLVSTGLKVR	0.975	25.6	0	0	1	0	2	1362.81	416	428
WT-DOX_01	Elongation factor 2 OS=Homo sapiens GN=EEF2 PE=1 SV=4	EF2_HUMAN	95340.1	1	13	14	17	0.213	VNFTVDQIR	0.997	46.1	0	1	0	0	1	1091.58	2	10
WT-DOX_01	Elongation factor 2 OS=Homo sapiens GN=EEF2 PE=1 SV=4	EF2_HUMAN	95340.1	1	13	14	17	0.213	WLPAGDALLQMITIHLPSPVTAQK	0.995	33.9	0	0	1	0	2	2600.43	343	366
WT-DOX_01	Elongation factor 2 OS=Homo sapiens GN=EEF2 PE=1 SV=4	EF2_HUMAN	95340.1	1	13	14	17	0.213	YLAEKYEWDVAEAR	0.997	42.6	0	0	1	0	2	1742.84	634	647
WT-DOX_01	V-type proton ATPase subunit S1 OS=Homo sapiens GN=ATP6AP1 PE=1 SV=2	VAS1_HUMAN	52027.2	0.998	2	2	2	0.066	EVLTGNDEVIGQVLSTLK	0.996	39.1	0	1	0	0	2	1915.04	194	211
WT-DOX_01	V-type proton ATPase subunit S1 OS=Homo sapiens GN=ATP6AP1 PE=1 SV=2	VAS1_HUMAN	52027.2	0.998	2	2	2	0.066	LPYTASSGLMAPR	0.997	71.8	0	1	0	0	2	1363.7	181	193
WT-DOX_01	40S ribosomal protein S10 OS=Homo sapiens GN=RPS10 PE=1 SV=1	RS10_HUMAN	18898.3	0.572	1	1	1	0.0545	IAIYELLFK	0.954	26.3	0	1	0	0	2	1109.66	9	17
WT-DOX_01	Interleukin-8 OS=Homo sapiens GN=IL8 PE=1 SV=1	IL8_HUMAN	11098.4	1	4	7	10	0.495	CQCIKTYSKPFHPK	0.992	31.2	0	0	1	1	2	1793.88	34	47
WT-DOX_01	Interleukin-8 OS=Homo sapiens GN=IL8 PE=1 SV=1	IL8_HUMAN	11098.4	1	4	7	10	0.495	ELCLDPKENWVQR	0.975	28.7	0	1	1	0	2	1686.83	75	87
WT-DOX_01	Interleukin-8 OS=Homo sapiens GN=IL8 PE=1 SV=1	IL8_HUMAN	11098.4	1	4	7	10	0.495	FIKELR	0.997	41.8	0	2	0	0	2	805.493	48	53
WT-DOX_01	Interleukin-8 OS=Homo sapiens GN=IL8 PE=1 SV=1	IL8_HUMAN	11098.4	1	4	7	10	0.495	VIESGPHCANTEIIVK	0.997	58.6	0	2	2	0	2	1766.91	54	69
WT-DOX_01	Cysteine and glycine-rich protein 1 OS=Homo sapiens GN=CSRP1 PE=1 SV=3	CSRP1_HUMAN	20567.1	0.998	2	2	2	0.13	CSQAVYAAEK	0.997	62.8	0	1	0	0	2	1126.52	122	131
WT-DOX_01	Cysteine and glycine-rich protein 1 OS=Homo sapiens GN=CSRP1 PE=1 SV=3	CSRP1_HUMAN	20567.1	0.998	2	2	2	0.13	GFGFGQGAGALVHSE	0.993	35.7	0	1	0	0	2	1433.68	179	193
WT-DOX_01	Olfactomedin-like protein 3 OS=Homo sapiens GN=OLFML3 PE=2 SV=1	OLFL3_HUMAN	46011.2	1	15	15	19	0.345	AALPYFPR	0.993	36	0	1	0	0	2	934.514	360	367
WT-DOX_01	Olfactomedin-like protein 3 OS=Homo sapiens GN=OLFML3 PE=2 SV=1	OLFL3_HUMAN	46011.2	1	15	15	19	0.345	EALRTEADTISGR	0.984	31.2	0	1	0	0	2	1418.72	74	86
WT-DOX_01	Olfactomedin-like protein 3 OS=Homo sapiens GN=OLFML3 PE=2 SV=1	OLFL3_HUMAN	46011.2	1	15	15	19	0.345	FGGPAGLWTK	0.997	59.3	0	1	0	0	2	1033.55	151	160
WT-DOX_01	Olfactomedin-like protein 3 OS=Homo sapiens GN=OLFML3 PE=2 SV=1	OLFL3_HUMAN	46011.2	1	15	15	19	0.345	FGGPAGLWTKDPLGQTEK	0.991	30.3	0	0	1	0	2	1901.98	151	168
WT-DOX_01	Olfactomedin-like protein 3 OS=Homo sapiens GN=OLFML3 PE=2 SV=1	OLFL3_HUMAN	46011.2	1	15	15	19	0.345	IQCSFDASGTLTPER	0.997	99.2	0	3	0	0	2	1681.79	345	359
WT-DOX_01	Olfactomedin-like protein 3 OS=Homo sapiens GN=OLFML3 PE=2 SV=1	OLFL3_HUMAN	46011.2	1	15	15	19	0.345	LAALEER	0.997	40.8	0	1	0	0	2	801.447	34	40
WT-DOX_01	Olfactomedin-like protein 3 OS=Homo sapiens GN=OLFML3 PE=2 SV=1	OLFL3_HUMAN	46011.2	1	15	15	19	0.345	LAQCQDQSSR	0.997	46.2	0	2	0	0	2	1192.54	41	50
WT-DOX_01	Olfactomedin-like protein 3 OS=Homo sapiens GN=OLFML3 PE=2 SV=1	OLFL3_HUMAN	46011.2	1	15	15	19	0.345	LDPQTLDTEQQWDTPCPR	0.997	63.4	0	1	0	0	2	2200	301	318
WT-DOX_01	Olfactomedin-like protein 3 OS=Homo sapiens GN=OLFML3 PE=2 SV=1	OLFL3_HUMAN	46011.2	1	15	15	19	0.345	LRDFTLAMAAR	0.976	25.7	0	0	1	0	2	1264.68	186	196
WT-DOX_01	Olfactomedin-like protein 3 OS=Homo sapiens GN=OLFML3 PE=2 SV=1	OLFL3_HUMAN	46011.2	1	15	15	19	0.345	MLPLLEVAEKER	0.995	33.7	0	0	2	0	2	1427.79	62	73
WT-DOX_01	Olfactomedin-like protein 3 OS=Homo sapiens GN=OLFML3 PE=2 SV=1	OLFL3_HUMAN	46011.2	1	15	15	19	0.345	NEKYDMVTDCGYTISQVR	0.993	32.1	0	0	1	0	2	2178.98	126	143
WT-DOX_01	Olfactomedin-like protein 3 OS=Homo sapiens GN=OLFML3 PE=2 SV=1	OLFL3_HUMAN	46011.2	1	15	15	19	0.345	RLAALEER	0.997	50	0	1	0	0	2	957.548	33	40
WT-DOX_01	Olfactomedin-like protein 3 OS=Homo sapiens GN=OLFML3 PE=2 SV=1	OLFL3_HUMAN	46011.2	1	15	15	19	0.345	RYGAHASLR	0.997	47.1	0	0	1	0	2	1030.55	368	376
WT-DOX_01	Olfactomedin-like protein 3 OS=Homo sapiens GN=OLFML3 PE=2 SV=1	OLFL3_HUMAN	46011.2	1	15	15	19	0.345	YDMVTDCGYTISQVR	0.997	70.5	0	1	0	0	2	1807.8	129	143
WT-DOX_01	Olfactomedin-like protein 3 OS=Homo sapiens GN=OLFML3 PE=2 SV=1	OLFL3_HUMAN	46011.2	1	15	15	19	0.345	YGAHASLR	0.995	37.1	0	1	0	0	2	874.453	369	376
WT-DOX_01	Fibronectin OS=Homo sapiens GN=FN1 PE=1 SV=4	FINC_HUMAN	262617	1	36	42	58	0.205	CDNCRRPGGEPSPEGTTGQSYNQYSQR	0.997	36.1	0	0	0	1	2	3101.32	2330	2356
WT-DOX_01	Fibronectin OS=Homo sapiens GN=FN1 PE=1 SV=4	FINC_HUMAN	262617	1	36	42	58	0.205	CTCVGNGRGEWTCIAYSQLR	0.99	29.8	0	0	1	0	2	2388.06	496	515
WT-DOX_01	Fibronectin OS=Homo sapiens GN=FN1 PE=1 SV=4	FINC_HUMAN	262617	1	36	42	58	0.205	DNMKWCGTTQNYDADQK	0.997	46	0	1	1	0	2	2074.86	441	457
WT-DOX_01	Fibronectin OS=Homo sapiens GN=FN1 PE=1 SV=4	FINC_HUMAN	262617	1	36	42	58	0.205	EYLGAICSCTCFGGQR	0.997	70.8	0	2	0	0	2	1878.79	2311	2326
WT-DOX_01	Fibronectin OS=Homo sapiens GN=FN1 PE=1 SV=4	FINC_HUMAN	262617	1	36	42	58	0.205	FGFCPMAAHEEICTTNEGVMYR	0.997	55.2	0	0	3	0	2	2620.11	458	479
WT-DOX_01	Fibronectin OS=Homo sapiens GN=FN1 PE=1 SV=4	FINC_HUMAN	262617	1	36	42	58	0.205	GEWTCIAYSQLR	0.987	32.2	0	1	0	0	2	1483.7	504	515
WT-DOX_01	Fibronectin OS=Homo sapiens GN=FN1 PE=1 SV=4	FINC_HUMAN	262617	1	36	42	58	0.205	GFNCESKPEAEETCFDKYTGNTYR	0.997	60.4	0	0	1	0	2	2903.22	84	107
WT-DOX_01	Fibronectin OS=Homo sapiens GN=FN1 PE=1 SV=4	FINC_HUMAN	262617	1	36	42	58	0.205	GLAFTDVDVDSIK	0.997	50.4	0	1	0	0	2	1379.71	1637	1649
WT-DOX_01	Fibronectin OS=Homo sapiens GN=FN1 PE=1 SV=4	FINC_HUMAN	262617	1	36	42	58	0.205	GNLLQCICTGNGR	0.997	44.1	0	1	0	0	2	1462.69	253	265
WT-DOX_01	Fibronectin OS=Homo sapiens GN=FN1 PE=1 SV=4	FINC_HUMAN	262617	1	36	42	58	0.205	GRISCTIANR	0.958	26.7	0	1	0	0	2	1147.6	131	140
WT-DOX_01	Fibronectin OS=Homo sapiens GN=FN1 PE=1 SV=4	FINC_HUMAN	262617	1	36	42	58	0.205	HTSVQTTSSGSGPFTDVR	0.997	82.8	0	3	4	0	2	1863.88	273	290
WT-DOX_01	Fibronectin OS=Homo sapiens GN=FN1 PE=1 SV=4	FINC_HUMAN	262617	1	36	42	58	0.205	HYQINQQWER	0.956	26.5	0	1	0	0	2	1401.67	58	67
WT-DOX_01	Fibronectin OS=Homo sapiens GN=FN1 PE=1 SV=4	FINC_HUMAN	262617	1	36	42	58	0.205	IAWESPQGQVSR	0.99	33.7	0	1	0	0	2	1357.69	1650	1661
WT-DOX_01	Fibronectin OS=Homo sapiens GN=FN1 PE=1 SV=4	FINC_HUMAN	262617	1	36	42	58	0.205	IGDQWDKQHDMGHMMR	0.997	45.8	0	0	1	0	2	1984.86	480	495
WT-DOX_01	Fibronectin OS=Homo sapiens GN=FN1 PE=1 SV=4	FINC_HUMAN	262617	1	36	42	58	0.205	ISCTIANR	0.993	35.9	0	3	0	0	2	934.477	133	140
WT-DOX_01	Fibronectin OS=Homo sapiens GN=FN1 PE=1 SV=4	FINC_HUMAN	262617	1	36	42	58	0.205	IYLYTLNDNAR	0.997	46.4	0	1	0	0	2	1355.7	1881	1891
WT-DOX_01	Fibronectin OS=Homo sapiens GN=FN1 PE=1 SV=4	FINC_HUMAN	262617	1	36	42	58	0.205	LLCQCLGFGSGHFR	0.997	74.5	0	1	2	0	2	1651.78	2231	2244
WT-DOX_01	Fibronectin OS=Homo sapiens GN=FN1 PE=1 SV=4	FINC_HUMAN	262617	1	36	42	58	0.205	MSESGFKLLCQCLGFGSGHFR	0.997	48.8	0	0	1	1	2	2418.12	2224	2244
WT-DOX_01	Fibronectin OS=Homo sapiens GN=FN1 PE=1 SV=4	FINC_HUMAN	262617	1	36	42	58	0.205	NTFAEVTGLSPGVTYYFK	0.997	82.9	0	2	0	0	2	1993.99	959	976
WT-DOX_01	Fibronectin OS=Homo sapiens GN=FN1 PE=1 SV=4	FINC_HUMAN	262617	1	36	42	58	0.205	QDGHLWCSTTSNYEQDQK	0.987	28.7	0	0	1	0	2	2196.93	380	397
WT-DOX_01	Fibronectin OS=Homo sapiens GN=FN1 PE=1 SV=4	FINC_HUMAN	262617	1	36	42	58	0.205	QGENGQMMSCTCLGNGKGEFK	0.978	26.2	0	0	1	0	2	2332.98	2267	2287
WT-DOX_01	Fibronectin OS=Homo sapiens GN=FN1 PE=1 SV=4	FINC_HUMAN	262617	1	36	42	58	0.205	RPGGEPSPEGTTGQSYNQYSQR	0.997	64.6	0	0	1	0	2	2396.09	2335	2356
WT-DOX_01	Fibronectin OS=Homo sapiens GN=FN1 PE=1 SV=4	FINC_HUMAN	262617	1	36	42	58	0.205	SSPVVIDASTAIDAPSNLR	0.997	57.5	0	1	0	0	2	1913	1892	1910
WT-DOX_01	Fibronectin OS=Homo sapiens GN=FN1 PE=1 SV=4	FINC_HUMAN	262617	1	36	42	58	0.205	SYTITGLQPGTDYK	0.984	31.3	0	1	0	0	2	1543.76	1867	1880
WT-DOX_01	Fibronectin OS=Homo sapiens GN=FN1 PE=1 SV=4	FINC_HUMAN	262617	1	36	42	58	0.205	TFYSCTTEGR	0.984	31.4	0	1	0	0	2	1221.52	370	379
WT-DOX_01	Fibronectin OS=Homo sapiens GN=FN1 PE=1 SV=4	FINC_HUMAN	262617	1	36	42	58	0.205	TYLGNALVCTCYGGSR	0.997	76	0	2	0	0	2	1791.82	68	83
WT-DOX_01	Fibronectin OS=Homo sapiens GN=FN1 PE=1 SV=4	FINC_HUMAN	262617	1	36	42	58	0.205	VGDTYERPK	0.997	42.7	0	1	0	0	2	1064.54	108	116
WT-DOX_01	Fibronectin OS=Homo sapiens GN=FN1 PE=1 SV=4	FINC_HUMAN	262617	1	36	42	58	0.205	VGDTYERPKDSMIWDCTCIGAGR	0.996	34.5	0	0	1	1	2	2687.2	108	130
WT-DOX_01	Fibronectin OS=Homo sapiens GN=FN1 PE=1 SV=4	FINC_HUMAN	262617	1	36	42	58	0.205	VTWAPPPSIDLTNFLVR	0.997	50.2	0	1	1	0	2	1926.05	1285	1301
WT-DOX_01	Fibronectin OS=Homo sapiens GN=FN1 PE=1 SV=4	FINC_HUMAN	262617	1	36	42	58	0.205	WCGTTQNYDADQK	0.997	82	0	1	0	0	2	1586.65	445	457
WT-DOX_01	Fibronectin OS=Homo sapiens GN=FN1 PE=1 SV=4	FINC_HUMAN	262617	1	36	42	58	0.205	WCHDNGVNYK	0.985	31.6	0	1	0	0	2	1292.55	2250	2259
WT-DOX_01	Fibronectin OS=Homo sapiens GN=FN1 PE=1 SV=4	FINC_HUMAN	262617	1	36	42	58	0.205	WKCDPVDQCQDSETGTFYQIGDSWEK	0.997	63.2	0	0	1	0	2	3179.34	553	578
WT-DOX_01	Fibronectin OS=Homo sapiens GN=FN1 PE=1 SV=4	FINC_HUMAN	262617	1	36	42	58	0.205	WLPSSSPVTGYR	0.99	33.7	0	3	0	0	2	1349.68	1562	1573
WT-DOX_01	Fibronectin OS=Homo sapiens GN=FN1 PE=1 SV=4	FINC_HUMAN	262617	1	36	42	58	0.205	WSRPQAPITGYR	0.963	27.2	0	1	0	0	2	1431.75	831	842
WT-DOX_01	Fibronectin OS=Homo sapiens GN=FN1 PE=1 SV=4	FINC_HUMAN	262617	1	36	42	58	0.205	YQCYCYGR	0.988	32.6	0	1	0	0	2	1169.45	585	592
WT-DOX_01	Fibronectin OS=Homo sapiens GN=FN1 PE=1 SV=4	FINC_HUMAN	262617	1	36	42	58	0.205	YSFCTDHTVLVQTR	0.975	25.5	0	0	2	0	2	1726.82	398	411
WT-DOX_01	Transforming growth factor beta-2 OS=Homo sapiens GN=TGFB2 PE=1 SV=1	TGFB2_HUMAN	47749.4	1	11	11	15	0.324	AEGEWLSFDVTDAVHEWLHHK	0.979	25.1	0	0	0	1	2	2506.18	194	214
WT-DOX_01	Transforming growth factor beta-2 OS=Homo sapiens GN=TGFB2 PE=1 SV=1	TGFB2_HUMAN	47749.4	1	11	11	15	0.324	ALDAAYCFR	0.997	45.9	0	2	0	0	2	1086.5	303	311
WT-DOX_01	Transforming growth factor beta-2 OS=Homo sapiens GN=TGFB2 PE=1 SV=1	TGFB2_HUMAN	47749.4	1	11	11	15	0.324	DLGWKWIHEPK	0.974	25.4	0	0	1	0	2	1408.74	329	339
WT-DOX_01	Transforming growth factor beta-2 OS=Homo sapiens GN=TGFB2 PE=1 SV=1	TGFB2_HUMAN	47749.4	1	11	11	15	0.324	FAGIDGTSTYTSGDQK	0.997	80.3	0	2	0	0	2	1647.75	250	265
WT-DOX_01	Transforming growth factor beta-2 OS=Homo sapiens GN=TGFB2 PE=1 SV=1	TGFB2_HUMAN	47749.4	1	11	11	15	0.324	FAGIDGTSTYTSGDQKTIK	0.997	71.6	0	1	0	0	2	1989.98	250	268
WT-DOX_01	Transforming growth factor beta-2 OS=Homo sapiens GN=TGFB2 PE=1 SV=1	TGFB2_HUMAN	47749.4	1	11	11	15	0.324	GYNANFCAGACPYLWSSDTQHSR	0.997	59.7	0	0	1	0	2	2662.12	340	362
WT-DOX_01	Transforming growth factor beta-2 OS=Homo sapiens GN=TGFB2 PE=1 SV=1	TGFB2_HUMAN	47749.4	1	11	11	15	0.324	IEAIRGQILSK	0.992	35	0	1	0	0	2	1227.74	37	47
WT-DOX_01	Transforming growth factor beta-2 OS=Homo sapiens GN=TGFB2 PE=1 SV=1	TGFB2_HUMAN	47749.4	1	11	11	15	0.324	IELYQILK	0.953	26.2	0	2	0	0	2	1019.61	166	173
WT-DOX_01	Transforming growth factor beta-2 OS=Homo sapiens GN=TGFB2 PE=1 SV=1	TGFB2_HUMAN	47749.4	1	11	11	15	0.324	IEQLSNMIVK	0.997	54.9	0	1	0	0	2	1174.65	400	409
WT-DOX_01	Transforming growth factor beta-2 OS=Homo sapiens GN=TGFB2 PE=1 SV=1	TGFB2_HUMAN	47749.4	1	11	11	15	0.324	SDEEYYAKEVYK	0.997	40.3	0	1	0	0	2	1523.69	94	105
WT-DOX_01	Transforming growth factor beta-2 OS=Homo sapiens GN=TGFB2 PE=1 SV=1	TGFB2_HUMAN	47749.4	1	11	11	15	0.324	SKDLTSPTQR	0.997	40	0	2	0	0	2	1132.6	174	183
WT-DOX_01	Beta-2-microglobulin OS=Homo sapiens GN=B2M PE=1 SV=1	B2MG_HUMAN	13714.9	1	8	12	31	0.571	DEYACRVNHVTLSQPK	0.99	30	0	0	1	0	2	1916.93	96	111
WT-DOX_01	Beta-2-microglobulin OS=Homo sapiens GN=B2M PE=1 SV=1	B2MG_HUMAN	13714.9	1	8	12	31	0.571	HPAENGKSNFLNCYVSGFHPSDIEVDLLK	0.954	22.3	0	0	0	0	2	3287.58	33	61
WT-DOX_01	Beta-2-microglobulin OS=Homo sapiens GN=B2M PE=1 SV=1	B2MG_HUMAN	13714.9	1	8	12	31	0.571	IEKVEHSDLSFSK	0.997	45	0	1	0	1	2	1518.78	66	78
WT-DOX_01	Beta-2-microglobulin OS=Homo sapiens GN=B2M PE=1 SV=1	B2MG_HUMAN	13714.9	1	8	12	31	0.571	IQVYSR	0.989	33.3	0	2	0	0	2	765.425	27	32
WT-DOX_01	Beta-2-microglobulin OS=Homo sapiens GN=B2M PE=1 SV=1	B2MG_HUMAN	13714.9	1	8	12	31	0.571	IQVYSRHPAENGK	0.997	49.8	0	3	3	0	2	1498.78	27	39
WT-DOX_01	Beta-2-microglobulin OS=Homo sapiens GN=B2M PE=1 SV=1	B2MG_HUMAN	13714.9	1	8	12	31	0.571	SNFLNCYVSGFHPSDIEVDLLK	0.997	36.3	0	0	4	0	2	2554.23	40	61
WT-DOX_01	Beta-2-microglobulin OS=Homo sapiens GN=B2M PE=1 SV=1	B2MG_HUMAN	13714.9	1	8	12	31	0.571	SNFLNCYVSGFHPSDIEVDLLKNGER	0.997	59.3	0	0	3	2	2	3010.44	40	65
WT-DOX_01	Beta-2-microglobulin OS=Homo sapiens GN=B2M PE=1 SV=1	B2MG_HUMAN	13714.9	1	8	12	31	0.571	VNHVTLSQPK	0.995	36.6	0	5	5	0	2	1122.63	102	111
WT-DOX_01	Endothelial protein C receptor OS=Homo sapiens GN=PROCR PE=1 SV=1	EPCR_HUMAN	26671.3	1	4	5	16	0.223	CFLGCELPPEGSR	0.997	44.3	0	7	0	0	2	1521.68	114	126
WT-DOX_01	Endothelial protein C receptor OS=Homo sapiens GN=PROCR PE=1 SV=1	EPCR_HUMAN	26671.3	1	4	5	16	0.223	EFLEDTCVQYVQK	0.997	87.3	0	4	0	0	2	1658.77	180	192
WT-DOX_01	Endothelial protein C receptor OS=Homo sapiens GN=PROCR PE=1 SV=1	EPCR_HUMAN	26671.3	1	4	5	16	0.223	LHMLQISYFR	0.971	24.9	0	0	1	0	2	1307.69	28	37
WT-DOX_01	Endothelial protein C receptor OS=Homo sapiens GN=PROCR PE=1 SV=1	EPCR_HUMAN	26671.3	1	4	5	16	0.223	TQSGLQSYLLQFHGLVR	0.997	59.9	0	1	3	0	2	1947.04	82	98
WT-DOX_01	Prostaglandin reductase 1 OS=Homo sapiens GN=PTGR1 PE=1 SV=2	PTGR1_HUMAN	35870.5	0.572	1	1	1	0.0426	HFVGYPTNSDFELK	0.997	41.7	0	1	0	0	2	1653.79	12	25
WT-DOX_01	Prelamin-A/C OS=Homo sapiens GN=LMNA PE=1 SV=1	LMNA_HUMAN	74140.7	1	13	13	13	0.256	AAYEAELGDAR	0.997	80	0	1	0	0	2	1165.55	79	89
WT-DOX_01	Prelamin-A/C OS=Homo sapiens GN=LMNA PE=1 SV=1	LMNA_HUMAN	74140.7	1	13	13	13	0.256	AGQVVTIWAAGAGATHSPPTDLVWK	0.97	24.8	0	0	1	0	2	2533.32	491	515
WT-DOX_01	Prelamin-A/C OS=Homo sapiens GN=LMNA PE=1 SV=1	LMNA_HUMAN	74140.7	1	13	13	13	0.256	AQNTWGCGNSLR	0.988	33	0	1	0	0	2	1363.62	516	527
WT-DOX_01	Prelamin-A/C OS=Homo sapiens GN=LMNA PE=1 SV=1	LMNA_HUMAN	74140.7	1	13	13	13	0.256	EAALSTALSEKR	0.994	36.8	0	1	0	0	2	1275.69	145	156
WT-DOX_01	Prelamin-A/C OS=Homo sapiens GN=LMNA PE=1 SV=1	LMNA_HUMAN	74140.7	1	13	13	13	0.256	IRIDSLSAQLSQLQK	0.997	42.3	0	1	0	0	2	1699.97	297	311
WT-DOX_01	Prelamin-A/C OS=Homo sapiens GN=LMNA PE=1 SV=1	LMNA_HUMAN	74140.7	1	13	13	13	0.256	ITESEEVVSR	0.997	75.8	0	1	0	0	2	1148.58	63	72
WT-DOX_01	Prelamin-A/C OS=Homo sapiens GN=LMNA PE=1 SV=1	LMNA_HUMAN	74140.7	1	13	13	13	0.256	KQLQDEMLR	0.997	41.5	0	1	0	0	2	1160.61	181	189
WT-DOX_01	Prelamin-A/C OS=Homo sapiens GN=LMNA PE=1 SV=1	LMNA_HUMAN	74140.7	1	13	13	13	0.256	LADALQELR	0.997	60.2	0	1	0	0	2	1028.57	241	249
WT-DOX_01	Prelamin-A/C OS=Homo sapiens GN=LMNA PE=1 SV=1	LMNA_HUMAN	74140.7	1	13	13	13	0.256	LQEKEDLQELNDR	0.997	46.8	0	0	1	0	2	1629.81	29	41
WT-DOX_01	Prelamin-A/C OS=Homo sapiens GN=LMNA PE=1 SV=1	LMNA_HUMAN	74140.7	1	13	13	13	0.256	NSNLVGAAHEELQQSR	0.997	68.5	0	1	0	0	2	1752.86	281	296
WT-DOX_01	Prelamin-A/C OS=Homo sapiens GN=LMNA PE=1 SV=1	LMNA_HUMAN	74140.7	1	13	13	13	0.256	SGAQASSTPLSPTR	0.99	33.9	0	1	0	0	2	1359.69	12	25
WT-DOX_01	Prelamin-A/C OS=Homo sapiens GN=LMNA PE=1 SV=1	LMNA_HUMAN	74140.7	1	13	13	13	0.256	SLETENAGLR	0.993	35.5	0	1	0	0	2	1089.55	51	60
WT-DOX_01	Prelamin-A/C OS=Homo sapiens GN=LMNA PE=1 SV=1	LMNA_HUMAN	74140.7	1	13	13	13	0.256	TALINSTGEEVAMR	0.997	74.9	0	1	0	0	2	1491.75	528	541
WT-DOX_01	Sialidase-1 OS=Homo sapiens GN=NEU1 PE=1 SV=1	NEUR1_HUMAN	45467.3	1	2	2	2	0.0723	DGVFCLLSDDHGASWR	0.97	24.8	0	0	1	0	2	1834.82	226	241
WT-DOX_01	Sialidase-1 OS=Homo sapiens GN=NEU1 PE=1 SV=1	NEUR1_HUMAN	45467.3	1	2	2	2	0.0723	YGSGVSGIPYGQPK	0.966	27.8	0	1	0	0	2	1409.71	242	255
WT-DOX_01	Profilin-1 OS=Homo sapiens GN=PFN1 PE=1 SV=2	PROF1_HUMAN	15054.3	1	13	15	27	0.7	CSVIRDSLLQDGEFSMDLR	0.992	30.9	0	0	1	0	2	2241.06	71	89
WT-DOX_01	Profilin-1 OS=Homo sapiens GN=PFN1 PE=1 SV=2	PROF1_HUMAN	15054.3	1	13	15	27	0.7	CYEMASHLR	0.997	41.5	0	1	1	0	2	1166.51	128	136
WT-DOX_01	Profilin-1 OS=Homo sapiens GN=PFN1 PE=1 SV=2	PROF1_HUMAN	15054.3	1	13	15	27	0.7	DSLLQDGEFSMDLR	0.997	54.7	0	1	0	0	2	1625.75	76	89
WT-DOX_01	Profilin-1 OS=Homo sapiens GN=PFN1 PE=1 SV=2	PROF1_HUMAN	15054.3	1	13	15	27	0.7	EGVHGGLINKK	0.966	24.3	0	0	1	0	2	1151.65	117	127
WT-DOX_01	Profilin-1 OS=Homo sapiens GN=PFN1 PE=1 SV=2	PROF1_HUMAN	15054.3	1	13	15	27	0.7	KCYEMASHLR	0.995	33.7	0	0	1	0	2	1294.6	127	136
WT-DOX_01	Profilin-1 OS=Homo sapiens GN=PFN1 PE=1 SV=2	PROF1_HUMAN	15054.3	1	13	15	27	0.7	SSFYVNGLTLGGQK	0.997	63.4	0	2	0	0	2	1470.76	57	70
WT-DOX_01	Profilin-1 OS=Homo sapiens GN=PFN1 PE=1 SV=2	PROF1_HUMAN	15054.3	1	13	15	27	0.7	STGGAPTFNVTVTK	0.997	56	0	4	0	0	2	1379.72	92	105
WT-DOX_01	Profilin-1 OS=Homo sapiens GN=PFN1 PE=1 SV=2	PROF1_HUMAN	15054.3	1	13	15	27	0.7	STGGAPTFNVTVTKTDK	0.997	69.6	0	1	0	0	2	1723.89	92	108
WT-DOX_01	Profilin-1 OS=Homo sapiens GN=PFN1 PE=1 SV=2	PROF1_HUMAN	15054.3	1	13	15	27	0.7	TDKTLVLLMGK	0.983	27.4	0	0	3	0	2	1218.71	106	116
WT-DOX_01	Profilin-1 OS=Homo sapiens GN=PFN1 PE=1 SV=2	PROF1_HUMAN	15054.3	1	13	15	27	0.7	TFVNITPAEVGVLVGK	0.997	39.8	0	1	0	0	2	1643.94	39	54
WT-DOX_01	Profilin-1 OS=Homo sapiens GN=PFN1 PE=1 SV=2	PROF1_HUMAN	15054.3	1	13	15	27	0.7	TFVNITPAEVGVLVGKDR	0.997	70.4	0	2	4	0	2	1915.06	39	56
WT-DOX_01	Profilin-1 OS=Homo sapiens GN=PFN1 PE=1 SV=2	PROF1_HUMAN	15054.3	1	13	15	27	0.7	TKSTGGAPTFNVTVTK	0.997	56.5	0	1	0	0	2	1608.86	90	105
WT-DOX_01	Profilin-1 OS=Homo sapiens GN=PFN1 PE=1 SV=2	PROF1_HUMAN	15054.3	1	13	15	27	0.7	TLVLLMGK	0.997	44.6	0	3	0	0	2	874.543	109	116
WT-DOX_01	C-type mannose receptor 2 OS=Homo sapiens GN=MRC2 PE=1 SV=1	MRC2_HUMAN	166655	0.998	2	2	2	0.0169	CFQVQGQEPQSR	0.997	46.6	0	1	0	0	2	1463.67	983	994
WT-DOX_01	C-type mannose receptor 2 OS=Homo sapiens GN=MRC2 PE=1 SV=1	MRC2_HUMAN	166655	0.998	2	2	2	0.0169	TLGDQLSLLLGAR	0.997	71.1	0	1	0	0	2	1356.78	125	137
WT-DOX_01	Phosphoglycerate mutase 1 OS=Homo sapiens GN=PGAM1 PE=1 SV=2	PGAM1_HUMAN	28804.8	1	6	7	11	0.287	ALPFWNEEIVPQIK	0.997	51.1	0	5	0	0	2	1683.91	163	176
WT-DOX_01	Phosphoglycerate mutase 1 OS=Homo sapiens GN=PGAM1 PE=1 SV=2	PGAM1_HUMAN	28804.8	1	6	7	11	0.287	AMEAVAAQGK	0.997	48.6	0	1	0	0	2	975.493	242	251
WT-DOX_01	Phosphoglycerate mutase 1 OS=Homo sapiens GN=PGAM1 PE=1 SV=2	PGAM1_HUMAN	28804.8	1	6	7	11	0.287	HYGGLTGLNKAETAAK	0.997	37.7	0	0	1	0	2	1630.85	91	106
WT-DOX_01	Phosphoglycerate mutase 1 OS=Homo sapiens GN=PGAM1 PE=1 SV=2	PGAM1_HUMAN	28804.8	1	6	7	11	0.287	RVLIAAHGNSLR	0.997	68.6	0	0	1	0	2	1306.77	180	191
WT-DOX_01	Phosphoglycerate mutase 1 OS=Homo sapiens GN=PGAM1 PE=1 SV=2	PGAM1_HUMAN	28804.8	1	6	7	11	0.287	VLIAAHGNSLR	0.995	37	0	1	1	0	2	1150.67	181	191
WT-DOX_01	Phosphoglycerate mutase 1 OS=Homo sapiens GN=PGAM1 PE=1 SV=2	PGAM1_HUMAN	28804.8	1	6	7	11	0.287	YADLTEDQLPSCESLKDTIAR	0.994	32.4	0	0	1	0	2	2425.16	142	162
WT-DOX_01	Translationally-controlled tumor protein OS=Homo sapiens GN=TPT1 PE=1 SV=1	TCTP_HUMAN	19596.2	0.572	1	1	1	0.0407	YIKDYMK	0.982	27.1	0	0	1	0	2	960.486	91	97
WT-DOX_01	Programmed cell death 6-interacting protein OS=Homo sapiens GN=PDCD6IP PE=1 SV=1	PDC6I_HUMAN	96025.4	1	7	7	7	0.116	FIQQTYPSGGEEQAQYCR	0.997	59.5	0	1	0	0	2	2161.96	24	41
WT-DOX_01	Programmed cell death 6-interacting protein OS=Homo sapiens GN=PDCD6IP PE=1 SV=1	PDC6I_HUMAN	96025.4	1	7	7	7	0.116	FYNELTEILVR	0.997	60.2	0	1	0	0	2	1396.75	676	686
WT-DOX_01	Programmed cell death 6-interacting protein OS=Homo sapiens GN=PDCD6IP PE=1 SV=1	PDC6I_HUMAN	96025.4	1	7	7	7	0.116	HCIMQANAEYHQSILAK	0.997	43.5	0	0	1	0	2	2013.96	249	265
WT-DOX_01	Programmed cell death 6-interacting protein OS=Homo sapiens GN=PDCD6IP PE=1 SV=1	PDC6I_HUMAN	96025.4	1	7	7	7	0.116	LLDEEEATDNDLR	0.997	70.3	0	1	0	0	2	1532.71	457	469
WT-DOX_01	Programmed cell death 6-interacting protein OS=Homo sapiens GN=PDCD6IP PE=1 SV=1	PDC6I_HUMAN	96025.4	1	7	7	7	0.116	MVPVSVQQSLAAYNQR	0.997	44	0	1	0	0	2	1790.92	358	373
WT-DOX_01	Programmed cell death 6-interacting protein OS=Homo sapiens GN=PDCD6IP PE=1 SV=1	PDC6I_HUMAN	96025.4	1	7	7	7	0.116	NREILDESLR	0.955	26.4	0	1	0	0	2	1244.66	447	456
WT-DOX_01	Programmed cell death 6-interacting protein OS=Homo sapiens GN=PDCD6IP PE=1 SV=1	PDC6I_HUMAN	96025.4	1	7	7	7	0.116	SVIEQGGIQTVDQLIK	0.997	85.8	0	1	0	0	2	1727.95	423	438
WT-DOX_01	Elongation factor 1-delta OS=Homo sapiens GN=EEF1D PE=1 SV=5	EF1D_HUMAN	31121.9	1	4	4	4	0.231	GVVQELQQAISKLEAR	0.983	27.3	0	0	1	0	2	1768.99	96	111
WT-DOX_01	Elongation factor 1-delta OS=Homo sapiens GN=EEF1D PE=1 SV=5	EF1D_HUMAN	31121.9	1	4	4	4	0.231	IASLEVENQSLR	0.997	42.5	0	1	0	0	2	1358.73	84	95
WT-DOX_01	Elongation factor 1-delta OS=Homo sapiens GN=EEF1D PE=1 SV=5	EF1D_HUMAN	31121.9	1	4	4	4	0.231	SIQLDGLVWGASK	0.997	66	0	1	0	0	2	1373.74	220	232
WT-DOX_01	Elongation factor 1-delta OS=Homo sapiens GN=EEF1D PE=1 SV=5	EF1D_HUMAN	31121.9	1	4	4	4	0.231	SLAGSSGPGASSGTSGDHGELVVR	0.997	35.7	0	0	1	0	2	2185.05	60	83
WT-DOX_01	Ubiquitin-like modifier-activating enzyme 1 OS=Homo sapiens GN=UBA1 PE=1 SV=3	UBA1_HUMAN	117850	1	5	5	5	0.0803	AAVATFLQSVQVPEFTPK	0.959	26.8	0	1	0	0	2	1933.04	785	802
WT-DOX_01	Ubiquitin-like modifier-activating enzyme 1 OS=Homo sapiens GN=UBA1 PE=1 SV=3	UBA1_HUMAN	117850	1	5	5	5	0.0803	ALPAVQQNNLDEDLIR	0.997	63.8	0	1	0	0	2	1808.95	369	384
WT-DOX_01	Ubiquitin-like modifier-activating enzyme 1 OS=Homo sapiens GN=UBA1 PE=1 SV=3	UBA1_HUMAN	117850	1	5	5	5	0.0803	NEEDAAELVALAQAVNAR	0.997	84.2	0	1	0	0	2	1883.95	351	368
WT-DOX_01	Ubiquitin-like modifier-activating enzyme 1 OS=Homo sapiens GN=UBA1 PE=1 SV=3	UBA1_HUMAN	117850	1	5	5	5	0.0803	SLVASLAEPDFVVTDFAK	0.997	57.4	0	1	0	0	2	1909	305	322
WT-DOX_01	Ubiquitin-like modifier-activating enzyme 1 OS=Homo sapiens GN=UBA1 PE=1 SV=3	UBA1_HUMAN	117850	1	5	5	5	0.0803	YFLVGAGAIGCELLK	0.997	45.1	0	1	0	0	2	1610.86	471	485
WT-DOX_01	Beta-1,4-galactosyltransferase 4 OS=Homo sapiens GN=B4GALT4 PE=1 SV=1	B4GT4_HUMAN	40041.9	1	3	3	3	0.128	DKGNEVNAER	0.984	31.2	0	1	0	0	2	1131.54	292	301
WT-DOX_01	Beta-1,4-galactosyltransferase 4 OS=Homo sapiens GN=B4GALT4 PE=1 SV=1	B4GT4_HUMAN	40041.9	1	3	3	3	0.128	LIFKPDLTLEEVQAENPKVSR	0.997	58.6	0	0	0	1	2	2426.33	90	110
WT-DOX_01	Beta-1,4-galactosyltransferase 4 OS=Homo sapiens GN=B4GALT4 PE=1 SV=1	B4GT4_HUMAN	40041.9	1	3	3	3	0.128	YSGYFGGVTALSR	0.997	79.4	0	1	0	0	2	1377.68	228	240
WT-DOX_01	Heterogeneous nuclear ribonucleoprotein U OS=Homo sapiens GN=HNRNPU PE=1 SV=6	HNRPU_HUMAN	90585.2	0.572	1	1	1	0.0388	LQAALDDEEAGGRPAMEPGNGSLDLGGDSAGR	0.997	69.8	0	0	1	0	2	3126.44	38	69
WT-DOX_01	Agrin OS=Homo sapiens GN=AGRN PE=1 SV=4	AGRIN_HUMAN	214838	1	42	46	61	0.294	AAAVSSGFDGAIQLVSLGGR	0.997	113	0	2	0	0	2	1875.99	1777	1796
WT-DOX_01	Agrin OS=Homo sapiens GN=AGRN PE=1 SV=4	AGRIN_HUMAN	214838	1	42	46	61	0.294	ALEPQGLLLYNGNAR	0.976	29.4	0	1	0	0	2	1628.88	1402	1416
WT-DOX_01	Agrin OS=Homo sapiens GN=AGRN PE=1 SV=4	AGRIN_HUMAN	214838	1	42	46	61	0.294	ALGPAGCEADASAPATCAEMR	0.997	105	0	1	1	0	2	2105.91	885	905
WT-DOX_01	Agrin OS=Homo sapiens GN=AGRN PE=1 SV=4	AGRIN_HUMAN	214838	1	42	46	61	0.294	AYGTGFVGCLR	0.997	43.1	0	1	0	0	2	1200.58	2008	2018
WT-DOX_01	Agrin OS=Homo sapiens GN=AGRN PE=1 SV=4	AGRIN_HUMAN	214838	1	42	46	61	0.294	CDRCEPGFWNFR	0.997	39.7	0	0	1	0	2	1643.68	823	834
WT-DOX_01	Agrin OS=Homo sapiens GN=AGRN PE=1 SV=4	AGRIN_HUMAN	214838	1	42	46	61	0.294	CEHPPPGPVCGSDGVTYGSACELR	0.997	55.1	0	0	1	0	2	2602.11	623	646
WT-DOX_01	Agrin OS=Homo sapiens GN=AGRN PE=1 SV=4	AGRIN_HUMAN	214838	1	42	46	61	0.294	CGQCPDGR	0.98	30.3	0	1	0	0	2	949.362	877	884
WT-DOX_01	Agrin OS=Homo sapiens GN=AGRN PE=1 SV=4	AGRIN_HUMAN	214838	1	42	46	61	0.294	EAACLQQTQIEEAR	0.997	101	0	4	0	0	2	1646.78	647	660
WT-DOX_01	Agrin OS=Homo sapiens GN=AGRN PE=1 SV=4	AGRIN_HUMAN	214838	1	42	46	61	0.294	EAAYVCLCPGGFSGPHCEK	0.97	24.8	0	0	1	0	2	2138.91	1836	1854
WT-DOX_01	Agrin OS=Homo sapiens GN=AGRN PE=1 SV=4	AGRIN_HUMAN	214838	1	42	46	61	0.294	FDGPCDPCQGALPDPSR	0.985	31.6	0	1	0	0	2	1888.8	313	329
WT-DOX_01	Agrin OS=Homo sapiens GN=AGRN PE=1 SV=4	AGRIN_HUMAN	214838	1	42	46	61	0.294	FDTGSGPAVLTSAVPVEPGQWHR	0.997	52.1	0	0	1	0	2	2408.2	1434	1456
WT-DOX_01	Agrin OS=Homo sapiens GN=AGRN PE=1 SV=4	AGRIN_HUMAN	214838	1	42	46	61	0.294	FGALCEAETGR	0.997	66	0	1	0	0	2	1210.55	542	552
WT-DOX_01	Agrin OS=Homo sapiens GN=AGRN PE=1 SV=4	AGRIN_HUMAN	214838	1	42	46	61	0.294	GAPEGTVCGSDGADYPGECQLLR	0.997	47.3	0	1	0	0	2	2409.05	278	300
WT-DOX_01	Agrin OS=Homo sapiens GN=AGRN PE=1 SV=4	AGRIN_HUMAN	214838	1	42	46	61	0.294	GAPEGTVCGSDGADYPGECQLLRR	0.996	34.1	0	0	1	0	2	2565.15	278	301
WT-DOX_01	Agrin OS=Homo sapiens GN=AGRN PE=1 SV=4	AGRIN_HUMAN	214838	1	42	46	61	0.294	GKDFLALALLDGR	0.997	84.3	0	1	1	0	2	1388.79	1417	1429
WT-DOX_01	Agrin OS=Homo sapiens GN=AGRN PE=1 SV=4	AGRIN_HUMAN	214838	1	42	46	61	0.294	GLLLQK	0.947	25.7	0	1	0	0	2	671.445	378	383
WT-DOX_01	Agrin OS=Homo sapiens GN=AGRN PE=1 SV=4	AGRIN_HUMAN	214838	1	42	46	61	0.294	GMLCGFGAVCEPNAEGPGR	0.997	65.1	0	1	0	0	2	1978.86	174	192
WT-DOX_01	Agrin OS=Homo sapiens GN=AGRN PE=1 SV=4	AGRIN_HUMAN	214838	1	42	46	61	0.294	IFFVNPAPPYLWPAHK	0.973	25.2	0	0	1	0	2	1897.02	114	129
WT-DOX_01	Agrin OS=Homo sapiens GN=AGRN PE=1 SV=4	AGRIN_HUMAN	214838	1	42	46	61	0.294	KFDGPCDPCQGALPDPSR	0.991	34.5	0	1	0	0	2	2016.89	312	329
WT-DOX_01	Agrin OS=Homo sapiens GN=AGRN PE=1 SV=4	AGRIN_HUMAN	214838	1	42	46	61	0.294	KSPCPSVVAPVCGSDASTYSNECELQR	0.997	51.7	0	0	1	0	2	2998.33	199	225
WT-DOX_01	Agrin OS=Homo sapiens GN=AGRN PE=1 SV=4	AGRIN_HUMAN	214838	1	42	46	61	0.294	LALEFR	0.989	33	0	1	0	0	2	748.435	1396	1401
WT-DOX_01	Agrin OS=Homo sapiens GN=AGRN PE=1 SV=4	AGRIN_HUMAN	214838	1	42	46	61	0.294	LELGIGPGAATR	0.974	28.9	0	2	0	0	2	1154.65	1530	1541
WT-DOX_01	Agrin OS=Homo sapiens GN=AGRN PE=1 SV=4	AGRIN_HUMAN	214838	1	42	46	61	0.294	LLDVNNQR	0.991	34.2	0	1	0	0	2	971.527	1522	1529
WT-DOX_01	Agrin OS=Homo sapiens GN=AGRN PE=1 SV=4	AGRIN_HUMAN	214838	1	42	46	61	0.294	MALEVVFLAR	0.997	75.9	0	1	0	0	2	1148.65	1662	1671
WT-DOX_01	Agrin OS=Homo sapiens GN=AGRN PE=1 SV=4	AGRIN_HUMAN	214838	1	42	46	61	0.294	QAPVCGDDGVTYENDCVMGR	0.997	56.9	0	1	1	0	2	2242.92	353	372
WT-DOX_01	Agrin OS=Homo sapiens GN=AGRN PE=1 SV=4	AGRIN_HUMAN	214838	1	42	46	61	0.294	QVDVTSFAGHPCTR	0.971	24.9	0	0	1	0	2	1574.74	1807	1820
WT-DOX_01	Agrin OS=Homo sapiens GN=AGRN PE=1 SV=4	AGRIN_HUMAN	214838	1	42	46	61	0.294	REEEANVVLTGTVEEILNVDPVQHTYSCK	0.997	42.8	0	0	0	1	2	3329.63	39	67
WT-DOX_01	Agrin OS=Homo sapiens GN=AGRN PE=1 SV=4	AGRIN_HUMAN	214838	1	42	46	61	0.294	SADGLTASCLCPATCR	0.997	88.7	0	3	0	0	2	1739.75	262	277
WT-DOX_01	Agrin OS=Homo sapiens GN=AGRN PE=1 SV=4	AGRIN_HUMAN	214838	1	42	46	61	0.294	SAGDVDTLAFDGR	0.997	63.9	0	2	0	0	2	1323.62	1860	1872
WT-DOX_01	Agrin OS=Homo sapiens GN=AGRN PE=1 SV=4	AGRIN_HUMAN	214838	1	42	46	61	0.294	SFLAFPTLR	0.99	34	0	4	0	0	2	1051.59	1381	1389
WT-DOX_01	Agrin OS=Homo sapiens GN=AGRN PE=1 SV=4	AGRIN_HUMAN	214838	1	42	46	61	0.294	SIESTLDDLFR	0.997	52.9	0	1	0	0	2	1295.65	1168	1178
WT-DOX_01	Agrin OS=Homo sapiens GN=AGRN PE=1 SV=4	AGRIN_HUMAN	214838	1	42	46	61	0.294	SPCQPNPCHGAAPCR	0.957	23.2	0	0	1	0	2	1708.71	1590	1604
WT-DOX_01	Agrin OS=Homo sapiens GN=AGRN PE=1 SV=4	AGRIN_HUMAN	214838	1	42	46	61	0.294	SREPVTLGAWTR	0.979	29.9	0	1	0	0	2	1372.73	1715	1726
WT-DOX_01	Agrin OS=Homo sapiens GN=AGRN PE=1 SV=4	AGRIN_HUMAN	214838	1	42	46	61	0.294	TEATQGLVLWSGK	0.987	32.4	0	1	0	0	2	1389.74	1899	1911
WT-DOX_01	Agrin OS=Homo sapiens GN=AGRN PE=1 SV=4	AGRIN_HUMAN	214838	1	42	46	61	0.294	TFVEYLNAVTESEK	0.997	94.8	0	2	0	0	2	1629.8	1873	1886
WT-DOX_01	Agrin OS=Homo sapiens GN=AGRN PE=1 SV=4	AGRIN_HUMAN	214838	1	42	46	61	0.294	TFVGAGLR	0.976	29.4	0	1	0	0	2	820.468	1510	1517
WT-DOX_01	Agrin OS=Homo sapiens GN=AGRN PE=1 SV=4	AGRIN_HUMAN	214838	1	42	46	61	0.294	TYDSDCWR	0.995	37.7	0	1	0	0	2	1102.43	435	442
WT-DOX_01	Agrin OS=Homo sapiens GN=AGRN PE=1 SV=4	AGRIN_HUMAN	214838	1	42	46	61	0.294	VCGSDGVTYGNECQLK	0.97	28.3	0	1	0	0	2	1786.77	936	951
WT-DOX_01	Agrin OS=Homo sapiens GN=AGRN PE=1 SV=4	AGRIN_HUMAN	214838	1	42	46	61	0.294	VLGAPVPAFEGR	0.984	31.4	0	1	0	0	2	1212.67	1369	1380
WT-DOX_01	Agrin OS=Homo sapiens GN=AGRN PE=1 SV=4	AGRIN_HUMAN	214838	1	42	46	61	0.294	VLGESPVPHTVLNLKEPLYVGGAPDFSK	0.997	48.4	0	0	1	0	2	2963.59	1746	1773
WT-DOX_01	Agrin OS=Homo sapiens GN=AGRN PE=1 SV=4	AGRIN_HUMAN	214838	1	42	46	61	0.294	VLPEGGAQCECPLGR	0.997	51.1	0	4	0	0	2	1642.77	1605	1619
WT-DOX_01	Agrin OS=Homo sapiens GN=AGRN PE=1 SV=4	AGRIN_HUMAN	214838	1	42	46	61	0.294	YDLGKGAAVIR	0.997	45.3	0	1	1	0	2	1162.66	1704	1714
WT-DOX_01	Beta-enolase OS=Homo sapiens GN=ENO3 PE=1 SV=4	ENOB_HUMAN	46933.2	0.572	1	1	1	0.143	AAVPSGASTGIYEALELR	0.997	70.7	0	4	0	0	2	1804.94	33	50
WT-DOX_01	Beta-enolase OS=Homo sapiens GN=ENO3 PE=1 SV=4	ENOB_HUMAN	46933.2	0.572	1	1	1	0.143	VNQIGSVTESIQACK	0.997	104	0	4	0	0	2	1633.82	344	358
WT-DOX_01	Beta-enolase OS=Homo sapiens GN=ENO3 PE=1 SV=4	ENOB_HUMAN	46933.2	0.572	1	1	1	0.143	YGKDATNVGDEGGFAPNILENNEALELLK	0.997	68.6	0	0	1	0	2	3091.52	200	228
WT-DOX_01	Olfactomedin-like protein 2A OS=Homo sapiens GN=OLFML2A PE=2 SV=1	OLM2A_HUMAN	73055.1	1	2	2	2	0.0261	EASCEGTLR	0.992	34.8	0	1	0	0	2	1022.46	392	400
WT-DOX_01	Olfactomedin-like protein 2A OS=Homo sapiens GN=OLFML2A PE=2 SV=1	OLM2A_HUMAN	73055.1	1	2	2	2	0.0261	LGLQLLQK	0.997	65.5	0	1	0	0	2	912.588	198	205
WT-DOX_01	Vitamin K-dependent protein S OS=Homo sapiens GN=PROS1 PE=1 SV=1	PROS_HUMAN	75123.4	1	1	1	1	0.0163	SFQTGLFTAAR	0.997	48	0	1	0	0	2	1198.62	91	101
WT-DOX_01	Protein AMBP OS=Homo sapiens GN=AMBP PE=1 SV=1	AMBP_HUMAN	38999.6	1	3	3	3	0.0625	AFIQLWAFDAVK	0.997	42.8	0	1	0	0	2	1408.76	298	309
WT-DOX_01	Protein AMBP OS=Homo sapiens GN=AMBP PE=1 SV=1	AMBP_HUMAN	38999.6	1	3	3	3	0.0625	AFIQLWAFDAVKGK	0.98	26.6	0	0	1	0	2	1593.88	298	311
WT-DOX_01	Protein AMBP OS=Homo sapiens GN=AMBP PE=1 SV=1	AMBP_HUMAN	38999.6	1	3	3	3	0.0625	ETLLQDFR	0.997	47.4	0	1	0	0	2	1021.53	159	166
WT-DOX_01	Collagen alpha-1(IV) chain OS=Homo sapiens GN=COL4A1 PE=1 SV=3	CO4A1_HUMAN	160618	1	5	7	7	0.0359	AHGQDLGTAGSCLR	0.997	54.2	0	1	0	0	2	1442.68	1482	1495
WT-DOX_01	Collagen alpha-1(IV) chain OS=Homo sapiens GN=COL4A1 PE=1 SV=3	CO4A1_HUMAN	160618	1	5	7	7	0.0359	AHGQDLGTAGSCLRK	0.997	43.7	0	0	1	0	2	1570.78	1482	1496
WT-DOX_01	Collagen alpha-1(IV) chain OS=Homo sapiens GN=COL4A1 PE=1 SV=3	CO4A1_HUMAN	160618	1	5	7	7	0.0359	FSTMPFLFCNINNVCNFASR	0.997	49.8	0	1	1	0	2	2439.1	1497	1516
WT-DOX_01	Collagen alpha-1(IV) chain OS=Homo sapiens GN=COL4A1 PE=1 SV=3	CO4A1_HUMAN	160618	1	5	7	7	0.0359	HSQTIDDPQCPSGTK	0.997	69.8	0	1	1	0	2	1670.74	1451	1465
WT-DOX_01	Collagen alpha-1(IV) chain OS=Homo sapiens GN=COL4A1 PE=1 SV=3	CO4A1_HUMAN	160618	1	5	7	7	0.0359	SAPFIECHGR	0.992	35.1	0	1	0	0	2	1173.55	1610	1619
WT-DOX_01	Vinculin OS=Homo sapiens GN=VCL PE=1 SV=4	VINC_HUMAN	123801	1	7	7	7	0.106	AGEVINQPMMMAAR	0.997	44.2	0	1	0	0	2	1518.72	890	903
WT-DOX_01	Vinculin OS=Homo sapiens GN=VCL PE=1 SV=4	VINC_HUMAN	123801	1	7	7	7	0.106	AIPDLTAPVAAVQAAVSNLVR	0.997	72.1	0	1	0	0	2	2076.18	36	56
WT-DOX_01	Vinculin OS=Homo sapiens GN=VCL PE=1 SV=4	VINC_HUMAN	123801	1	7	7	7	0.106	AVAGNISDPGLQK	0.994	36.8	0	1	0	0	2	1269.68	803	815
WT-DOX_01	Vinculin OS=Homo sapiens GN=VCL PE=1 SV=4	VINC_HUMAN	123801	1	7	7	7	0.106	EAEAASIKIR	0.997	40.7	0	1	0	0	2	1087.61	1108	1117
WT-DOX_01	Vinculin OS=Homo sapiens GN=VCL PE=1 SV=4	VINC_HUMAN	123801	1	7	7	7	0.106	LVQAAQMLQSDPYSVPARDYLIDGSR	0.997	92.7	0	0	1	0	2	2893.45	88	113
WT-DOX_01	Vinculin OS=Homo sapiens GN=VCL PE=1 SV=4	VINC_HUMAN	123801	1	7	7	7	0.106	TDAGFTLR	0.997	41.6	0	1	0	0	2	880.452	1118	1125
WT-DOX_01	Vinculin OS=Homo sapiens GN=VCL PE=1 SV=4	VINC_HUMAN	123801	1	7	7	7	0.106	TIESILEPVAQQISHLVIMHEEGEVDGK	0.95	21.7	0	0	0	1	2	3101.58	8	35
WT-DOX_01	Spectrin beta chain, brain 1 OS=Homo sapiens GN=SPTBN1 PE=1 SV=2	SPTB2_HUMAN	274613	1	3	3	3	0.0152	MLTAQDMSYDEAR	0.997	53.7	0	1	0	0	2	1530.66	1295	1307
WT-DOX_01	Spectrin beta chain, brain 1 OS=Homo sapiens GN=SPTBN1 PE=1 SV=2	SPTB2_HUMAN	274613	1	3	3	3	0.0152	TALPAQSAATLPAR	0.997	47.8	0	1	0	0	2	1367.76	2178	2191
WT-DOX_01	Spectrin beta chain, brain 1 OS=Homo sapiens GN=SPTBN1 PE=1 SV=2	SPTB2_HUMAN	274613	1	3	3	3	0.0152	VAVVNQIAR	0.997	40.3	0	1	0	0	2	969.584	905	913
WT-DOX_01	Signal-regulatory protein beta-1 isoform 3 OS=Homo sapiens GN=SIRPB1 PE=1 SV=1	SIRBL_HUMAN	43358.2	0.998	2	2	2	0.0829	AKPSAPVVSGPAAR	0.996	35.1	0	0	1	0	2	1307.74	145	158
WT-DOX_01	Signal-regulatory protein beta-1 isoform 3 OS=Homo sapiens GN=SIRPB1 PE=1 SV=1	SIRBL_HUMAN	43358.2	0.998	2	2	2	0.0829	ATPQHTVSFTCESHGFSPR	0.997	42.9	0	0	1	0	2	2145.98	159	177
WT-DOX_01	Epididymal secretory protein E1 OS=Homo sapiens GN=NPC2 PE=1 SV=1	NPC2_HUMAN	16570	1	5	5	8	0.397	AVVHGILMGVPVPFPIPEPDGCK	0.997	36.9	0	0	3	0	2	2429.27	72	94
WT-DOX_01	Epididymal secretory protein E1 OS=Homo sapiens GN=NPC2 PE=1 SV=1	NPC2_HUMAN	16570	1	5	5	8	0.397	DCGSVDGVIKEVNVSPCPTQPCQLSK	0.991	30.5	0	0	1	0	2	2874.34	26	51
WT-DOX_01	Epididymal secretory protein E1 OS=Homo sapiens GN=NPC2 PE=1 SV=1	NPC2_HUMAN	16570	1	5	5	8	0.397	EVNVSPCPTQPCQLSK	0.997	48.2	0	2	0	0	2	1843.87	36	51
WT-DOX_01	Epididymal secretory protein E1 OS=Homo sapiens GN=NPC2 PE=1 SV=1	NPC2_HUMAN	16570	1	5	5	8	0.397	SGINCPIQK	0.988	32.9	0	1	0	0	2	1016.52	95	103
WT-DOX_01	Epididymal secretory protein E1 OS=Homo sapiens GN=NPC2 PE=1 SV=1	NPC2_HUMAN	16570	1	5	5	8	0.397	SGINCPIQKDK	0.997	41	0	1	0	0	2	1259.64	95	105
WT-DOX_01	Small nuclear ribonucleoprotein F OS=Homo sapiens GN=SNRPF PE=1 SV=1	RUXF_HUMAN	9725.4	0.572	1	1	1	0.151	GVEEEEEDGEMRE	0.997	70.5	0	1	0	0	2	1537.6	74	86
WT-DOX_01	Stress-induced-phosphoprotein 1 OS=Homo sapiens GN=STIP1 PE=1 SV=1	STIP1_HUMAN	62642.1	1	3	4	4	0.0755	ALDLDSSCKEAADGYQR	0.997	67.3	0	1	1	0	2	1898.86	454	470
WT-DOX_01	Stress-induced-phosphoprotein 1 OS=Homo sapiens GN=STIP1 PE=1 SV=1	STIP1_HUMAN	62642.1	1	3	4	4	0.0755	AMADPEVQQIMSDPAMR	0.997	63.3	0	1	0	0	2	1889.86	489	505
WT-DOX_01	Stress-induced-phosphoprotein 1 OS=Homo sapiens GN=STIP1 PE=1 SV=1	STIP1_HUMAN	62642.1	1	3	4	4	0.0755	ILKEQER	0.978	29.7	0	1	0	0	2	915.526	345	351
WT-DOX_01	Keratin, type I cytoskeletal 19 OS=Homo sapiens GN=KRT19 PE=1 SV=4	K1C19_HUMAN	44107.1	1	3	3	3	0.108	AALEDTLAETEAR	0.997	70.9	0	1	0	0	2	1389.69	318	330
WT-DOX_01	Keratin, type I cytoskeletal 19 OS=Homo sapiens GN=KRT19 PE=1 SV=4	K1C19_HUMAN	44107.1	1	3	3	3	0.108	ALEAANGELEVK	0.979	30	0	1	0	0	2	1243.65	100	111
WT-DOX_01	Keratin, type I cytoskeletal 19 OS=Homo sapiens GN=KRT19 PE=1 SV=4	K1C19_HUMAN	44107.1	1	3	3	3	0.108	IVLQIDNAR	0.997	42.2	0	1	0	0	2	1041.61	151	159
WT-DOX_01	Keratin, type I cytoskeletal 19 OS=Homo sapiens GN=KRT19 PE=1 SV=4	K1C19_HUMAN	44107.1	1	3	3	3	0.108	VLDELTLAR	0.994	36.3	0	1	0	0	2	1029.59	189	197
WT-DOX_01	Complement C5 OS=Homo sapiens GN=C5 PE=1 SV=4	CO5_HUMAN	188309	1	3	3	3	0.0227	AFTECCVVASQLR	0.997	51.2	0	1	0	0	2	1540.72	727	739
WT-DOX_01	Complement C5 OS=Homo sapiens GN=C5 PE=1 SV=4	CO5_HUMAN	188309	1	3	3	3	0.0227	CCYDGACVNNDETCEQR	0.997	78.7	0	1	0	0	2	2150.76	698	714
WT-DOX_01	Complement C5 OS=Homo sapiens GN=C5 PE=1 SV=4	CO5_HUMAN	188309	1	3	3	3	0.0227	KIEEIAAK	0.991	34.1	0	1	0	0	2	901.535	682	689
WT-DOX_01	Collagen alpha-1(VII) chain OS=Homo sapiens GN=COL7A1 PE=1 SV=2	CO7A1_HUMAN	295218	1	14	15	16	0.0669	AVTGSTEACHPFVYGGCGGNANR	0.996	34.8	0	0	1	0	2	2382.04	2896	2918
WT-DOX_01	Collagen alpha-1(VII) chain OS=Homo sapiens GN=COL7A1 PE=1 SV=2	CO7A1_HUMAN	295218	1	14	15	16	0.0669	CPPRVVQSQGTGTAQD	0.997	43.6	0	1	0	0	2	1700.8	2929	2944
WT-DOX_01	Collagen alpha-1(VII) chain OS=Homo sapiens GN=COL7A1 PE=1 SV=2	CO7A1_HUMAN	295218	1	14	15	16	0.0669	EIVETWDESSGSFLPVPER	0.975	29.2	0	1	0	0	2	2177.04	1958	1976
WT-DOX_01	Collagen alpha-1(VII) chain OS=Homo sapiens GN=COL7A1 PE=1 SV=2	CO7A1_HUMAN	295218	1	14	15	16	0.0669	ELSYKGGNTR	0.976	29.2	0	1	0	0	2	1124.57	109	118
WT-DOX_01	Collagen alpha-1(VII) chain OS=Homo sapiens GN=COL7A1 PE=1 SV=2	CO7A1_HUMAN	295218	1	14	15	16	0.0669	GEMGQPGPSGER	0.993	36	0	1	0	0	2	1201.53	2413	2424
WT-DOX_01	Collagen alpha-1(VII) chain OS=Homo sapiens GN=COL7A1 PE=1 SV=2	CO7A1_HUMAN	295218	1	14	15	16	0.0669	GQDGNPGLPGER	0.997	55	0	1	0	0	2	1196.57	2147	2158
WT-DOX_01	Collagen alpha-1(VII) chain OS=Homo sapiens GN=COL7A1 PE=1 SV=2	CO7A1_HUMAN	295218	1	14	15	16	0.0669	LFAVGIK	0.99	33.7	0	1	0	0	2	747.476	170	176
WT-DOX_01	Collagen alpha-1(VII) chain OS=Homo sapiens GN=COL7A1 PE=1 SV=2	CO7A1_HUMAN	295218	1	14	15	16	0.0669	LSVLGPAGEGPSAEVTAR	0.997	59.6	0	1	0	0	2	1710.9	934	951
WT-DOX_01	Collagen alpha-1(VII) chain OS=Homo sapiens GN=COL7A1 PE=1 SV=2	CO7A1_HUMAN	295218	1	14	15	16	0.0669	SFLEGLVLPFSGAASAQGVR	0.997	57.9	0	1	2	0	2	2006.07	59	78
WT-DOX_01	Collagen alpha-1(VII) chain OS=Homo sapiens GN=COL7A1 PE=1 SV=2	CO7A1_HUMAN	295218	1	14	15	16	0.0669	SQDLVDTAAQR	0.997	53.4	0	1	0	0	2	1203.6	152	162
WT-DOX_01	Collagen alpha-1(VII) chain OS=Homo sapiens GN=COL7A1 PE=1 SV=2	CO7A1_HUMAN	295218	1	14	15	16	0.0669	TEFGLDALGSGGDVIR	0.997	86.7	0	1	0	0	2	1606.81	90	105
WT-DOX_01	Collagen alpha-1(VII) chain OS=Homo sapiens GN=COL7A1 PE=1 SV=2	CO7A1_HUMAN	295218	1	14	15	16	0.0669	TGAAILHVADHVFLPQLARPGVPK	0.997	35.8	0	0	0	1	2	2507.42	119	142
WT-DOX_01	Collagen alpha-1(VII) chain OS=Homo sapiens GN=COL7A1 PE=1 SV=2	CO7A1_HUMAN	295218	1	14	15	16	0.0669	VCILITDGKSQDLVDTAAQR	0.993	31.8	0	0	1	0	2	2203.14	143	162
WT-DOX_01	Collagen alpha-1(VII) chain OS=Homo sapiens GN=COL7A1 PE=1 SV=2	CO7A1_HUMAN	295218	1	14	15	16	0.0669	VVQSQGTGTAQD	0.997	51.5	0	1	0	0	2	1190.56	2933	2944
WT-DOX_01	Zyxin OS=Homo sapiens GN=ZYX PE=1 SV=1	ZYX_HUMAN	61276	0.99	1	1	1	0.0192	CNTCGEPITDR	0.996	38.2	0	1	0	0	2	1322.55	444	454
WT-DOX_01	Deoxyribonuclease-2-alpha OS=Homo sapiens GN=DNASE2 PE=1 SV=2	DNS2A_HUMAN	39581	0.998	2	2	2	0.0528	AFQPLVK	0.973	28.8	0	1	0	0	2	802.482	336	342
WT-DOX_01	Deoxyribonuclease-2-alpha OS=Homo sapiens GN=DNASE2 PE=1 SV=2	DNS2A_HUMAN	39581	0.998	2	2	2	0.0528	ALINSPEGAVGR	0.997	51.5	0	1	0	0	2	1183.64	66	77
WT-DOX_01	Carbonyl reductase [NADPH] 1 OS=Homo sapiens GN=CBR1 PE=1 SV=3	CBR1_HUMAN	30374.8	0.984	1	1	1	0.0578	GQAAVQQLQAEGLSPR	0.997	60.5	0	1	0	0	2	1652.87	43	58
WT-DOX_01	14-3-3 protein zeta/delta OS=Homo sapiens GN=YWHAZ PE=1 SV=1	1433Z_HUMAN	27745.9	1	8	10	13	0.286	FLIPNASQAESK	0.971	28.4	0	1	0	0	2	1304.68	104	115
WT-DOX_01	14-3-3 protein zeta/delta OS=Homo sapiens GN=YWHAZ PE=1 SV=1	1433Z_HUMAN	27745.9	1	8	10	13	0.286	LAEQAER	0.997	44.6	0	1	0	0	2	816.421	12	18
WT-DOX_01	14-3-3 protein zeta/delta OS=Homo sapiens GN=YWHAZ PE=1 SV=1	1433Z_HUMAN	27745.9	1	8	10	13	0.286	LAEQAERYDDMAACMK	0.986	30.6	0	1	1	0	2	1901.82	12	27
WT-DOX_01	14-3-3 protein zeta/delta OS=Homo sapiens GN=YWHAZ PE=1 SV=1	1433Z_HUMAN	27745.9	1	8	10	13	0.286	NLLSVAYK	0.997	41.7	0	1	0	0	2	907.525	42	49
WT-DOX_01	14-3-3 protein zeta/delta OS=Homo sapiens GN=YWHAZ PE=1 SV=1	1433Z_HUMAN	27745.9	1	8	10	13	0.286	NLLSVAYKNVVGAR	0.997	46.6	0	1	1	0	2	1503.86	42	55
WT-DOX_01	14-3-3 protein zeta/delta OS=Homo sapiens GN=YWHAZ PE=1 SV=1	1433Z_HUMAN	27745.9	1	8	10	13	0.286	SVTEQGAELSNEER	0.997	92.5	0	4	0	0	2	1548.71	28	41
WT-DOX_01	14-3-3 protein zeta/delta OS=Homo sapiens GN=YWHAZ PE=1 SV=1	1433Z_HUMAN	27745.9	1	8	10	13	0.286	VVSSIEQKTEGAEK	0.995	37.6	0	1	0	0	2	1504.79	61	74
WT-DOX_01	14-3-3 protein zeta/delta OS=Homo sapiens GN=YWHAZ PE=1 SV=1	1433Z_HUMAN	27745.9	1	8	10	13	0.286	YDDMAACMK	0.997	41.5	0	1	0	0	2	1104.42	19	27
WT-DOX_01	Peptidyl-prolyl cis-trans isomerase FKBP1A OS=Homo sapiens GN=FKBP1A PE=1 SV=2	FKB1A_HUMAN	11950.7	1	4	4	5	0.333	GVQVETISPGDGR	0.997	47.8	0	2	0	0	1	1314.66	2	14
WT-DOX_01	Peptidyl-prolyl cis-trans isomerase FKBP1A OS=Homo sapiens GN=FKBP1A PE=1 SV=2	FKB1A_HUMAN	11950.7	1	4	4	5	0.333	GVQVETISPGDGRTFPK	0.997	42.3	0	1	0	0	1	1787.93	2	18
WT-DOX_01	Peptidyl-prolyl cis-trans isomerase FKBP1A OS=Homo sapiens GN=FKBP1A PE=1 SV=2	FKB1A_HUMAN	11950.7	1	4	4	5	0.333	GWEEGVAQMSVGQR	0.997	79.3	0	1	0	0	2	1533.71	59	72
WT-DOX_01	Peptidyl-prolyl cis-trans isomerase FKBP1A OS=Homo sapiens GN=FKBP1A PE=1 SV=2	FKB1A_HUMAN	11950.7	1	4	4	5	0.333	QEVIRGWEEGVAQMSVGQR	0.947	22.3	0	0	1	0	2	2159.07	54	72
WT-DOX_01	Heat shock cognate 71 kDa protein OS=Homo sapiens GN=HSPA8 PE=1 SV=1	HSP7C_HUMAN	70899.8	1	27	31	43	0.395	ARFEELNADLFR	0.997	52.1	0	1	4	0	2	1480.75	300	311
WT-DOX_01	Heat shock cognate 71 kDa protein OS=Homo sapiens GN=HSPA8 PE=1 SV=1	HSP7C_HUMAN	70899.8	1	27	31	43	0.395	DAGTIAGLNVLR	0.997	41.3	0	1	0	0	2	1199.67	160	171
WT-DOX_01	Heat shock cognate 71 kDa protein OS=Homo sapiens GN=HSPA8 PE=1 SV=1	HSP7C_HUMAN	70899.8	1	27	31	43	0.395	FDDAVVQSDMK	0.997	49.2	0	1	0	0	2	1254.57	78	88
WT-DOX_01	Heat shock cognate 71 kDa protein OS=Homo sapiens GN=HSPA8 PE=1 SV=1	HSP7C_HUMAN	70899.8	1	27	31	43	0.395	FDDAVVQSDMKHWPFMVVNDAGRPK	0.969	23.6	0	0	0	1	2	2889.38	78	102
WT-DOX_01	Heat shock cognate 71 kDa protein OS=Homo sapiens GN=HSPA8 PE=1 SV=1	HSP7C_HUMAN	70899.8	1	27	31	43	0.395	FEELNADLFR	0.997	46.8	0	1	0	0	2	1253.62	302	311
WT-DOX_01	Heat shock cognate 71 kDa protein OS=Homo sapiens GN=HSPA8 PE=1 SV=1	HSP7C_HUMAN	70899.8	1	27	31	43	0.395	IINEPTAAAIAYGLDK	0.997	75.8	0	1	0	0	2	1659.9	172	187
WT-DOX_01	Heat shock cognate 71 kDa protein OS=Homo sapiens GN=HSPA8 PE=1 SV=1	HSP7C_HUMAN	70899.8	1	27	31	43	0.395	IINEPTAAAIAYGLDKK	0.984	27.7	0	0	1	0	2	1787.99	172	188
WT-DOX_01	Heat shock cognate 71 kDa protein OS=Homo sapiens GN=HSPA8 PE=1 SV=1	HSP7C_HUMAN	70899.8	1	27	31	43	0.395	ITITNDKGR	0.996	39	0	1	0	0	2	1017.57	501	509
WT-DOX_01	Heat shock cognate 71 kDa protein OS=Homo sapiens GN=HSPA8 PE=1 SV=1	HSP7C_HUMAN	70899.8	1	27	31	43	0.395	LDKSQIHDIVLVGGSTR	0.997	47.3	0	0	1	0	2	1838.01	326	342
WT-DOX_01	Heat shock cognate 71 kDa protein OS=Homo sapiens GN=HSPA8 PE=1 SV=1	HSP7C_HUMAN	70899.8	1	27	31	43	0.395	LIGDAAKNQVAMNPTNTVFDAK	0.983	27.2	0	0	1	0	2	2318.18	50	71
WT-DOX_01	Heat shock cognate 71 kDa protein OS=Homo sapiens GN=HSPA8 PE=1 SV=1	HSP7C_HUMAN	70899.8	1	27	31	43	0.395	LLQDFFNGKELNK	0.958	23.2	0	0	1	0	2	1565.83	349	361
WT-DOX_01	Heat shock cognate 71 kDa protein OS=Homo sapiens GN=HSPA8 PE=1 SV=1	HSP7C_HUMAN	70899.8	1	27	31	43	0.395	LSKEDIER	0.979	26.3	0	0	1	0	2	989.526	510	517
WT-DOX_01	Heat shock cognate 71 kDa protein OS=Homo sapiens GN=HSPA8 PE=1 SV=1	HSP7C_HUMAN	70899.8	1	27	31	43	0.395	MKEIAEAYLGK	0.997	52.4	0	1	1	0	2	1252.66	127	137
WT-DOX_01	Heat shock cognate 71 kDa protein OS=Homo sapiens GN=HSPA8 PE=1 SV=1	HSP7C_HUMAN	70899.8	1	27	31	43	0.395	MVNHFIAEFK	0.997	40	0	1	2	0	2	1235.62	237	246
WT-DOX_01	Heat shock cognate 71 kDa protein OS=Homo sapiens GN=HSPA8 PE=1 SV=1	HSP7C_HUMAN	70899.8	1	27	31	43	0.395	MVNHFIAEFKR	0.979	26.3	0	0	1	0	2	1391.73	237	247
WT-DOX_01	Heat shock cognate 71 kDa protein OS=Homo sapiens GN=HSPA8 PE=1 SV=1	HSP7C_HUMAN	70899.8	1	27	31	43	0.395	NQVAMNPTNTVFDAK	0.997	53	0	1	0	0	2	1649.8	57	71
WT-DOX_01	Heat shock cognate 71 kDa protein OS=Homo sapiens GN=HSPA8 PE=1 SV=1	HSP7C_HUMAN	70899.8	1	27	31	43	0.395	NQVAMNPTNTVFDAKR	0.997	69.7	0	1	0	0	2	1805.9	57	72
WT-DOX_01	Heat shock cognate 71 kDa protein OS=Homo sapiens GN=HSPA8 PE=1 SV=1	HSP7C_HUMAN	70899.8	1	27	31	43	0.395	NSLESYAFNMK	0.997	44.8	0	1	0	0	2	1303.6	540	550
WT-DOX_01	Heat shock cognate 71 kDa protein OS=Homo sapiens GN=HSPA8 PE=1 SV=1	HSP7C_HUMAN	70899.8	1	27	31	43	0.395	QATKDAGTIAGLNVLR	0.997	57.6	0	1	2	0	2	1627.91	156	171
WT-DOX_01	Heat shock cognate 71 kDa protein OS=Homo sapiens GN=HSPA8 PE=1 SV=1	HSP7C_HUMAN	70899.8	1	27	31	43	0.395	SFYPEEVSSMVLTK	0.997	63.9	0	4	0	0	2	1616.79	113	126
WT-DOX_01	Heat shock cognate 71 kDa protein OS=Homo sapiens GN=HSPA8 PE=1 SV=1	HSP7C_HUMAN	70899.8	1	27	31	43	0.395	SQIHDIVLVGGSTR	0.997	40.7	0	1	0	0	2	1481.81	329	342
WT-DOX_01	Heat shock cognate 71 kDa protein OS=Homo sapiens GN=HSPA8 PE=1 SV=1	HSP7C_HUMAN	70899.8	1	27	31	43	0.395	STAGDTHLGGEDFDNR	0.997	58.6	0	1	0	0	2	1691.73	221	236
WT-DOX_01	Heat shock cognate 71 kDa protein OS=Homo sapiens GN=HSPA8 PE=1 SV=1	HSP7C_HUMAN	70899.8	1	27	31	43	0.395	TTPSYVAFTDTER	0.997	80.8	0	3	0	0	2	1487.7	37	49
WT-DOX_01	Heat shock cognate 71 kDa protein OS=Homo sapiens GN=HSPA8 PE=1 SV=1	HSP7C_HUMAN	70899.8	1	27	31	43	0.395	TVTNAVVTVPAYFNDSQR	0.997	44.3	0	0	1	0	2	1982	138	155
WT-DOX_01	Heat shock cognate 71 kDa protein OS=Homo sapiens GN=HSPA8 PE=1 SV=1	HSP7C_HUMAN	70899.8	1	27	31	43	0.395	VEIIANDQGNR	0.997	45.6	0	2	0	0	2	1228.63	26	36
WT-DOX_01	Heat shock cognate 71 kDa protein OS=Homo sapiens GN=HSPA8 PE=1 SV=1	HSP7C_HUMAN	70899.8	1	27	31	43	0.395	VEIIANDQGNRTTPSYVAFTDTER	0.997	53.3	0	0	1	0	2	2697.31	26	49
WT-DOX_01	Heat shock cognate 71 kDa protein OS=Homo sapiens GN=HSPA8 PE=1 SV=1	HSP7C_HUMAN	70899.8	1	27	31	43	0.395	VQVEYKGETK	0.997	42.7	0	2	0	0	2	1180.62	103	112
WT-DOX_01	Proteasome subunit alpha type-1 OS=Homo sapiens GN=PSMA1 PE=1 SV=1	PSA1_HUMAN	29556	1	4	4	4	0.217	AQPAQPADEPAEKADEPMEH	0.95	22.5	0	0	1	0	2	2160.95	244	263
WT-DOX_01	Proteasome subunit alpha type-1 OS=Homo sapiens GN=PSMA1 PE=1 SV=1	PSA1_HUMAN	29556	1	4	4	4	0.217	HMSEFMECNLNELVK	0.997	41.7	0	0	1	0	2	1880.83	175	189
WT-DOX_01	Proteasome subunit alpha type-1 OS=Homo sapiens GN=PSMA1 PE=1 SV=1	PSA1_HUMAN	29556	1	4	4	4	0.217	LLCNFMR	0.992	34.7	0	1	0	0	2	953.47	83	89
WT-DOX_01	Proteasome subunit alpha type-1 OS=Homo sapiens GN=PSMA1 PE=1 SV=1	PSA1_HUMAN	29556	1	4	4	4	0.217	NQYDNDVTVWSPQGR	0.997	53.2	0	1	0	0	2	1778.81	4	18
WT-DOX_01	Interstitial collagenase OS=Homo sapiens GN=MMP1 PE=1 SV=3	MMP1_HUMAN	54007.9	0.572	1	1	1	0.032	AFQLWSNVTPLTFTK	0.997	47.2	0	1	0	0	2	1752.93	137	151
WT-DOX_01	Neuromedin-B OS=Homo sapiens GN=NMB PE=1 SV=4	NMB_HUMAN	13252.6	0.996	1	1	1	0.124	LQLSHDLLGILLLKK	0.987	28.5	0	0	1	0	2	1704.08	82	96
WT-DOX_01	Stanniocalcin-1 OS=Homo sapiens GN=STC1 PE=1 SV=1	STC1_HUMAN	27621.3	0.994	1	1	1	0.0445	VAAQNSAEVVR	0.997	59.8	0	1	0	0	2	1143.61	34	44
WT-DOX_01	Cadherin-6 OS=Homo sapiens GN=CDH6 PE=1 SV=1	CADH6_HUMAN	88311.2	0.572	1	1	1	0.0139	VEASNPYVEPR	0.997	60.8	0	1	0	0	2	1260.62	347	357
WT-DOX_01	Pro-neuregulin-1, membrane-bound isoform OS=Homo sapiens GN=NRG1 PE=1 SV=3	NRG1_HUMAN	70391.6	1	5	5	7	0.0719	ASLADSGEYMCK	0.986	32	0	1	0	0	2	1331.56	102	113
WT-DOX_01	Pro-neuregulin-1, membrane-bound isoform OS=Homo sapiens GN=NRG1 PE=1 SV=3	NRG1_HUMAN	70391.6	1	5	5	7	0.0719	CETSSEYSSLR	0.997	48.8	0	3	0	0	2	1318.56	57	67
WT-DOX_01	Pro-neuregulin-1, membrane-bound isoform OS=Homo sapiens GN=NRG1 PE=1 SV=3	NRG1_HUMAN	70391.6	1	5	5	7	0.0719	DLSNPSR	0.961	27.1	0	1	0	0	2	788.39	201	207
WT-DOX_01	Pro-neuregulin-1, membrane-bound isoform OS=Homo sapiens GN=NRG1 PE=1 SV=3	NRG1_HUMAN	70391.6	1	5	5	7	0.0719	INKASLADSGEYMCK	0.982	27.2	0	0	1	0	2	1686.78	99	113
WT-DOX_01	Pro-neuregulin-1, membrane-bound isoform OS=Homo sapiens GN=NRG1 PE=1 SV=3	NRG1_HUMAN	70391.6	1	5	5	7	0.0719	TFCVNGGECFMVK	0.997	47.7	0	1	0	0	2	1548.66	188	200
WT-DOX_01	Protein S100-A16 OS=Homo sapiens GN=S100A16 PE=1 SV=1	S10AG_HUMAN	11801.9	0.572	1	1	1	0.107	LIHEQEQQSSS	0.995	37.1	0	1	0	0	2	1285.6	93	103
WT-DOX_01	Beta-hexosaminidase subunit beta OS=Homo sapiens GN=HEXB PE=1 SV=3	HEXB_HUMAN	63113.3	1	3	4	4	0.0827	GIAAQPLYAGYCNHENM	0.995	37.2	0	2	0	0	2	1924.83	540	556
WT-DOX_01	Beta-hexosaminidase subunit beta OS=Homo sapiens GN=HEXB PE=1 SV=3	HEXB_HUMAN	63113.3	1	3	4	4	0.0827	LAPGTIVEVWKDSAYPEELSR	0.992	30.8	0	0	1	0	2	2360.21	415	435
WT-DOX_01	Beta-hexosaminidase subunit beta OS=Homo sapiens GN=HEXB PE=1 SV=3	HEXB_HUMAN	63113.3	1	3	4	4	0.0827	LWSSKDVR	0.995	33.8	0	0	1	0	2	990.537	513	520
WT-DOX_01	Laminin subunit alpha-5 OS=Homo sapiens GN=LAMA5 PE=1 SV=7	LAMA5_HUMAN	399787	1	58	62	67	0.198	ADDGAGEFSTSVTRPSVLCDGQWHR	0.997	37	0	0	1	0	2	2748.24	3583	3607
WT-DOX_01	Laminin subunit alpha-5 OS=Homo sapiens GN=LAMA5 PE=1 SV=7	LAMA5_HUMAN	399787	1	58	62	67	0.198	AGALLPAIHEQLR	0.98	26.6	0	0	1	0	2	1388.8	2181	2193
WT-DOX_01	Laminin subunit alpha-5 OS=Homo sapiens GN=LAMA5 PE=1 SV=7	LAMA5_HUMAN	399787	1	58	62	67	0.198	AHPASNAIDGTER	0.993	35.9	0	1	0	0	2	1338.64	114	126
WT-DOX_01	Laminin subunit alpha-5 OS=Homo sapiens GN=LAMA5 PE=1 SV=7	LAMA5_HUMAN	399787	1	58	62	67	0.198	AHVEGPSCDR	0.959	26.8	0	1	0	0	2	1127.49	748	757
WT-DOX_01	Laminin subunit alpha-5 OS=Homo sapiens GN=LAMA5 PE=1 SV=7	LAMA5_HUMAN	399787	1	58	62	67	0.198	AIEASNAYSR	0.997	61.6	0	2	0	0	2	1081.53	2518	2527
WT-DOX_01	Laminin subunit alpha-5 OS=Homo sapiens GN=LAMA5 PE=1 SV=7	LAMA5_HUMAN	399787	1	58	62	67	0.198	ASPDGLCQVSLQQGR	0.997	54.8	0	1	0	0	2	1615.79	3166	3180
WT-DOX_01	Laminin subunit alpha-5 OS=Homo sapiens GN=LAMA5 PE=1 SV=7	LAMA5_HUMAN	399787	1	58	62	67	0.198	AVAAEAQDTATR	0.997	64.3	0	1	0	0	2	1203.6	2634	2645
WT-DOX_01	Laminin subunit alpha-5 OS=Homo sapiens GN=LAMA5 PE=1 SV=7	LAMA5_HUMAN	399787	1	58	62	67	0.198	AVAAEAQDTATRVQSQLQAMQENVER	0.997	79.9	0	0	1	0	2	2844.39	2634	2659
WT-DOX_01	Laminin subunit alpha-5 OS=Homo sapiens GN=LAMA5 PE=1 SV=7	LAMA5_HUMAN	399787	1	58	62	67	0.198	AVDATREAQELNSR	0.997	49.4	0	1	0	0	2	1559.78	2391	2404
WT-DOX_01	Laminin subunit alpha-5 OS=Homo sapiens GN=LAMA5 PE=1 SV=7	LAMA5_HUMAN	399787	1	58	62	67	0.198	CATGYWGFPNCRPCDCGAR	0.974	25.3	0	0	1	0	2	2304.92	1471	1489
WT-DOX_01	Laminin subunit alpha-5 OS=Homo sapiens GN=LAMA5 PE=1 SV=7	LAMA5_HUMAN	399787	1	58	62	67	0.198	CDIGGALGQSCEPR	0.997	72.5	0	1	0	0	2	1519.66	831	844
WT-DOX_01	Laminin subunit alpha-5 OS=Homo sapiens GN=LAMA5 PE=1 SV=7	LAMA5_HUMAN	399787	1	58	62	67	0.198	CDQCSLGTFSLDAANPK	0.997	52.5	0	1	0	0	2	1883.83	1607	1623
WT-DOX_01	Laminin subunit alpha-5 OS=Homo sapiens GN=LAMA5 PE=1 SV=7	LAMA5_HUMAN	399787	1	58	62	67	0.198	CDQCSLGTFSLDAANPKGCTR	0.986	28.3	0	0	1	0	2	2358.03	1607	1627
WT-DOX_01	Laminin subunit alpha-5 OS=Homo sapiens GN=LAMA5 PE=1 SV=7	LAMA5_HUMAN	399787	1	58	62	67	0.198	CKPGFWGLSPSNPEGCTR	0.983	27.5	0	0	1	0	2	2049.93	758	775
WT-DOX_01	Laminin subunit alpha-5 OS=Homo sapiens GN=LAMA5 PE=1 SV=7	LAMA5_HUMAN	399787	1	58	62	67	0.198	CLCQPEFAGPHCDR	0.997	48.4	0	1	0	0	2	1746.71	605	618
WT-DOX_01	Laminin subunit alpha-5 OS=Homo sapiens GN=LAMA5 PE=1 SV=7	LAMA5_HUMAN	399787	1	58	62	67	0.198	CNCESDFTDGTCEDLTGR	0.997	104	0	1	0	0	2	2136.79	429	446
WT-DOX_01	Laminin subunit alpha-5 OS=Homo sapiens GN=LAMA5 PE=1 SV=7	LAMA5_HUMAN	399787	1	58	62	67	0.198	CRPNVTGR	0.968	24.5	0	0	1	0	2	959.484	1552	1559
WT-DOX_01	Laminin subunit alpha-5 OS=Homo sapiens GN=LAMA5 PE=1 SV=7	LAMA5_HUMAN	399787	1	58	62	67	0.198	DDAAICTTEYSR	0.997	57.3	0	1	0	0	2	1401.6	210	221
WT-DOX_01	Laminin subunit alpha-5 OS=Homo sapiens GN=LAMA5 PE=1 SV=7	LAMA5_HUMAN	399787	1	58	62	67	0.198	DLADLAAYTALK	0.997	58.7	0	1	0	0	2	1264.68	2752	2763
WT-DOX_01	Laminin subunit alpha-5 OS=Homo sapiens GN=LAMA5 PE=1 SV=7	LAMA5_HUMAN	399787	1	58	62	67	0.198	DLGAPQAAAEAELAAAQR	0.997	65.8	0	2	0	0	2	1752.89	2330	2347
WT-DOX_01	Laminin subunit alpha-5 OS=Homo sapiens GN=LAMA5 PE=1 SV=7	LAMA5_HUMAN	399787	1	58	62	67	0.198	DQASQLLAGTEATLGHAK	0.997	77.6	0	1	1	0	2	1810.93	2259	2276
WT-DOX_01	Laminin subunit alpha-5 OS=Homo sapiens GN=LAMA5 PE=1 SV=7	LAMA5_HUMAN	399787	1	58	62	67	0.198	ECAPGYWGLPEQGCR	0.961	27	0	1	0	0	2	1779.76	2101	2115
WT-DOX_01	Laminin subunit alpha-5 OS=Homo sapiens GN=LAMA5 PE=1 SV=7	LAMA5_HUMAN	399787	1	58	62	67	0.198	FANSPRPDLWVLER	0.996	35	0	0	1	0	2	1699.89	161	174
WT-DOX_01	Laminin subunit alpha-5 OS=Homo sapiens GN=LAMA5 PE=1 SV=7	LAMA5_HUMAN	399787	1	58	62	67	0.198	FGFNPLEFENFSWR	0.997	46	0	1	0	0	2	1789.83	891	904
WT-DOX_01	Laminin subunit alpha-5 OS=Homo sapiens GN=LAMA5 PE=1 SV=7	LAMA5_HUMAN	399787	1	58	62	67	0.198	FGPQTLER	0.99	33.9	0	1	0	0	2	947.495	199	206
WT-DOX_01	Laminin subunit alpha-5 OS=Homo sapiens GN=LAMA5 PE=1 SV=7	LAMA5_HUMAN	399787	1	58	62	67	0.198	GALDQLCGAGGLCR	0.997	60.9	0	1	0	0	2	1447.68	638	651
WT-DOX_01	Laminin subunit alpha-5 OS=Homo sapiens GN=LAMA5 PE=1 SV=7	LAMA5_HUMAN	399787	1	58	62	67	0.198	GGRTQCLCKPGYAGASCER	0.964	23	0	0	0	1	2	2127.95	1932	1950
WT-DOX_01	Laminin subunit alpha-5 OS=Homo sapiens GN=LAMA5 PE=1 SV=7	LAMA5_HUMAN	399787	1	58	62	67	0.198	GQDLGQAVLDAGHSVSTLEK	0.997	46.6	0	0	1	0	2	2025.03	2669	2688
WT-DOX_01	Laminin subunit alpha-5 OS=Homo sapiens GN=LAMA5 PE=1 SV=7	LAMA5_HUMAN	399787	1	58	62	67	0.198	GQYCDICTAANSNK	0.997	67.3	0	1	0	0	2	1601.67	100	113
WT-DOX_01	Laminin subunit alpha-5 OS=Homo sapiens GN=LAMA5 PE=1 SV=7	LAMA5_HUMAN	399787	1	58	62	67	0.198	GYAQMAPVQPR	0.996	38.2	0	1	0	0	2	1217.61	905	915
WT-DOX_01	Laminin subunit alpha-5 OS=Homo sapiens GN=LAMA5 PE=1 SV=7	LAMA5_HUMAN	399787	1	58	62	67	0.198	HETAQQLEVLEQQSTSLGQDARR	0.978	26.1	0	0	1	0	2	2624.3	2227	2249
WT-DOX_01	Laminin subunit alpha-5 OS=Homo sapiens GN=LAMA5 PE=1 SV=7	LAMA5_HUMAN	399787	1	58	62	67	0.198	HRNWPSLSMHVLPR	0.997	43.5	0	0	0	1	2	1729.91	3360	3373
WT-DOX_01	Laminin subunit alpha-5 OS=Homo sapiens GN=LAMA5 PE=1 SV=7	LAMA5_HUMAN	399787	1	58	62	67	0.198	IAASATCGEEAPAR	0.997	84.4	0	1	0	0	2	1403.66	58	71
WT-DOX_01	Laminin subunit alpha-5 OS=Homo sapiens GN=LAMA5 PE=1 SV=7	LAMA5_HUMAN	399787	1	58	62	67	0.198	IAASATCGEEAPARGSPRPTEDLYCK	0.991	30.2	0	0	1	0	2	2807.31	58	83
WT-DOX_01	Laminin subunit alpha-5 OS=Homo sapiens GN=LAMA5 PE=1 SV=7	LAMA5_HUMAN	399787	1	58	62	67	0.198	ILLVTDGAR	0.982	30.6	0	1	0	0	2	957.573	3437	3445
WT-DOX_01	Laminin subunit alpha-5 OS=Homo sapiens GN=LAMA5 PE=1 SV=7	LAMA5_HUMAN	399787	1	58	62	67	0.198	ITRDDAAICTTEYSR	0.997	53.8	0	1	1	0	2	1771.83	207	221
WT-DOX_01	Laminin subunit alpha-5 OS=Homo sapiens GN=LAMA5 PE=1 SV=7	LAMA5_HUMAN	399787	1	58	62	67	0.198	LAVNRSPVAMTR	0.992	30.8	0	0	1	0	2	1314.73	3668	3679
WT-DOX_01	Laminin subunit alpha-5 OS=Homo sapiens GN=LAMA5 PE=1 SV=7	LAMA5_HUMAN	399787	1	58	62	67	0.198	LCDELTGQCICPPR	0.997	61.1	0	1	0	0	2	1718.77	1490	1503
WT-DOX_01	Laminin subunit alpha-5 OS=Homo sapiens GN=LAMA5 PE=1 SV=7	LAMA5_HUMAN	399787	1	58	62	67	0.198	LELEEAATPEGHAVR	0.997	50.7	0	1	1	0	2	1621.82	876	890
WT-DOX_01	Laminin subunit alpha-5 OS=Homo sapiens GN=LAMA5 PE=1 SV=7	LAMA5_HUMAN	399787	1	58	62	67	0.198	LGLVWAALQGAR	0.997	65.9	0	4	0	0	2	1254.73	2583	2594
WT-DOX_01	Laminin subunit alpha-5 OS=Homo sapiens GN=LAMA5 PE=1 SV=7	LAMA5_HUMAN	399787	1	58	62	67	0.198	LLHSLDQAKEELER	0.996	39.3	0	1	0	0	2	1680.89	2443	2456
WT-DOX_01	Laminin subunit alpha-5 OS=Homo sapiens GN=LAMA5 PE=1 SV=7	LAMA5_HUMAN	399787	1	58	62	67	0.198	LRLHGRPLGAPTR	0.992	29	0	0	0	1	2	1443.87	3494	3506
WT-DOX_01	Laminin subunit alpha-5 OS=Homo sapiens GN=LAMA5 PE=1 SV=7	LAMA5_HUMAN	399787	1	58	62	67	0.198	LVGGPVAGGDPNQTIR	0.996	39.2	0	1	0	0	2	1550.83	84	99
WT-DOX_01	Laminin subunit alpha-5 OS=Homo sapiens GN=LAMA5 PE=1 SV=7	LAMA5_HUMAN	399787	1	58	62	67	0.198	SKSTGDPWLTDGSYLDGTGFAR	0.997	35.8	0	0	1	0	2	2331.09	2932	2953
WT-DOX_01	Laminin subunit alpha-5 OS=Homo sapiens GN=LAMA5 PE=1 SV=7	LAMA5_HUMAN	399787	1	58	62	67	0.198	SPVAMTR	0.997	41.2	0	1	0	0	2	761.397	3673	3679
WT-DOX_01	Laminin subunit alpha-5 OS=Homo sapiens GN=LAMA5 PE=1 SV=7	LAMA5_HUMAN	399787	1	58	62	67	0.198	STGDPWLTDGSYLDGTGFAR	0.997	108	0	1	0	0	2	2115.96	2934	2953
WT-DOX_01	Laminin subunit alpha-5 OS=Homo sapiens GN=LAMA5 PE=1 SV=7	LAMA5_HUMAN	399787	1	58	62	67	0.198	SVEVHGAVGASGCPAA	0.997	43.9	0	1	0	0	2	1468.68	3680	3695
WT-DOX_01	Laminin subunit alpha-5 OS=Homo sapiens GN=LAMA5 PE=1 SV=7	LAMA5_HUMAN	399787	1	58	62	67	0.198	TNTLLGHLMGK	0.997	45.2	0	1	1	0	2	1184.65	266	276
WT-DOX_01	Laminin subunit alpha-5 OS=Homo sapiens GN=LAMA5 PE=1 SV=7	LAMA5_HUMAN	399787	1	58	62	67	0.198	TPLLQR	0.98	30.2	0	1	0	0	2	727.446	2466	2471
WT-DOX_01	Laminin subunit alpha-5 OS=Homo sapiens GN=LAMA5 PE=1 SV=7	LAMA5_HUMAN	399787	1	58	62	67	0.198	TPPYLQLQVTEK	0.997	51.8	0	1	0	0	2	1416.77	3566	3577
WT-DOX_01	Laminin subunit alpha-5 OS=Homo sapiens GN=LAMA5 PE=1 SV=7	LAMA5_HUMAN	399787	1	58	62	67	0.198	TQCLCKPGYAGASCER	0.997	42.8	0	0	1	0	2	1857.8	1935	1950
WT-DOX_01	Laminin subunit alpha-5 OS=Homo sapiens GN=LAMA5 PE=1 SV=7	LAMA5_HUMAN	399787	1	58	62	67	0.198	TYQPWQFFASSK	0.997	41.6	0	1	0	0	2	1489.71	181	192
WT-DOX_01	Laminin subunit alpha-5 OS=Homo sapiens GN=LAMA5 PE=1 SV=7	LAMA5_HUMAN	399787	1	58	62	67	0.198	VGFEGATCDR	0.997	46.3	0	1	0	0	2	1111.48	564	573
WT-DOX_01	Laminin subunit alpha-5 OS=Homo sapiens GN=LAMA5 PE=1 SV=7	LAMA5_HUMAN	399787	1	58	62	67	0.198	VQEQLSSLWEENQALATQTR	0.997	105	0	1	0	0	2	2331.16	2352	2371
WT-DOX_01	Laminin subunit alpha-5 OS=Homo sapiens GN=LAMA5 PE=1 SV=7	LAMA5_HUMAN	399787	1	58	62	67	0.198	VQEQLSSLWEENQALATQTRDR	0.987	28.6	0	0	1	0	2	2602.29	2352	2373
WT-DOX_01	Laminin subunit alpha-5 OS=Homo sapiens GN=LAMA5 PE=1 SV=7	LAMA5_HUMAN	399787	1	58	62	67	0.198	VQSQLQAMQENVER	0.997	91	0	1	0	0	2	1659.81	2646	2659
WT-DOX_01	Laminin subunit alpha-5 OS=Homo sapiens GN=LAMA5 PE=1 SV=7	LAMA5_HUMAN	399787	1	58	62	67	0.198	VRELIAQAR	0.964	27.4	0	1	0	0	2	1055.63	2719	2727
WT-DOX_01	Laminin subunit alpha-5 OS=Homo sapiens GN=LAMA5 PE=1 SV=7	LAMA5_HUMAN	399787	1	58	62	67	0.198	YALVVEYANEDAR	0.997	67.7	0	1	0	0	2	1512.73	1109	1121
WT-DOX_01	Hsc70-interacting protein OS=Homo sapiens GN=ST13 PE=1 SV=2	F10A1_HUMAN	41332.4	0.572	1	1	1	0.0379	AIDLFTDAIKLNPR	0.968	24.5	0	0	1	0	2	1586.89	133	146
WT-DOX_01	Acid ceramidase OS=Homo sapiens GN=ASAH1 PE=1 SV=5	ASAH1_HUMAN	44661.1	0.572	1	1	1	0.0278	ESLDVYELDAK	0.997	40.8	0	1	0	0	2	1281.62	300	310
WT-DOX_01	Receptor-type tyrosine-protein phosphatase kappa OS=Homo sapiens GN=PTPRK PE=1 SV=2	PTPRK_HUMAN	162103	1	3	3	3	0.0215	FAASFR	0.978	29.7	0	1	0	0	2	698.362	251	256
WT-DOX_01	Receptor-type tyrosine-protein phosphatase kappa OS=Homo sapiens GN=PTPRK PE=1 SV=2	PTPRK_HUMAN	162103	1	3	3	3	0.0215	GLNPGTLNILVR	0.993	35.6	0	1	0	0	2	1266.75	117	128
WT-DOX_01	Receptor-type tyrosine-protein phosphatase kappa OS=Homo sapiens GN=PTPRK PE=1 SV=2	PTPRK_HUMAN	162103	1	3	3	3	0.0215	LQEVTKTDQDLYR	0.997	55.5	0	1	0	0	2	1608.82	257	269
WT-DOX_01	Keratin, type II cytoskeletal 8 OS=Homo sapiens GN=KRT8 PE=1 SV=7	K2C8_HUMAN	53706.2	1	4	4	5	0.139	AQYEDIANR	0.993	35.8	0	1	0	0	2	1079.51	265	273
WT-DOX_01	Keratin, type II cytoskeletal 8 OS=Homo sapiens GN=KRT8 PE=1 SV=7	K2C8_HUMAN	53706.2	1	4	4	5	0.139	DVDEAYMNKVELESR	0.997	58.4	0	1	0	0	2	1797.83	199	213
WT-DOX_01	Keratin, type II cytoskeletal 8 OS=Homo sapiens GN=KRT8 PE=1 SV=7	K2C8_HUMAN	53706.2	1	4	4	5	0.139	FLEQQNK	0.994	36.8	0	2	0	0	2	906.468	111	117
WT-DOX_01	Keratin, type II cytoskeletal 8 OS=Homo sapiens GN=KRT8 PE=1 SV=7	K2C8_HUMAN	53706.2	1	4	4	5	0.139	KLLEGEESR	0.981	30.5	0	2	0	0	2	1060.56	393	401
WT-DOX_01	Keratin, type II cytoskeletal 8 OS=Homo sapiens GN=KRT8 PE=1 SV=7	K2C8_HUMAN	53706.2	1	4	4	5	0.139	LLEGEESR	0.987	32.5	0	1	0	0	2	932.468	394	401
WT-DOX_01	Keratin, type II cytoskeletal 8 OS=Homo sapiens GN=KRT8 PE=1 SV=7	K2C8_HUMAN	53706.2	1	4	4	5	0.139	SLDMDSIIAEVK	0.997	62.2	0	2	0	0	2	1320.67	253	264
WT-DOX_01	Keratin, type II cytoskeletal 8 OS=Homo sapiens GN=KRT8 PE=1 SV=7	K2C8_HUMAN	53706.2	1	4	4	5	0.139	SNMDNMFESYINNLR	0.997	85.2	0	1	0	0	2	1847.81	134	148
WT-DOX_01	Tubulin beta chain OS=Homo sapiens GN=TUBB PE=1 SV=2	TBB5_HUMAN	49670.6	1	6	6	6	0.221	AILVDLEPGTMDSVR	0.997	40.7	0	1	0	0	2	1615.84	63	77
WT-DOX_01	Tubulin beta chain OS=Homo sapiens GN=TUBB PE=1 SV=2	TBB5_HUMAN	49670.6	1	6	6	6	0.221	ALTVPELTQQVFDAK	0.994	36	0	1	0	0	2	1659.9	283	297
WT-DOX_01	Tubulin beta chain OS=Homo sapiens GN=TUBB PE=1 SV=2	TBB5_HUMAN	49670.6	1	6	6	6	0.221	GHYTEGAELVDSVLDVVRK	0.996	34.4	0	0	1	0	2	2087.08	104	122
WT-DOX_01	Tubulin beta chain OS=Homo sapiens GN=TUBB PE=1 SV=2	TBB5_HUMAN	49670.6	1	6	6	6	0.221	NMMAACDPR	0.997	40.2	0	1	0	0	2	1065.43	298	306
WT-DOX_01	Tubulin beta chain OS=Homo sapiens GN=TUBB PE=1 SV=2	TBB5_HUMAN	49670.6	1	6	6	6	0.221	NSSYFVEWIPNNVK	0.997	39.6	0	1	0	0	2	1696.83	337	350
WT-DOX_01	Tubulin beta chain OS=Homo sapiens GN=TUBB PE=1 SV=2	TBB5_HUMAN	49670.6	1	6	6	6	0.221	SGPFGQIFRPDNFVFGQSGAGNNWAK	0.997	53.8	0	0	1	0	2	2798.34	78	103
WT-DOX_01	Cystatin-C OS=Homo sapiens GN=CST3 PE=1 SV=1	CYTC_HUMAN	15799.2	1	10	15	26	0.555	AFCSFQIYAVPWQGTMTLSK	0.997	45.6	0	4	0	0	2	2351.12	121	140
WT-DOX_01	Cystatin-C OS=Homo sapiens GN=CST3 PE=1 SV=1	CYTC_HUMAN	15799.2	1	10	15	26	0.555	ALDFAVGEYNK	0.997	64.5	0	2	0	0	2	1226.61	52	62
WT-DOX_01	Cystatin-C OS=Homo sapiens GN=CST3 PE=1 SV=1	CYTC_HUMAN	15799.2	1	10	15	26	0.555	ALDFAVGEYNKASNDMYHSR	0.997	45.3	0	0	1	0	2	2288.04	52	71
WT-DOX_01	Cystatin-C OS=Homo sapiens GN=CST3 PE=1 SV=1	CYTC_HUMAN	15799.2	1	10	15	26	0.555	ALQVVR	0.997	41.9	0	4	0	0	2	685.436	72	77
WT-DOX_01	Cystatin-C OS=Homo sapiens GN=CST3 PE=1 SV=1	CYTC_HUMAN	15799.2	1	10	15	26	0.555	ASNDMYHSR	0.997	56	0	3	2	0	2	1096.45	63	71
WT-DOX_01	Cystatin-C OS=Homo sapiens GN=CST3 PE=1 SV=1	CYTC_HUMAN	15799.2	1	10	15	26	0.555	KAFCSFQIYAVPWQGTMTLSK	0.997	59.2	0	1	1	0	2	2463.22	120	140
WT-DOX_01	Cystatin-C OS=Homo sapiens GN=CST3 PE=1 SV=1	CYTC_HUMAN	15799.2	1	10	15	26	0.555	KQIVAGVNYFLDVELGR	0.997	40.9	0	0	1	0	2	1921.05	80	96
WT-DOX_01	Cystatin-C OS=Homo sapiens GN=CST3 PE=1 SV=1	CYTC_HUMAN	15799.2	1	10	15	26	0.555	LVGGPMDASVEEEGVR	0.997	101	0	2	0	0	2	1644.79	35	50
WT-DOX_01	Cystatin-C OS=Homo sapiens GN=CST3 PE=1 SV=1	CYTC_HUMAN	15799.2	1	10	15	26	0.555	LVGGPMDASVEEEGVRR	0.992	35.1	0	2	2	0	2	1800.89	35	51
WT-DOX_01	Cystatin-C OS=Homo sapiens GN=CST3 PE=1 SV=1	CYTC_HUMAN	15799.2	1	10	15	26	0.555	RALDFAVGEYNK	0.99	33.6	0	1	0	0	2	1382.71	51	62
WT-DOX_01	Leucine-rich repeat transmembrane protein FLRT2 OS=Homo sapiens GN=FLRT2 PE=1 SV=1	FLRT2_HUMAN	74050.3	0.999	1	1	1	0.0303	LYLQDNQINHIPLTAFSNLR	0.988	29	0	0	1	0	2	2370.26	257	276
WT-DOX_01	40S ribosomal protein SA OS=Homo sapiens GN=RPSA PE=1 SV=4	RSSA_HUMAN	32854.1	0.998	2	2	2	0.102	AIVAIENPADVSVISSR	0.974	29	0	1	0	0	2	1740.95	64	80
WT-DOX_01	40S ribosomal protein SA OS=Homo sapiens GN=RPSA PE=1 SV=4	RSSA_HUMAN	32854.1	0.998	2	2	2	0.102	FAAATGATPIAGR	0.997	46.2	0	1	0	0	2	1203.65	90	102
WT-DOX_01	Disintegrin and metalloproteinase domain-containing protein 17 OS=Homo sapiens GN=ADAM17 PE=1 SV=1	ADA17_HUMAN	93021.9	1	2	2	2	0.0364	INTDGAEYNIEPLWR	0.997	42.2	0	1	0	0	2	1790.87	140	154
WT-DOX_01	Disintegrin and metalloproteinase domain-containing protein 17 OS=Homo sapiens GN=ADAM17 PE=1 SV=1	ADA17_HUMAN	93021.9	1	2	2	2	0.0364	VCGYLKVDNEELLPK	0.98	26.7	0	0	1	0	2	1776.92	183	197
WT-DOX_01	Spliceosome RNA helicase BAT1 OS=Homo sapiens GN=BAT1 PE=1 SV=1	UAP56_HUMAN	48992	0.997	2	2	2	0.0701	CIALAQLLVEQNFPAIAIHR	0.948	21.5	0	0	0	1	2	2277.25	300	319
WT-DOX_01	Spliceosome RNA helicase BAT1 OS=Homo sapiens GN=BAT1 PE=1 SV=1	UAP56_HUMAN	48992	0.997	2	2	2	0.0701	ILVATNLFGR	0.997	47.8	0	1	0	0	2	1103.66	340	349
WT-DOX_01	N(4)-(beta-N-acetylglucosaminyl)-L-asparaginase OS=Homo sapiens GN=AGA PE=1 SV=2	ASPG_HUMAN	37208.4	0.998	2	2	2	0.0665	FLPSYQAVEYMR	0.994	36.4	0	1	0	0	2	1503.73	266	277
WT-DOX_01	N(4)-(beta-N-acetylglucosaminyl)-L-asparaginase OS=Homo sapiens GN=AGA PE=1 SV=2	ASPG_HUMAN	37208.4	0.998	2	2	2	0.0665	RGEDPTIACQK	0.977	29.5	0	1	0	0	2	1274.62	278	288
WT-DOX_01	ADP-sugar pyrophosphatase OS=Homo sapiens GN=NUDT5 PE=1 SV=1	NUDT5_HUMAN	24327.8	0.572	1	1	1	0.0639	HANAKPFEVPFLKF	0.996	34.5	0	0	1	0	2	1644.89	206	219
WT-DOX_01	PDZ and LIM domain protein 1 OS=Homo sapiens GN=PDLIM1 PE=1 SV=4	PDLI1_HUMAN	36071.3	1	2	2	2	0.0881	IKGCTDNLTLTVAR	0.997	47.2	0	1	0	0	2	1561.84	70	83
WT-DOX_01	PDZ and LIM domain protein 1 OS=Homo sapiens GN=PDLIM1 PE=1 SV=4	PDLI1_HUMAN	36071.3	1	2	2	2	0.0881	LVGGKDFEQPLAISR	0.965	24.1	0	0	1	0	2	1629.9	18	32
WT-DOX_01	Leukotriene A-4 hydrolase OS=Homo sapiens GN=LTA4H PE=1 SV=2	LKHA4_HUMAN	69287.1	0.998	2	2	2	0.0573	PEIVDTCSLASPASVCR	0.997	72.8	0	1	0	0	1	1861.88	2	18
WT-DOX_01	Leukotriene A-4 hydrolase OS=Homo sapiens GN=LTA4H PE=1 SV=2	LKHA4_HUMAN	69287.1	0.998	2	2	2	0.0573	TLTGTAALTVQSQEDNLR	0.997	68.8	0	1	0	0	2	1917.99	34	51
WT-DOX_01	Ferritin light chain OS=Homo sapiens GN=FTL PE=1 SV=2	FRIL_HUMAN	20020.6	0.572	1	1	1	0.0857	LGGPEAGLGEYLFER	0.997	66.5	0	1	0	0	2	1607.81	155	169
WT-DOX_01	14 kDa phosphohistidine phosphatase OS=Homo sapiens GN=PHPT1 PE=1 SV=1	PHP14_HUMAN	13832.6	0.99	1	1	1	0.096	QGCDCECLGGGR	0.997	47.4	0	1	0	0	2	1368.51	67	78
WT-DOX_01	Protein jagged-1 OS=Homo sapiens GN=JAG1 PE=1 SV=3	JAG1_HUMAN	133796	1	4	4	4	0.0493	CECAPGFAGPDCR	0.997	67.6	0	1	0	0	2	1496.57	806	818
WT-DOX_01	Protein jagged-1 OS=Homo sapiens GN=JAG1 PE=1 SV=3	JAG1_HUMAN	133796	1	4	4	4	0.0493	CVCPPGHSGAK	0.969	28.1	0	1	0	0	2	1169.52	844	854
WT-DOX_01	Protein jagged-1 OS=Homo sapiens GN=JAG1 PE=1 SV=3	JAG1_HUMAN	133796	1	4	4	4	0.0493	IVLPFSFAWPR	0.997	43.7	0	1	0	0	2	1332.75	120	130
WT-DOX_01	Protein jagged-1 OS=Homo sapiens GN=JAG1 PE=1 SV=3	JAG1_HUMAN	133796	1	4	4	4	0.0493	VTAGGPCSFGSGSTPVIGGNTFNLK	0.997	41.8	0	1	0	0	2	2425.18	86	110
WT-DOX_01	Heterogeneous nuclear ribonucleoprotein G OS=Homo sapiens GN=RBMX PE=1 SV=3	HNRPG_HUMAN	42333.7	0.986	1	2	2	0.046	GFAFVTFESPADAKDAAR	0.997	58.9	0	1	1	0	2	1899.92	50	67
WT-DOX_01	Platelet-activating factor acetylhydrolase IB subunit gamma OS=Homo sapiens GN=PAFAH1B3 PE=1 SV=1	PA1B3_HUMAN	25733.6	0.572	1	1	1	0.039	VVVLGLLPR	0.997	59.2	0	1	0	0	2	965.651	133	141
WT-DOX_01	Ribonuclease inhibitor OS=Homo sapiens GN=RNH1 PE=1 SV=2	RINI_HUMAN	49974.4	0.999	1	1	1	0.0325	WAELLPLLQQCQVVR	0.997	42.2	0	1	0	0	2	1853.01	20	34
WT-DOX_01	Protein SET OS=Homo sapiens GN=SET PE=1 SV=3	SET_HUMAN	33489.4	1	3	3	3	0.128	EFHLNESGDPSSK	0.98	30.1	0	1	0	0	2	1446.65	155	167
WT-DOX_01	Protein SET OS=Homo sapiens GN=SET PE=1 SV=3	SET_HUMAN	33489.4	1	3	3	3	0.128	IDFYFDENPYFENK	0.997	55.2	0	1	0	0	2	1840.81	137	150
WT-DOX_01	Protein SET OS=Homo sapiens GN=SET PE=1 SV=3	SET_HUMAN	33489.4	1	3	3	3	0.128	VEVTEFEDIK	0.995	37.5	0	1	0	0	2	1208.6	123	132
WT-DOX_01	LIM and SH3 domain protein 1 OS=Homo sapiens GN=LASP1 PE=1 SV=2	LASP1_HUMAN	29716.8	0.572	1	1	1	0.046	LKQQSELQSQVR	0.997	53.8	0	1	0	0	2	1443.79	74	85
WT-DOX_01	Putative small nuclear ribonucleoprotein polypeptide E-like protein 1 OS=Homo sapiens GN=SNRPEL1 PE=5 SV=1	RUEL1_HUMAN,RUXE_HUMAN	10678.6	0.982	1	1	1	0.174	IMLKGDNITLLQSVSN	0.997	42.7	0	1	0	0	2	1745.95	77	92
WT-DOX_01	Cathepsin Z OS=Homo sapiens GN=CTSZ PE=1 SV=1	CATZ_HUMAN	33868.2	1	4	5	6	0.135	NVDGVNYASITR	0.997	53.7	0	1	0	0	2	1308.65	70	81
WT-DOX_01	Cathepsin Z OS=Homo sapiens GN=CTSZ PE=1 SV=1	CATZ_HUMAN	33868.2	1	4	5	6	0.135	STYPRPHEYLSPADLPK	0.979	26.4	0	0	2	0	2	1971	48	64
WT-DOX_01	Cathepsin Z OS=Homo sapiens GN=CTSZ PE=1 SV=1	CATZ_HUMAN	33868.2	1	4	5	6	0.135	VGDYGSLSGR	0.997	46.2	0	1	0	0	2	1010.49	190	199
WT-DOX_01	Cathepsin Z OS=Homo sapiens GN=CTSZ PE=1 SV=1	CATZ_HUMAN	33868.2	1	4	5	6	0.135	VGDYGSLSGREK	0.994	36.9	0	1	1	0	2	1267.63	190	201
WT-DOX_01	DNA-(apurinic or apyrimidinic site) lyase OS=Homo sapiens GN=APEX1 PE=1 SV=2	APEX1_HUMAN	35555.7	1	2	2	2	0.0849	ICSWNVDGLR	0.997	39.9	0	1	0	0	2	1219.59	64	73
WT-DOX_01	DNA-(apurinic or apyrimidinic site) lyase OS=Homo sapiens GN=APEX1 PE=1 SV=2	APEX1_HUMAN	35555.7	1	2	2	2	0.0849	QGFGELLQAVPLADSFR	0.997	67.2	0	1	0	0	2	1847.97	238	254
WT-DOX_01	Proprotein convertase subtilisin/kexin type 9 OS=Homo sapiens GN=PCSK9 PE=1 SV=2	PCSK9_HUMAN	74370.6	1	20	25	34	0.397	AHNAFGGEGVYAIAR	0.997	48.8	0	1	0	0	2	1532.76	511	525
WT-DOX_01	Proprotein convertase subtilisin/kexin type 9 OS=Homo sapiens GN=PCSK9 PE=1 SV=2	PCSK9_HUMAN	74370.6	1	20	25	34	0.397	CAPDEELLSCSSFSR	0.997	79.7	0	5	0	0	2	1757.75	477	491
WT-DOX_01	Proprotein convertase subtilisin/kexin type 9 OS=Homo sapiens GN=PCSK9 PE=1 SV=2	PCSK9_HUMAN	74370.6	1	20	25	34	0.397	CDSHGTHLAGVVSGR	0.995	37.9	0	1	0	0	2	1552.73	223	237
WT-DOX_01	Proprotein convertase subtilisin/kexin type 9 OS=Homo sapiens GN=PCSK9 PE=1 SV=2	PCSK9_HUMAN	74370.6	1	20	25	34	0.397	DAGVAKGASMR	0.98	30.3	0	1	0	0	2	1062.54	238	248
WT-DOX_01	Proprotein convertase subtilisin/kexin type 9 OS=Homo sapiens GN=PCSK9 PE=1 SV=2	PCSK9_HUMAN	74370.6	1	20	25	34	0.397	EASIHASCCHAPGLECK	0.959	23.4	0	0	1	0	2	1926.83	593	609
WT-DOX_01	Proprotein convertase subtilisin/kexin type 9 OS=Homo sapiens GN=PCSK9 PE=1 SV=2	PCSK9_HUMAN	74370.6	1	20	25	34	0.397	GTVSGTLIGLEFIR	0.997	64.7	0	1	0	0	2	1462.83	259	272
WT-DOX_01	Proprotein convertase subtilisin/kexin type 9 OS=Homo sapiens GN=PCSK9 PE=1 SV=2	PCSK9_HUMAN	74370.6	1	20	25	34	0.397	HLAQASQELQ	0.982	30.6	0	1	0	0	2	1124.57	683	692
WT-DOX_01	Proprotein convertase subtilisin/kexin type 9 OS=Homo sapiens GN=PCSK9 PE=1 SV=2	PCSK9_HUMAN	74370.6	1	20	25	34	0.397	ILHVFHGLLPGFLVK	0.997	32.8	0	0	1	1	2	1690.02	111	125
WT-DOX_01	Proprotein convertase subtilisin/kexin type 9 OS=Homo sapiens GN=PCSK9 PE=1 SV=2	PCSK9_HUMAN	74370.6	1	20	25	34	0.397	KSQLVQPVGPLVVLLPLAGGYSR	0.997	38.4	0	1	3	0	2	2391.41	273	295
WT-DOX_01	Proprotein convertase subtilisin/kexin type 9 OS=Homo sapiens GN=PCSK9 PE=1 SV=2	PCSK9_HUMAN	74370.6	1	20	25	34	0.397	LIHFSAKDVINEAWFPEDQR	0.982	27.1	0	0	1	0	2	2415.21	415	434
WT-DOX_01	Proprotein convertase subtilisin/kexin type 9 OS=Homo sapiens GN=PCSK9 PE=1 SV=2	PCSK9_HUMAN	74370.6	1	20	25	34	0.397	MEAQGGKLVCR	0.997	47.7	0	1	1	0	2	1248.62	500	510
WT-DOX_01	Proprotein convertase subtilisin/kexin type 9 OS=Homo sapiens GN=PCSK9 PE=1 SV=2	PCSK9_HUMAN	74370.6	1	20	25	34	0.397	QASKCDSHGTHLAGVVSGR	0.951	21.8	0	0	0	1	2	1966.95	219	237
WT-DOX_01	Proprotein convertase subtilisin/kexin type 9 OS=Homo sapiens GN=PCSK9 PE=1 SV=2	PCSK9_HUMAN	74370.6	1	20	25	34	0.397	SEEDGLAEAPEHGTTATFHR	0.997	37.3	0	0	1	0	2	2154.97	47	66
WT-DOX_01	Proprotein convertase subtilisin/kexin type 9 OS=Homo sapiens GN=PCSK9 PE=1 SV=2	PCSK9_HUMAN	74370.6	1	20	25	34	0.397	SQLVQPVGPLVVLLPLAGGYSR	0.997	72.5	0	1	1	0	2	2263.32	274	295
WT-DOX_01	Proprotein convertase subtilisin/kexin type 9 OS=Homo sapiens GN=PCSK9 PE=1 SV=2	PCSK9_HUMAN	74370.6	1	20	25	34	0.397	SRDVSTTGSTSEEAVTAVAICCR	0.961	23.6	0	0	1	0	2	2457.13	658	680
WT-DOX_01	Proprotein convertase subtilisin/kexin type 9 OS=Homo sapiens GN=PCSK9 PE=1 SV=2	PCSK9_HUMAN	74370.6	1	20	25	34	0.397	TVWSAHSGPTR	0.996	38.8	0	1	0	0	2	1198.6	459	469
WT-DOX_01	Proprotein convertase subtilisin/kexin type 9 OS=Homo sapiens GN=PCSK9 PE=1 SV=2	PCSK9_HUMAN	74370.6	1	20	25	34	0.397	VLNAACQR	0.993	35.6	0	2	0	0	2	931.478	296	303
WT-DOX_01	Proprotein convertase subtilisin/kexin type 9 OS=Homo sapiens GN=PCSK9 PE=1 SV=2	PCSK9_HUMAN	74370.6	1	20	25	34	0.397	VLTPNLVAALPPSTHGAGWQLFCR	0.997	40	0	0	3	0	2	2605.37	435	458
WT-DOX_01	Proprotein convertase subtilisin/kexin type 9 OS=Homo sapiens GN=PCSK9 PE=1 SV=2	PCSK9_HUMAN	74370.6	1	20	25	34	0.397	VMVTDFENVPEEDGTR	0.997	88.3	0	1	0	0	2	1837.83	200	215
WT-DOX_01	Proprotein convertase subtilisin/kexin type 9 OS=Homo sapiens GN=PCSK9 PE=1 SV=2	PCSK9_HUMAN	74370.6	1	20	25	34	0.397	VMVTDFENVPEEDGTRFHR	0.992	29.3	0	0	1	1	2	2278.06	200	218
WT-DOX_01	14-3-3 protein gamma OS=Homo sapiens GN=YWHAG PE=1 SV=2	1433G_HUMAN	28303.1	1	4	5	5	0.251	LAEQAER	0.997	44.6	0	1	0	0	2	816.421	13	19
WT-DOX_01	14-3-3 protein gamma OS=Homo sapiens GN=YWHAG PE=1 SV=2	1433G_HUMAN	28303.1	1	4	5	5	0.251	LAEQAERYDDMAAAMK	0.994	36.3	0	1	1	0	2	1812.83	13	28
WT-DOX_01	14-3-3 protein gamma OS=Homo sapiens GN=YWHAG PE=1 SV=2	1433G_HUMAN	28303.1	1	4	5	5	0.251	NLLSVAYK	0.997	41.7	0	1	0	0	2	907.525	43	50
WT-DOX_01	14-3-3 protein gamma OS=Homo sapiens GN=YWHAG PE=1 SV=2	1433G_HUMAN	28303.1	1	4	5	5	0.251	NLLSVAYKNVVGAR	0.997	46.6	0	1	1	0	2	1503.86	43	56
WT-DOX_01	14-3-3 protein gamma OS=Homo sapiens GN=YWHAG PE=1 SV=2	1433G_HUMAN	28303.1	1	4	5	5	0.251	NVTELNEPLSNEER	0.997	67.2	0	1	0	0	2	1643.79	29	42
WT-DOX_01	14-3-3 protein gamma OS=Homo sapiens GN=YWHAG PE=1 SV=2	1433G_HUMAN	28303.1	1	4	5	5	0.251	RATVVESSEK	0.961	27	0	1	0	0	2	1105.58	143	152
WT-DOX_01	14-3-3 protein gamma OS=Homo sapiens GN=YWHAG PE=1 SV=2	1433G_HUMAN	28303.1	1	4	5	5	0.251	VISSIEQK	0.995	37.7	0	1	0	0	2	903.515	62	69
WT-DOX_01	Sulfhydryl oxidase 1 OS=Homo sapiens GN=QSOX1 PE=1 SV=3	QSOX1_HUMAN	82578.7	1	16	19	28	0.221	AAPGQEPPEHMAELQR	0.997	69.3	0	1	0	0	2	1760.84	615	630
WT-DOX_01	Sulfhydryl oxidase 1 OS=Homo sapiens GN=QSOX1 PE=1 SV=3	QSOX1_HUMAN	82578.7	1	16	19	28	0.221	AHFSPSNIILDFPAAGSAAR	0.997	107	0	1	3	0	2	2042.05	533	552
WT-DOX_01	Sulfhydryl oxidase 1 OS=Homo sapiens GN=QSOX1 PE=1 SV=3	QSOX1_HUMAN	82578.7	1	16	19	28	0.221	DFNIPGFPTVR	0.991	34.3	0	2	0	0	2	1262.65	112	122
WT-DOX_01	Sulfhydryl oxidase 1 OS=Homo sapiens GN=QSOX1 PE=1 SV=3	QSOX1_HUMAN	82578.7	1	16	19	28	0.221	ELCSACHNER	0.993	35.9	0	1	0	0	2	1275.52	507	516
WT-DOX_01	Sulfhydryl oxidase 1 OS=Homo sapiens GN=QSOX1 PE=1 SV=3	QSOX1_HUMAN	82578.7	1	16	19	28	0.221	EVALDLSQHK	0.994	36.8	0	1	0	0	2	1139.61	202	211
WT-DOX_01	Sulfhydryl oxidase 1 OS=Homo sapiens GN=QSOX1 PE=1 SV=3	QSOX1_HUMAN	82578.7	1	16	19	28	0.221	FGVTDFPSCYLLFR	0.99	33.7	0	1	0	0	2	1721.84	229	242
WT-DOX_01	Sulfhydryl oxidase 1 OS=Homo sapiens GN=QSOX1 PE=1 SV=3	QSOX1_HUMAN	82578.7	1	16	19	28	0.221	KFGVTDFPSCYLLFR	0.997	40.4	0	1	1	0	2	1849.93	228	242
WT-DOX_01	Sulfhydryl oxidase 1 OS=Homo sapiens GN=QSOX1 PE=1 SV=3	QSOX1_HUMAN	82578.7	1	16	19	28	0.221	NNEEYLALIFEK	0.99	33.6	0	1	0	0	2	1482.75	183	194
WT-DOX_01	Sulfhydryl oxidase 1 OS=Homo sapiens GN=QSOX1 PE=1 SV=3	QSOX1_HUMAN	82578.7	1	16	19	28	0.221	NNEEYLALIFEKGGSYLGR	0.991	30.7	0	0	1	0	2	2173.09	183	201
WT-DOX_01	Sulfhydryl oxidase 1 OS=Homo sapiens GN=QSOX1 PE=1 SV=3	QSOX1_HUMAN	82578.7	1	16	19	28	0.221	RVLNTEANVVR	0.997	46.6	0	1	1	0	2	1270.72	217	227
WT-DOX_01	Sulfhydryl oxidase 1 OS=Homo sapiens GN=QSOX1 PE=1 SV=3	QSOX1_HUMAN	82578.7	1	16	19	28	0.221	SALYSPSDPLTLLQADTVR	0.997	81.7	0	7	0	0	2	2047.07	33	51
WT-DOX_01	Sulfhydryl oxidase 1 OS=Homo sapiens GN=QSOX1 PE=1 SV=3	QSOX1_HUMAN	82578.7	1	16	19	28	0.221	SFYTAYLQR	0.989	33.2	0	1	0	0	2	1148.57	257	265
WT-DOX_01	Sulfhydryl oxidase 1 OS=Homo sapiens GN=QSOX1 PE=1 SV=3	QSOX1_HUMAN	82578.7	1	16	19	28	0.221	VGSPNAAVLWLWSSHNR	0.997	44.2	0	0	1	0	2	1893.97	467	483
WT-DOX_01	Sulfhydryl oxidase 1 OS=Homo sapiens GN=QSOX1 PE=1 SV=3	QSOX1_HUMAN	82578.7	1	16	19	28	0.221	VLNTEANVVR	0.997	41.3	0	1	0	0	2	1114.62	218	227
WT-DOX_01	Sulfhydryl oxidase 1 OS=Homo sapiens GN=QSOX1 PE=1 SV=3	QSOX1_HUMAN	82578.7	1	16	19	28	0.221	VLNTEANVVRK	0.989	33.2	0	1	0	0	2	1242.72	218	228
WT-DOX_01	Sulfhydryl oxidase 1 OS=Homo sapiens GN=QSOX1 PE=1 SV=3	QSOX1_HUMAN	82578.7	1	16	19	28	0.221	VPVLMESR	0.996	39.4	0	1	0	0	2	930.508	249	256
WT-DOX_01	Hypoxanthine-guanine phosphoribosyltransferase OS=Homo sapiens GN=HPRT1 PE=1 SV=2	HPRT_HUMAN	24580.2	0.572	1	1	1	0.0459	TMQTLLSLVR	0.997	48.7	0	1	0	0	2	1161.67	142	151
WT-DOX_01	Ephrin type-B receptor 2 OS=Homo sapiens GN=EPHB2 PE=1 SV=5	EPHB2_HUMAN	117494	1	4	4	4	0.054	CGDNVQYAPR	0.997	70.6	0	1	0	0	2	1179.52	375	384
WT-DOX_01	Ephrin type-B receptor 2 OS=Homo sapiens GN=EPHB2 PE=1 SV=5	EPHB2_HUMAN	117494	1	4	4	4	0.054	TTSEGATNCVCR	0.997	59.9	0	1	0	0	2	1355.57	295	306
WT-DOX_01	Ephrin type-B receptor 2 OS=Homo sapiens GN=EPHB2 PE=1 SV=5	EPHB2_HUMAN	117494	1	4	4	4	0.054	TYQVCNVFESSQNNWLR	0.997	86.4	0	1	0	0	2	2144.98	58	74
WT-DOX_01	Ephrin type-B receptor 2 OS=Homo sapiens GN=EPHB2 PE=1 SV=5	EPHB2_HUMAN	117494	1	4	4	4	0.054	VDTIAADESFSQVDLGGR	0.997	67.8	0	1	0	0	2	1879.9	138	155
WT-DOX_01	Thioredoxin domain-containing protein 5 OS=Homo sapiens GN=TXNDC5 PE=1 SV=2	TXND5_HUMAN	47629.1	0.998	2	2	2	0.0556	DLESLREYVESQLQR	0.996	35.2	0	0	1	0	2	1864.94	282	296
WT-DOX_01	Thioredoxin domain-containing protein 5 OS=Homo sapiens GN=TXNDC5 PE=1 SV=2	TXND5_HUMAN	47629.1	0.998	2	2	2	0.0556	GYPTLLLFR	0.978	29.7	0	1	0	0	2	1079.62	395	403
WT-DOX_01	Peroxidasin homolog OS=Homo sapiens GN=PXDN PE=1 SV=2	PXDN_HUMAN	165276	1	15	17	25	0.168	AEGNPKPEIIWLR	0.996	35.3	0	0	2	0	2	1522.84	269	281
WT-DOX_01	Peroxidasin homolog OS=Homo sapiens GN=PXDN PE=1 SV=2	PXDN_HUMAN	165276	1	15	17	25	0.168	EQINQLTSYIDASNVYGSTEHEAR	0.997	39.8	0	0	2	0	2	2725.27	901	924
WT-DOX_01	Peroxidasin homolog OS=Homo sapiens GN=PXDN PE=1 SV=2	PXDN_HUMAN	165276	1	15	17	25	0.168	ISGVALHDQGQYECQAVNIIGSQK	0.997	46.9	0	0	1	0	2	2615.29	489	512
WT-DOX_01	Peroxidasin homolog OS=Homo sapiens GN=PXDN PE=1 SV=2	PXDN_HUMAN	165276	1	15	17	25	0.168	ITSEPQDADVTSGNTVYFTCR	0.997	73	0	2	1	0	2	2361.07	248	268
WT-DOX_01	Peroxidasin homolog OS=Homo sapiens GN=PXDN PE=1 SV=2	PXDN_HUMAN	165276	1	15	17	25	0.168	LGPTLMCLLSTQFK	0.997	62	0	1	0	0	2	1608.85	1228	1241
WT-DOX_01	Peroxidasin homolog OS=Homo sapiens GN=PXDN PE=1 SV=2	PXDN_HUMAN	165276	1	15	17	25	0.168	LSTTECVDAGGESHANNTK	0.997	38.8	0	0	1	0	2	1990.88	1410	1428
WT-DOX_01	Peroxidasin homolog OS=Homo sapiens GN=PXDN PE=1 SV=2	PXDN_HUMAN	165276	1	15	17	25	0.168	NGDPFVATSIVEAIATVDR	0.997	74.4	0	1	0	0	2	1975.01	619	637
WT-DOX_01	Peroxidasin homolog OS=Homo sapiens GN=PXDN PE=1 SV=2	PXDN_HUMAN	165276	1	15	17	25	0.168	NLNTLLLNNNQIK	0.997	60.7	0	1	0	0	2	1511.85	87	99
WT-DOX_01	Peroxidasin homolog OS=Homo sapiens GN=PXDN PE=1 SV=2	PXDN_HUMAN	165276	1	15	17	25	0.168	NVAGEVKTQEVTLR	0.997	67.3	0	1	0	0	2	1543.84	321	334
WT-DOX_01	Peroxidasin homolog OS=Homo sapiens GN=PXDN PE=1 SV=2	PXDN_HUMAN	165276	1	15	17	25	0.168	SDASGTNDFREFVLEMQK	0.997	38.2	0	1	1	0	2	2073.95	1377	1394
WT-DOX_01	Peroxidasin homolog OS=Homo sapiens GN=PXDN PE=1 SV=2	PXDN_HUMAN	165276	1	15	17	25	0.168	SPNDLLALFR	0.997	68.4	0	5	0	0	2	1145.63	653	662
WT-DOX_01	Peroxidasin homolog OS=Homo sapiens GN=PXDN PE=1 SV=2	PXDN_HUMAN	165276	1	15	17	25	0.168	SSPVCGSGMTSLLMNSVYPR	0.997	99.6	0	2	0	0	2	2143	881	900
WT-DOX_01	Peroxidasin homolog OS=Homo sapiens GN=PXDN PE=1 SV=2	PXDN_HUMAN	165276	1	15	17	25	0.168	SVYENGFNTPR	0.997	45.7	0	1	0	0	2	1283.6	769	779
WT-DOX_01	Peroxidasin homolog OS=Homo sapiens GN=PXDN PE=1 SV=2	PXDN_HUMAN	165276	1	15	17	25	0.168	TYAESGNAQAAAICEYPR	0.997	85.2	0	1	0	0	2	1971.89	209	226
WT-DOX_01	Peroxidasin homolog OS=Homo sapiens GN=PXDN PE=1 SV=2	PXDN_HUMAN	165276	1	15	17	25	0.168	VWQDCCEDCR	0.997	48.3	0	1	0	0	2	1427.51	1311	1320
WT-DOX_01	Alpha-2-HS-glycoprotein OS=Homo sapiens GN=AHSG PE=1 SV=1	FETUA_HUMAN	39323.4	0.999	2	2	3	0.0354	CDSSPDSAEDVR	0.997	62	0	2	0	0	2	1337.53	132	143
WT-DOX_01	Alpha-2-HS-glycoprotein OS=Homo sapiens GN=AHSG PE=1 SV=1	FETUA_HUMAN	39323.4	0.999	2	2	3	0.0354	CDSSPDSAEDVRK	0.997	46.8	0	0	1	0	2	1465.62	132	144
WT-DOX_01	Myosin light polypeptide 6 OS=Homo sapiens GN=MYL6 PE=1 SV=2	MYL6_HUMAN	16929.8	1	7	8	10	0.616	ALGQNPTNAEVLK	0.996	38.4	0	3	0	0	2	1354.73	38	50
WT-DOX_01	Myosin light polypeptide 6 OS=Homo sapiens GN=MYL6 PE=1 SV=2	MYL6_HUMAN	16929.8	1	7	8	10	0.616	HVLVTLGEK	0.981	30.5	0	1	0	0	2	995.588	111	119
WT-DOX_01	Myosin light polypeptide 6 OS=Homo sapiens GN=MYL6 PE=1 SV=2	MYL6_HUMAN	16929.8	1	7	8	10	0.616	ILYSQCGDVMR	0.997	50.4	0	1	0	0	2	1341.63	27	37
WT-DOX_01	Myosin light polypeptide 6 OS=Homo sapiens GN=MYL6 PE=1 SV=2	MYL6_HUMAN	16929.8	1	7	8	10	0.616	NKDQGTYEDYVEGLR	0.997	38.9	0	0	1	0	2	1786.82	80	94
WT-DOX_01	Myosin light polypeptide 6 OS=Homo sapiens GN=MYL6 PE=1 SV=2	MYL6_HUMAN	16929.8	1	7	8	10	0.616	VFDKEGNGTVMGAEIR	0.979	26.5	0	0	1	0	2	1722.85	95	110
WT-DOX_01	Myosin light polypeptide 6 OS=Homo sapiens GN=MYL6 PE=1 SV=2	MYL6_HUMAN	16929.8	1	7	8	10	0.616	VLDFEHFLPMLQTVAK	0.997	45.4	0	1	1	0	2	1888	64	79
WT-DOX_01	Myosin light polypeptide 6 OS=Homo sapiens GN=MYL6 PE=1 SV=2	MYL6_HUMAN	16929.8	1	7	8	10	0.616	VLGNPKSDEMNVK	0.997	41.8	0	1	0	0	2	1430.73	51	63
WT-DOX_01	Disintegrin and metalloproteinase domain-containing protein 9 OS=Homo sapiens GN=ADAM9 PE=1 SV=1	ADAM9_HUMAN	90556.1	0.977	1	1	1	0.0122	MDDVYKEPLK	0.956	26.5	0	1	0	0	2	1237.61	165	174
WT-DOX_01	Testican-3 OS=Homo sapiens GN=SPOCK3 PE=1 SV=2	TICN3_HUMAN	49429	0.572	1	1	1	0.0459	FDTSILPICK	0.997	40.2	0	1	0	0	2	1193.62	241	250
WT-DOX_01	Testican-3 OS=Homo sapiens GN=SPOCK3 PE=1 SV=2	TICN3_HUMAN	49429	0.572	1	1	1	0.0459	LEYQACVLGK	0.964	27.4	0	1	0	0	2	1180.6	164	173
WT-DOX_01	Putative tropomyosin alpha-3 chain-like protein OS=Homo sapiens PE=5 SV=2	TPM3L_HUMAN	26270	0.572	1	1	1	0.0987	HIAEEADR	0.996	38.6	0	1	0	0	2	940.448	92	99
WT-DOX_01	Putative tropomyosin alpha-3 chain-like protein OS=Homo sapiens PE=5 SV=2	TPM3L_HUMAN	26270	0.572	1	1	1	0.0987	IQVLQQQADDAEER	0.997	68.6	0	1	0	0	2	1642.8	14	27
WT-DOX_01	Thioredoxin domain-containing protein 17 OS=Homo sapiens GN=TXNDC17 PE=1 SV=1	TXD17_HUMAN	13940.4	0.999	2	3	3	0.228	SWCPDCVQAEPVVR	0.994	36.7	0	1	0	0	2	1702.77	41	54
WT-DOX_01	Thioredoxin domain-containing protein 17 OS=Homo sapiens GN=TXNDC17 PE=1 SV=1	TXD17_HUMAN	13940.4	0.999	2	3	3	0.228	YEEVSVSGFEEFHR	0.997	53.9	0	1	1	0	2	1714.77	4	17
WT-DOX_01	Protein CREG1 OS=Homo sapiens GN=CREG1 PE=1 SV=1	CREG1_HUMAN	24075	0.572	1	1	1	0.0955	FVTHVSDWGALATISTLEAVR	0.985	27.9	0	0	1	0	2	2273.19	61	81
WT-DOX_01	Matrilysin OS=Homo sapiens GN=MMP7 PE=1 SV=1	MMP7_HUMAN	29677.9	1	4	5	10	0.142	CGVPDVAEYSLFPNSPK	0.997	60	0	4	0	0	2	1879.89	87	103
WT-DOX_01	Matrilysin OS=Homo sapiens GN=MMP7 PE=1 SV=1	MMP7_HUMAN	29677.9	1	4	5	10	0.142	CGVPDVAEYSLFPNSPKWTSK	0.986	28.4	0	0	1	0	2	2382.14	87	107
WT-DOX_01	Matrilysin OS=Homo sapiens GN=MMP7 PE=1 SV=1	MMP7_HUMAN	29677.9	1	4	5	10	0.142	FYLYDSETK	0.995	37	0	3	0	0	2	1165.54	42	50
WT-DOX_01	Matrilysin OS=Homo sapiens GN=MMP7 PE=1 SV=1	MMP7_HUMAN	29677.9	1	4	5	10	0.142	FYLYDSETKNANSLEAK	0.997	75.2	0	1	1	0	2	1992.95	42	58
WT-DOX_01	Serglycin OS=Homo sapiens GN=SRGN PE=1 SV=3	SRGN_HUMAN	17652.6	1	3	3	4	0.177	CNPDSNSANCLEEK	0.997	64.7	0	1	0	0	2	1637.65	40	53
WT-DOX_01	Serglycin OS=Homo sapiens GN=SRGN PE=1 SV=3	SRGN_HUMAN	17652.6	1	3	3	4	0.177	IQDLNR	0.966	27.7	0	1	0	0	2	758.416	80	85
WT-DOX_01	Serglycin OS=Homo sapiens GN=SRGN PE=1 SV=3	SRGN_HUMAN	17652.6	1	3	3	4	0.177	LRTDLFPK	0.992	31.3	0	0	2	0	2	989.578	70	77
WT-DOX_01	Polypeptide N-acetylgalactosaminyltransferase 10 OS=Homo sapiens GN=GALNT10 PE=1 SV=2	GLT10_HUMAN	68993.1	1	2	2	2	0.0464	NVGTGLCADTK	0.989	33.2	0	1	0	0	2	1135.54	465	475
WT-DOX_01	Polypeptide N-acetylgalactosaminyltransferase 10 OS=Homo sapiens GN=GALNT10 PE=1 SV=2	GLT10_HUMAN	68993.1	1	2	2	2	0.0464	VGNGEQGRPYPMTDAER	0.982	27	0	0	1	0	2	1876.86	87	103
WT-DOX_01	Non-histone chromosomal protein HMG-17 OS=Homo sapiens GN=HMGN2 PE=1 SV=3	HMGN2_HUMAN	9393.1	0.572	1	1	1	0.167	LSAKPAPPKPEPKPK	0.964	24	0	0	1	0	2	1584.95	28	42
WT-DOX_01	Splicing factor, proline- and glutamine-rich OS=Homo sapiens GN=SFPQ PE=1 SV=2	SFPQ_HUMAN	76149.5	1	2	2	2	0.0368	FATHAAALSVR	0.996	34.3	0	0	1	0	2	1143.63	366	376
WT-DOX_01	Splicing factor, proline- and glutamine-rich OS=Homo sapiens GN=SFPQ PE=1 SV=2	SFPQ_HUMAN	76149.5	1	2	2	2	0.0368	FGQGGAGPVGGQGPR	0.997	48.6	0	1	0	0	2	1341.67	667	681
WT-DOX_01	Neuronal cell adhesion molecule OS=Homo sapiens GN=NRCAM PE=1 SV=3	NRCAM_HUMAN	143891	1	12	16	19	0.133	AETYEGVYQCTAR	0.997	66.3	0	1	0	0	2	1547.68	114	126
WT-DOX_01	Neuronal cell adhesion molecule OS=Homo sapiens GN=NRCAM PE=1 SV=3	NRCAM_HUMAN	143891	1	12	16	19	0.133	IDGDTIIFSNVQER	0.997	66.5	0	1	0	0	2	1606.81	412	425
WT-DOX_01	Neuronal cell adhesion molecule OS=Homo sapiens GN=NRCAM PE=1 SV=3	NRCAM_HUMAN	143891	1	12	16	19	0.133	ISWLTNGVPIEIAPDDPSR	0.997	62.8	0	3	0	0	2	2080.07	392	410
WT-DOX_01	Neuronal cell adhesion molecule OS=Homo sapiens GN=NRCAM PE=1 SV=3	NRCAM_HUMAN	143891	1	12	16	19	0.133	KIDGDTIIFSNVQER	0.997	61	0	1	1	0	2	1734.9	411	425
WT-DOX_01	Neuronal cell adhesion molecule OS=Homo sapiens GN=NRCAM PE=1 SV=3	NRCAM_HUMAN	143891	1	12	16	19	0.133	LSPYVNYSFR	0.979	29.9	0	1	0	0	2	1245.63	711	720
WT-DOX_01	Neuronal cell adhesion molecule OS=Homo sapiens GN=NRCAM PE=1 SV=3	NRCAM_HUMAN	143891	1	12	16	19	0.133	NALGAIHHTISVR	0.997	46.2	0	1	1	0	2	1388.78	344	356
WT-DOX_01	Neuronal cell adhesion molecule OS=Homo sapiens GN=NRCAM PE=1 SV=3	NRCAM_HUMAN	143891	1	12	16	19	0.133	SLPSEASEQYLTK	0.996	39.2	0	1	0	0	2	1452.72	730	742
WT-DOX_01	Neuronal cell adhesion molecule OS=Homo sapiens GN=NRCAM PE=1 SV=3	NRCAM_HUMAN	143891	1	12	16	19	0.133	THGMLPGLEPFSHYTLNVR	0.997	51.6	0	0	1	1	2	2169.09	911	929
WT-DOX_01	Neuronal cell adhesion molecule OS=Homo sapiens GN=NRCAM PE=1 SV=3	NRCAM_HUMAN	143891	1	12	16	19	0.133	TLQIIHVSEADSGNYQCIAK	0.997	38.4	0	1	1	0	2	2247.11	324	343
WT-DOX_01	Neuronal cell adhesion molecule OS=Homo sapiens GN=NRCAM PE=1 SV=3	NRCAM_HUMAN	143891	1	12	16	19	0.133	VKAAPYWITAPQNLVLSPGEDGTLICR	0.997	38.3	0	0	1	0	2	2969.56	357	383
WT-DOX_01	Neuronal cell adhesion molecule OS=Homo sapiens GN=NRCAM PE=1 SV=3	NRCAM_HUMAN	143891	1	12	16	19	0.133	VMAVNSIGK	0.98	30.3	0	1	0	0	2	918.508	721	729
WT-DOX_01	Neuronal cell adhesion molecule OS=Homo sapiens GN=NRCAM PE=1 SV=3	NRCAM_HUMAN	143891	1	12	16	19	0.133	YIVSGTPTFVPYLIK	0.997	59.4	0	2	0	0	2	1697.95	806	820
WT-DOX_01	Cofilin-1 OS=Homo sapiens GN=CFL1 PE=1 SV=3	COF1_HUMAN	18503.2	1	11	11	15	0.753	AVLFCLSEDKK	0.989	33.4	0	1	0	0	2	1309.68	35	45
WT-DOX_01	Cofilin-1 OS=Homo sapiens GN=CFL1 PE=1 SV=3	COF1_HUMAN	18503.2	1	11	11	15	0.753	HELQANCYEEVKDR	0.997	59.5	0	0	1	0	2	1790.81	133	146
WT-DOX_01	Cofilin-1 OS=Homo sapiens GN=CFL1 PE=1 SV=3	COF1_HUMAN	18503.2	1	11	11	15	0.753	KEDLVFIFWAPESAPLK	0.962	23.7	0	0	1	0	2	1990.07	96	112
WT-DOX_01	Cofilin-1 OS=Homo sapiens GN=CFL1 PE=1 SV=3	COF1_HUMAN	18503.2	1	11	11	15	0.753	LGGSAVISLEGKPL	0.997	62	0	1	0	0	2	1340.78	153	166
WT-DOX_01	Cofilin-1 OS=Homo sapiens GN=CFL1 PE=1 SV=3	COF1_HUMAN	18503.2	1	11	11	15	0.753	MIYASSKDAIK	0.994	36.4	0	1	0	0	2	1242.64	115	125
WT-DOX_01	Cofilin-1 OS=Homo sapiens GN=CFL1 PE=1 SV=3	COF1_HUMAN	18503.2	1	11	11	15	0.753	MLPDKDCR	0.994	36.1	0	1	0	0	2	1034.48	74	81
WT-DOX_01	Cofilin-1 OS=Homo sapiens GN=CFL1 PE=1 SV=3	COF1_HUMAN	18503.2	1	11	11	15	0.753	NIILEEGKEILVGDVGQTVDDPYATFVK	0.997	89.9	0	0	1	0	2	3062.59	46	73
WT-DOX_01	Cofilin-1 OS=Homo sapiens GN=CFL1 PE=1 SV=3	COF1_HUMAN	18503.2	1	11	11	15	0.753	VFNDMK	0.967	27.9	0	1	0	0	2	753.36	14	19
WT-DOX_01	Cofilin-1 OS=Homo sapiens GN=CFL1 PE=1 SV=3	COF1_HUMAN	18503.2	1	11	11	15	0.753	VFNDMKVR	0.989	29.5	0	0	1	0	2	1008.53	14	21
WT-DOX_01	Cofilin-1 OS=Homo sapiens GN=CFL1 PE=1 SV=3	COF1_HUMAN	18503.2	1	11	11	15	0.753	YALYDATYETK	0.997	46.7	0	5	0	0	2	1337.63	82	92
WT-DOX_01	Cofilin-1 OS=Homo sapiens GN=CFL1 PE=1 SV=3	COF1_HUMAN	18503.2	1	11	11	15	0.753	YALYDATYETKESK	0.997	58	0	1	0	0	2	1681.8	82	95
WT-DOX_01	Ras GTPase-activating protein-binding protein 1 OS=Homo sapiens GN=G3BP1 PE=1 SV=1	G3BP1_HUMAN	52162.8	1	4	4	4	0.131	EAGEQGDIEPR	0.997	42.9	0	1	0	0	2	1200.55	321	331
WT-DOX_01	Ras GTPase-activating protein-binding protein 1 OS=Homo sapiens GN=G3BP1 PE=1 SV=1	G3BP1_HUMAN	52162.8	1	4	4	4	0.131	INSGGKLPNFGFVVFDDSEPVQK	0.983	27.5	0	0	1	0	2	2494.26	371	393
WT-DOX_01	Ras GTPase-activating protein-binding protein 1 OS=Homo sapiens GN=G3BP1 PE=1 SV=1	G3BP1_HUMAN	52162.8	1	4	4	4	0.131	QYYTLLNQAPDMLHR	0.997	37.4	0	0	1	0	2	1862.92	18	32
WT-DOX_01	Ras GTPase-activating protein-binding protein 1 OS=Homo sapiens GN=G3BP1 PE=1 SV=1	G3BP1_HUMAN	52162.8	1	4	4	4	0.131	VMSQNFTNCHTK	0.994	36.5	0	1	0	0	2	1466.65	65	76
WT-DOX_01	Dystroglycan OS=Homo sapiens GN=DAG1 PE=1 SV=2	DAG1_HUMAN	97442.2	1	9	10	13	0.0939	IDLLHR	0.989	33	0	1	0	0	2	766.457	208	213
WT-DOX_01	Dystroglycan OS=Homo sapiens GN=DAG1 PE=1 SV=2	DAG1_HUMAN	97442.2	1	9	10	13	0.0939	KVVENGALLSWK	0.997	57.9	0	1	0	0	2	1343.77	250	261
WT-DOX_01	Dystroglycan OS=Homo sapiens GN=DAG1 PE=1 SV=2	DAG1_HUMAN	97442.2	1	9	10	13	0.0939	LFDMSAFMAGPGNAK	0.997	86.8	0	4	0	0	2	1556.72	235	249
WT-DOX_01	Dystroglycan OS=Homo sapiens GN=DAG1 PE=1 SV=2	DAG1_HUMAN	97442.2	1	9	10	13	0.0939	LFDMSAFMAGPGNAKK	0.994	36.1	0	1	0	0	2	1684.82	235	250
WT-DOX_01	Dystroglycan OS=Homo sapiens GN=DAG1 PE=1 SV=2	DAG1_HUMAN	97442.2	1	9	10	13	0.0939	LGCSLNQNSVPDIHGVEAPAR	0.997	43.2	0	0	1	0	2	2234.1	262	282
WT-DOX_01	Dystroglycan OS=Homo sapiens GN=DAG1 PE=1 SV=2	DAG1_HUMAN	97442.2	1	9	10	13	0.0939	SFRVTIPTDLIASSGDIIK	0.997	56	0	1	1	0	2	2033.13	77	95
WT-DOX_01	Dystroglycan OS=Homo sapiens GN=DAG1 PE=1 SV=2	DAG1_HUMAN	97442.2	1	9	10	13	0.0939	SFSEVELHNMK	0.992	35	0	1	0	0	2	1320.63	216	226
WT-DOX_01	Dystroglycan OS=Homo sapiens GN=DAG1 PE=1 SV=2	DAG1_HUMAN	97442.2	1	9	10	13	0.0939	VTIPTDLIASSGDIIK	0.997	73.7	0	1	0	0	2	1642.93	80	95
WT-DOX_01	Dystroglycan OS=Homo sapiens GN=DAG1 PE=1 SV=2	DAG1_HUMAN	97442.2	1	9	10	13	0.0939	VVENGALLSWK	0.997	61.2	0	1	0	0	2	1215.67	251	261
WT-DOX_01	HLA class I histocompatibility antigen, A-25 alpha chain OS=Homo sapiens GN=HLA-A PE=2 SV=1	1A25_HUMAN,1A26_HUMAN,1A34_HUMAN,1A43_HUMAN,1A66_HUMAN	41217.7	1	3	3	3	0.134	DGEDQTQDTELVETRPAGDGTFQK	0.997	56.4	0	0	1	0	2	2637.19	244	267
WT-DOX_01	HLA class I histocompatibility antigen, A-25 alpha chain OS=Homo sapiens GN=HLA-A PE=2 SV=1	1A25_HUMAN,1A26_HUMAN,1A34_HUMAN,1A43_HUMAN,1A66_HUMAN	41217.7	1	3	3	3	0.134	SWTAADMAAQITQR	0.997	49.5	0	1	0	0	2	1549.74	156	169
WT-DOX_01	HLA class I histocompatibility antigen, A-25 alpha chain OS=Homo sapiens GN=HLA-A PE=2 SV=1	1A25_HUMAN,1A26_HUMAN,1A34_HUMAN,1A43_HUMAN,1A66_HUMAN	41217.7	1	3	3	3	0.134	YLENGKETLQR	0.997	50.8	0	1	0	0	2	1350.7	195	205
WT-DOX_01	Basal cell adhesion molecule OS=Homo sapiens GN=BCAM PE=1 SV=2	BCAM_HUMAN	67403.9	0.572	1	1	1	0.0191	AGAAGTAEATAR	0.997	50.7	0	1	0	0	2	1046.52	129	140
WT-DOX_01	GTP-binding nuclear protein Ran OS=Homo sapiens GN=RAN PE=1 SV=3	RAN_HUMAN	24423.1	0.999	1	1	1	0.0648	SNYNFEKPFLWLAR	0.996	35.2	0	0	1	0	2	1784.91	153	166
WT-DOX_01	Soluble calcium-activated nucleotidase 1 OS=Homo sapiens GN=CANT1 PE=1 SV=1	CANT1_HUMAN	44840.1	0.999	2	2	2	0.0698	AVPWVILSDGDGTVEK	0.997	51.6	0	1	0	0	2	1685.87	195	210
WT-DOX_01	Soluble calcium-activated nucleotidase 1 OS=Homo sapiens GN=CANT1 PE=1 SV=1	CANT1_HUMAN	44840.1	0.999	2	2	2	0.0698	IGSVKYEGIEFI	0.973	28.8	0	1	0	0	2	1354.73	390	401
WT-DOX_01	Triosephosphate isomerase OS=Homo sapiens GN=TPI1 PE=1 SV=2	TPIS_HUMAN	26669.1	1	15	19	39	0.839	DCGATWVVLGHSER	0.997	50.3	0	1	1	0	2	1586.74	86	99
WT-DOX_01	Triosephosphate isomerase OS=Homo sapiens GN=TPI1 PE=1 SV=2	TPIS_HUMAN	26669.1	1	15	19	39	0.839	ELASQPDVDGFLVGGASLKPEFVDIINAKQ	0.997	62.7	0	0	1	0	2	3157.64	220	249
WT-DOX_01	Triosephosphate isomerase OS=Homo sapiens GN=TPI1 PE=1 SV=2	TPIS_HUMAN	26669.1	1	15	19	39	0.839	HVFGESDELIGQK	0.997	58.6	0	2	1	0	2	1458.72	101	113
WT-DOX_01	Triosephosphate isomerase OS=Homo sapiens GN=TPI1 PE=1 SV=2	TPIS_HUMAN	26669.1	1	15	19	39	0.839	IAVAAQNCYK	0.997	53.6	0	1	0	0	2	1137.57	60	69
WT-DOX_01	Triosephosphate isomerase OS=Homo sapiens GN=TPI1 PE=1 SV=2	TPIS_HUMAN	26669.1	1	15	19	39	0.839	IIYGGSVTGATCK	0.997	95	0	3	0	0	2	1326.67	207	219
WT-DOX_01	Triosephosphate isomerase OS=Homo sapiens GN=TPI1 PE=1 SV=2	TPIS_HUMAN	26669.1	1	15	19	39	0.839	KFFVGGNWK	0.994	36.4	0	1	0	0	2	1082.58	6	14
WT-DOX_01	Triosephosphate isomerase OS=Homo sapiens GN=TPI1 PE=1 SV=2	TPIS_HUMAN	26669.1	1	15	19	39	0.839	QSLGELIGTLNAAK	0.997	52.5	0	1	0	0	2	1414.79	20	33
WT-DOX_01	Triosephosphate isomerase OS=Homo sapiens GN=TPI1 PE=1 SV=2	TPIS_HUMAN	26669.1	1	15	19	39	0.839	RHVFGESDELIGQK	0.997	58.4	0	1	1	0	2	1614.82	100	113
WT-DOX_01	Triosephosphate isomerase OS=Homo sapiens GN=TPI1 PE=1 SV=2	TPIS_HUMAN	26669.1	1	15	19	39	0.839	SNVSDAVAQSTR	0.997	71.2	0	5	0	0	2	1234.6	195	206
WT-DOX_01	Triosephosphate isomerase OS=Homo sapiens GN=TPI1 PE=1 SV=2	TPIS_HUMAN	26669.1	1	15	19	39	0.839	TATPQQAQEVHEK	0.997	55.9	0	1	1	0	2	1466.72	176	188
WT-DOX_01	Triosephosphate isomerase OS=Homo sapiens GN=TPI1 PE=1 SV=2	TPIS_HUMAN	26669.1	1	15	19	39	0.839	VAHALAEGLGVIACIGEK	0.993	32	0	0	1	0	2	1807.97	114	131
WT-DOX_01	Triosephosphate isomerase OS=Homo sapiens GN=TPI1 PE=1 SV=2	TPIS_HUMAN	26669.1	1	15	19	39	0.839	VIADNVKDWSK	0.997	54.2	0	1	0	0	2	1274.67	150	160
WT-DOX_01	Triosephosphate isomerase OS=Homo sapiens GN=TPI1 PE=1 SV=2	TPIS_HUMAN	26669.1	1	15	19	39	0.839	VPADTEVVCAPPTAYIDFAR	0.997	76.4	0	5	0	0	2	2192.07	34	53
WT-DOX_01	Triosephosphate isomerase OS=Homo sapiens GN=TPI1 PE=1 SV=2	TPIS_HUMAN	26669.1	1	15	19	39	0.839	VTNGAFTGEISPGMIK	0.997	48.6	0	1	0	0	2	1621.83	70	85
WT-DOX_01	Triosephosphate isomerase OS=Homo sapiens GN=TPI1 PE=1 SV=2	TPIS_HUMAN	26669.1	1	15	19	39	0.839	VVLAYEPVWAIGTGK	0.997	82.7	0	10	0	0	2	1602.89	161	175
WT-DOX_01	Insulin-like growth factor II OS=Homo sapiens GN=IGF2 PE=1 SV=1	IGF2_HUMAN	20140.8	1	4	5	11	0.167	GIVEECCFR	0.997	46.5	0	4	0	0	2	1169.51	65	73
WT-DOX_01	Insulin-like growth factor II OS=Homo sapiens GN=IGF2 PE=1 SV=1	IGF2_HUMAN	20140.8	1	4	5	11	0.167	SCDLALLETYCATPAK	0.997	71.4	0	4	0	0	2	1812.85	74	89
WT-DOX_01	Insulin-like growth factor II OS=Homo sapiens GN=IGF2 PE=1 SV=1	IGF2_HUMAN	20140.8	1	4	5	11	0.167	SCDLALLETYCATPAKSER	0.997	40.8	0	0	1	0	2	2185.03	74	92
WT-DOX_01	Insulin-like growth factor II OS=Homo sapiens GN=IGF2 PE=1 SV=1	IGF2_HUMAN	20140.8	1	4	5	11	0.167	SRGIVEECCFR	0.997	44.8	0	1	1	0	2	1412.64	63	73
WT-DOX_01	Myosin-9 OS=Homo sapiens GN=MYH9 PE=1 SV=4	MYH9_HUMAN	226538	1	16	16	16	0.127	ANLQIDQINTDLNLER	0.997	68.8	0	1	0	0	2	1869.97	1755	1770
WT-DOX_01	Myosin-9 OS=Homo sapiens GN=MYH9 PE=1 SV=4	MYH9_HUMAN	226538	1	16	16	16	0.127	ELEDATETADAMNR	0.997	67.4	0	1	0	0	2	1565.67	1899	1912
WT-DOX_01	Myosin-9 OS=Homo sapiens GN=MYH9 PE=1 SV=4	MYH9_HUMAN	226538	1	16	16	16	0.127	HSQAVEELAEQLEQTKR	0.974	25.3	0	0	1	0	2	1996.01	1194	1210
WT-DOX_01	Myosin-9 OS=Homo sapiens GN=MYH9 PE=1 SV=4	MYH9_HUMAN	226538	1	16	16	16	0.127	IAEFTTNLTEEEEK	0.997	59.7	0	1	0	0	2	1653.79	1001	1014
WT-DOX_01	Myosin-9 OS=Homo sapiens GN=MYH9 PE=1 SV=4	MYH9_HUMAN	226538	1	16	16	16	0.127	IAQLEEELEEEQGNTELINDRLK	0.995	33.8	0	0	1	0	2	2713.35	1731	1753
WT-DOX_01	Myosin-9 OS=Homo sapiens GN=MYH9 PE=1 SV=4	MYH9_HUMAN	226538	1	16	16	16	0.127	IAQLEEQLDNETKER	0.988	29	0	0	1	0	2	1815.91	1816	1830
WT-DOX_01	Myosin-9 OS=Homo sapiens GN=MYH9 PE=1 SV=4	MYH9_HUMAN	226538	1	16	16	16	0.127	KLEGDSTDLSDQIAELQAQIAELK	0.997	58.3	0	0	1	0	2	2615.34	1052	1075
WT-DOX_01	Myosin-9 OS=Homo sapiens GN=MYH9 PE=1 SV=4	MYH9_HUMAN	226538	1	16	16	16	0.127	KQELEEICHDLEAR	0.987	28.8	0	0	1	0	2	1769.85	910	923
WT-DOX_01	Myosin-9 OS=Homo sapiens GN=MYH9 PE=1 SV=4	MYH9_HUMAN	226538	1	16	16	16	0.127	LQVELDNVTGLLSQSDSK	0.995	37.4	0	1	0	0	2	1946.01	1278	1295
WT-DOX_01	Myosin-9 OS=Homo sapiens GN=MYH9 PE=1 SV=4	MYH9_HUMAN	226538	1	16	16	16	0.127	NTDQASMPDNTAAQK	0.997	43.6	0	1	0	0	2	1591.7	359	373
WT-DOX_01	Myosin-9 OS=Homo sapiens GN=MYH9 PE=1 SV=4	MYH9_HUMAN	226538	1	16	16	16	0.127	QLEEAEEEAQR	0.997	53.2	0	1	0	0	2	1331.61	1878	1888
WT-DOX_01	Myosin-9 OS=Homo sapiens GN=MYH9 PE=1 SV=4	MYH9_HUMAN	226538	1	16	16	16	0.127	QLLQANPILEAFGNAK	0.997	56.5	0	1	0	0	2	1726.95	210	225
WT-DOX_01	Myosin-9 OS=Homo sapiens GN=MYH9 PE=1 SV=4	MYH9_HUMAN	226538	1	16	16	16	0.127	RGDLPFVVPR	0.995	33.2	0	0	1	0	2	1155.66	1923	1932
WT-DOX_01	Myosin-9 OS=Homo sapiens GN=MYH9 PE=1 SV=4	MYH9_HUMAN	226538	1	16	16	16	0.127	SMEAEMIQLQEELAAAER	0.997	75.1	0	1	0	0	2	2048.96	1677	1694
WT-DOX_01	Myosin-9 OS=Homo sapiens GN=MYH9 PE=1 SV=4	MYH9_HUMAN	226538	1	16	16	16	0.127	TVGQLYKEQLAK	0.995	37.9	0	1	0	0	2	1377.77	645	656
WT-DOX_01	Myosin-9 OS=Homo sapiens GN=MYH9 PE=1 SV=4	MYH9_HUMAN	226538	1	16	16	16	0.127	YKASITALEAK	0.984	31.5	0	1	0	0	2	1194.67	1805	1815
WT-DOX_01	Clusterin OS=Homo sapiens GN=CLU PE=1 SV=1	CLUS_HUMAN	52495	1	25	32	118	0.492	ALQEYR	0.992	35.1	0	3	0	0	2	779.405	438	443
WT-DOX_01	Clusterin OS=Homo sapiens GN=CLU PE=1 SV=1	CLUS_HUMAN	52495	1	25	32	118	0.492	ALQEYRK	0.972	28.7	0	1	0	0	2	907.5	438	444
WT-DOX_01	Clusterin OS=Homo sapiens GN=CLU PE=1 SV=1	CLUS_HUMAN	52495	1	25	32	118	0.492	ASSIIDELFQDR	0.997	70.4	0	26	1	0	2	1393.7	183	194
WT-DOX_01	Clusterin OS=Homo sapiens GN=CLU PE=1 SV=1	CLUS_HUMAN	52495	1	25	32	118	0.492	ASSIIDELFQDRFFTR	0.986	28.4	0	0	2	0	2	1944.98	183	198
WT-DOX_01	Clusterin OS=Homo sapiens GN=CLU PE=1 SV=1	CLUS_HUMAN	52495	1	25	32	118	0.492	CREILSVDCSTNNPSQAK	0.997	88.8	0	1	2	0	2	2078.96	305	322
WT-DOX_01	Clusterin OS=Homo sapiens GN=CLU PE=1 SV=1	CLUS_HUMAN	52495	1	25	32	118	0.492	EILSVDCSTNNPSQAK	0.997	60.4	0	9	0	0	2	1762.83	307	322
WT-DOX_01	Clusterin OS=Homo sapiens GN=CLU PE=1 SV=1	CLUS_HUMAN	52495	1	25	32	118	0.492	ELDESLQVAER	0.997	44.5	0	10	0	0	2	1288.64	326	336
WT-DOX_01	Clusterin OS=Homo sapiens GN=CLU PE=1 SV=1	CLUS_HUMAN	52495	1	25	32	118	0.492	FFTREPQDTYHYLPFSLPHR	0.971	23.8	0	0	0	1	2	2551.25	195	214
WT-DOX_01	Clusterin OS=Homo sapiens GN=CLU PE=1 SV=1	CLUS_HUMAN	52495	1	25	32	118	0.492	FMETVAEK	0.993	35.6	0	5	0	0	2	954.46	430	437
WT-DOX_01	Clusterin OS=Homo sapiens GN=CLU PE=1 SV=1	CLUS_HUMAN	52495	1	25	32	118	0.492	FMETVAEKALQEYR	0.997	89.3	0	3	2	0	2	1714.85	430	443
WT-DOX_01	Clusterin OS=Homo sapiens GN=CLU PE=1 SV=1	CLUS_HUMAN	52495	1	25	32	118	0.492	IDSLLENDRQQTHMLDVMQDHFSR	0.997	42.2	0	0	1	0	2	2928.37	159	182
WT-DOX_01	Clusterin OS=Homo sapiens GN=CLU PE=1 SV=1	CLUS_HUMAN	52495	1	25	32	118	0.492	KTLLSNLEEAK	0.997	62.6	0	1	1	0	2	1245.7	68	78
WT-DOX_01	Clusterin OS=Homo sapiens GN=CLU PE=1 SV=1	CLUS_HUMAN	52495	1	25	32	118	0.492	KYNELLK	0.997	47	0	6	0	0	2	907.525	340	346
WT-DOX_01	Clusterin OS=Homo sapiens GN=CLU PE=1 SV=1	CLUS_HUMAN	52495	1	25	32	118	0.492	LANLTQGEDQYYLR	0.997	66.3	0	1	0	0	2	1683.83	372	385
WT-DOX_01	Clusterin OS=Homo sapiens GN=CLU PE=1 SV=1	CLUS_HUMAN	52495	1	25	32	118	0.492	LFDSDPITVTVPVEVSR	0.997	73.4	0	7	0	0	2	1873.99	409	425
WT-DOX_01	Clusterin OS=Homo sapiens GN=CLU PE=1 SV=1	CLUS_HUMAN	52495	1	25	32	118	0.492	QIKTLIEK	0.994	32.5	0	0	1	0	2	972.609	55	62
WT-DOX_01	Clusterin OS=Homo sapiens GN=CLU PE=1 SV=1	CLUS_HUMAN	52495	1	25	32	118	0.492	RELDESLQVAER	0.997	67.6	0	2	2	0	2	1444.74	325	336
WT-DOX_01	Clusterin OS=Homo sapiens GN=CLU PE=1 SV=1	CLUS_HUMAN	52495	1	25	32	118	0.492	RPHFFFPK	0.997	45	0	0	7	0	2	1075.58	215	222
WT-DOX_01	Clusterin OS=Homo sapiens GN=CLU PE=1 SV=1	CLUS_HUMAN	52495	1	25	32	118	0.492	SGSGLVGR	0.997	51.8	0	6	0	0	2	732.4	131	138
WT-DOX_01	Clusterin OS=Homo sapiens GN=CLU PE=1 SV=1	CLUS_HUMAN	52495	1	25	32	118	0.492	SYQWK	0.994	36.5	0	1	0	0	2	711.346	347	351
WT-DOX_01	Clusterin OS=Homo sapiens GN=CLU PE=1 SV=1	CLUS_HUMAN	52495	1	25	32	118	0.492	TLIEK	0.954	26.3	0	1	0	0	2	603.371	58	62
WT-DOX_01	Clusterin OS=Homo sapiens GN=CLU PE=1 SV=1	CLUS_HUMAN	52495	1	25	32	118	0.492	TLIEKTNEER	0.997	42.2	0	4	0	0	2	1232.65	58	67
WT-DOX_01	Clusterin OS=Homo sapiens GN=CLU PE=1 SV=1	CLUS_HUMAN	52495	1	25	32	118	0.492	TLLSNLEEAK	0.99	33.5	0	1	0	0	2	1117.61	69	78
WT-DOX_01	Clusterin OS=Homo sapiens GN=CLU PE=1 SV=1	CLUS_HUMAN	52495	1	25	32	118	0.492	VTTVASHTSDSDVPSGVTEVVVK	0.997	58.2	0	4	3	0	2	2314.18	386	408
WT-DOX_01	Clusterin OS=Homo sapiens GN=CLU PE=1 SV=1	CLUS_HUMAN	52495	1	25	32	118	0.492	YVNKEIQNAVNGVK	0.997	84.5	0	3	0	0	2	1575.85	41	54
WT-DOX_01	Kinesin-like protein KIF23 OS=Homo sapiens GN=KIF23 PE=1 SV=3	KIF23_HUMAN	110059	0.999	2	2	2	0.024	AEDYEENLQVMR	0.997	65.9	0	1	0	0	2	1496.67	417	428
WT-DOX_01	Kinesin-like protein KIF23 OS=Homo sapiens GN=KIF23 PE=1 SV=3	KIF23_HUMAN	110059	0.999	2	2	2	0.024	STEEAFEVFWR	0.997	44.9	0	1	0	0	2	1400.65	272	282
WT-DOX_01	CD59 glycoprotein OS=Homo sapiens GN=CD59 PE=1 SV=1	CD59_HUMAN	14177.2	1	4	5	5	0.273	AGLQVYNK	0.997	41.5	0	1	0	0	2	892.489	56	63
WT-DOX_01	CD59 glycoprotein OS=Homo sapiens GN=CD59 PE=1 SV=1	CD59_HUMAN	14177.2	1	4	5	5	0.273	CWKFEHCNFNDVTTR	0.982	27	0	0	1	0	2	2013.87	64	78
WT-DOX_01	CD59 glycoprotein OS=Homo sapiens GN=CD59 PE=1 SV=1	CD59_HUMAN	14177.2	1	4	5	5	0.273	FEHCNFNDVTTR	0.997	49.3	0	1	1	0	2	1539.66	67	78
WT-DOX_01	CD59 glycoprotein OS=Homo sapiens GN=CD59 PE=1 SV=1	CD59_HUMAN	14177.2	1	4	5	5	0.273	LRENELTYYCCK	0.968	28	0	1	0	0	2	1648.75	79	90
WT-DOX_01	Lysosomal alpha-mannosidase OS=Homo sapiens GN=MAN2B1 PE=1 SV=3	MA2B1_HUMAN	113745	0.572	1	1	1	0.0119	LQETTLVANQLR	0.997	44	0	1	0	0	2	1385.77	951	962
WT-DOX_01	Filamin-B OS=Homo sapiens GN=FLNB PE=1 SV=2	FLNB_HUMAN	278159	1	15	15	17	0.106	AGGPGLER	0.997	57.9	0	1	0	0	2	756.4	2198	2205
WT-DOX_01	Filamin-B OS=Homo sapiens GN=FLNB PE=1 SV=2	FLNB_HUMAN	278159	1	15	15	17	0.106	AGGPGLERGEAGVPAEFSIWTR	0.997	35.5	0	0	1	0	2	2257.14	2198	2219
WT-DOX_01	Filamin-B OS=Homo sapiens GN=FLNB PE=1 SV=2	FLNB_HUMAN	278159	1	15	15	17	0.106	AHIANPSGASTECFVTDNADGTYQVEYTPFEK	0.997	64.8	0	0	1	0	2	3519.56	1268	1299
WT-DOX_01	Filamin-B OS=Homo sapiens GN=FLNB PE=1 SV=2	FLNB_HUMAN	278159	1	15	15	17	0.106	GAGIGGLGITVEGPSESK	0.997	41.3	0	1	0	0	2	1628.85	1355	1372
WT-DOX_01	Filamin-B OS=Homo sapiens GN=FLNB PE=1 SV=2	FLNB_HUMAN	278159	1	15	15	17	0.106	HVGNQQYNVTYVVKER	0.997	38.4	0	0	1	0	2	1933.99	2563	2578
WT-DOX_01	Filamin-B OS=Homo sapiens GN=FLNB PE=1 SV=2	FLNB_HUMAN	278159	1	15	15	17	0.106	IEYNDQNDGSCDVK	0.997	88.1	0	1	0	0	2	1656.68	594	607
WT-DOX_01	Filamin-B OS=Homo sapiens GN=FLNB PE=1 SV=2	FLNB_HUMAN	278159	1	15	15	17	0.106	IQQNTFTR	0.986	32	0	1	0	0	2	1007.53	17	24
WT-DOX_01	Filamin-B OS=Homo sapiens GN=FLNB PE=1 SV=2	FLNB_HUMAN	278159	1	15	15	17	0.106	KIQQNTFTR	0.997	46.2	0	1	0	0	2	1135.62	16	24
WT-DOX_01	Filamin-B OS=Homo sapiens GN=FLNB PE=1 SV=2	FLNB_HUMAN	278159	1	15	15	17	0.106	LIALLEVLSQK	0.997	48.8	0	1	0	0	2	1226.77	50	60
WT-DOX_01	Filamin-B OS=Homo sapiens GN=FLNB PE=1 SV=2	FLNB_HUMAN	278159	1	15	15	17	0.106	LLGWIQNK	0.977	29.4	0	1	0	0	2	971.567	145	152
WT-DOX_01	Filamin-B OS=Homo sapiens GN=FLNB PE=1 SV=2	FLNB_HUMAN	278159	1	15	15	17	0.106	MDGTYACSYTPVK	0.997	57.8	0	1	0	0	2	1492.64	700	712
WT-DOX_01	Filamin-B OS=Homo sapiens GN=FLNB PE=1 SV=2	FLNB_HUMAN	278159	1	15	15	17	0.106	NTVELLVEDKGNQVYR	0.997	55.8	0	1	0	0	2	1876.98	400	415
WT-DOX_01	Filamin-B OS=Homo sapiens GN=FLNB PE=1 SV=2	FLNB_HUMAN	278159	1	15	15	17	0.106	QKDFLDGVYAFEYYPSTPGR	0.992	31.1	0	0	1	0	2	2353.11	503	522
WT-DOX_01	Filamin-B OS=Homo sapiens GN=FLNB PE=1 SV=2	FLNB_HUMAN	278159	1	15	15	17	0.106	SPFEVQVGPEAGMQK	0.994	36.4	0	1	0	0	2	1603.78	537	551
WT-DOX_01	Filamin-B OS=Homo sapiens GN=FLNB PE=1 SV=2	FLNB_HUMAN	278159	1	15	15	17	0.106	SPFTVGVAAPLDLSK	0.997	46.3	0	1	0	0	2	1501.83	932	946
WT-DOX_01	Filamin-B OS=Homo sapiens GN=FLNB PE=1 SV=2	FLNB_HUMAN	278159	1	15	15	17	0.106	SPFVVQVGEACNPNACR	0.997	84.9	0	1	0	0	2	1904.87	440	456
WT-DOX_01	Filamin-B OS=Homo sapiens GN=FLNB PE=1 SV=2	FLNB_HUMAN	278159	1	15	15	17	0.106	SSTETCYSAIPK	0.992	34.8	0	1	0	0	2	1343.61	2496	2507
WT-DOX_01	Filamin-B OS=Homo sapiens GN=FLNB PE=1 SV=2	FLNB_HUMAN	278159	1	15	15	17	0.106	TFEMSDFIVDTR	0.997	74.1	0	2	0	0	2	1460.67	2017	2028
WT-DOX_01	Filamin-B OS=Homo sapiens GN=FLNB PE=1 SV=2	FLNB_HUMAN	278159	1	15	15	17	0.106	VLFASQEIPASPFR	0.995	37.4	0	1	0	0	2	1561.84	823	836
WT-DOX_01	Filamin-B OS=Homo sapiens GN=FLNB PE=1 SV=2	FLNB_HUMAN	278159	1	15	15	17	0.106	YGGELVPHFPAR	0.997	37.4	0	0	2	0	2	1342.69	1208	1219
WT-DOX_01	Tumor necrosis factor receptor superfamily member 12A OS=Homo sapiens GN=TNFRSF12A PE=1 SV=1	TNR12_HUMAN	13912	0.572	1	1	1	0.14	GSSWSADLDKCMDCASCR	0.997	43.5	0	0	1	0	2	2105.81	39	56
WT-DOX_01	Calcyclin-binding protein OS=Homo sapiens GN=CACYBP PE=1 SV=2	CYBP_HUMAN	26210.3	0.572	1	1	1	0.0482	IYEDGDDDMKR	0.997	41.5	0	1	0	0	2	1356.57	198	208
WT-DOX_01	T-complex protein 1 subunit zeta OS=Homo sapiens GN=CCT6A PE=1 SV=3	TCPZ_HUMAN	58025.3	0.572	1	1	1	0.0245	AQAALAVNISAAR	0.997	58	0	1	0	0	2	1255.71	16	28
WT-DOX_01	Quinone oxidoreductase PIG3 OS=Homo sapiens GN=TP53I3 PE=1 SV=2	QORX_HUMAN	35537.3	0.572	1	1	1	0.0271	GSLITSLLR	0.993	35.6	0	1	0	0	2	959.588	259	267
WT-DOX_01	Ezrin OS=Homo sapiens GN=EZR PE=1 SV=4	EZRI_HUMAN	69414.7	1	3	3	3	0.118	AKFYPEDVAEELIQDITQK	0.995	33.1	0	0	1	0	2	2237.13	82	100
WT-DOX_01	Ezrin OS=Homo sapiens GN=EZR PE=1 SV=4	EZRI_HUMAN	69414.7	1	3	3	3	0.118	APDFVFYAPR	0.997	44.4	0	2	0	0	2	1182.59	264	273
WT-DOX_01	Ezrin OS=Homo sapiens GN=EZR PE=1 SV=4	EZRI_HUMAN	69414.7	1	3	3	3	0.118	IGFPWSEIR	0.997	50.6	0	4	0	0	2	1104.58	238	246
WT-DOX_01	Ezrin OS=Homo sapiens GN=EZR PE=1 SV=4	EZRI_HUMAN	69414.7	1	3	3	3	0.118	ITEAEKNER	0.947	25.7	0	1	0	0	2	1089.55	518	526
WT-DOX_01	Ezrin OS=Homo sapiens GN=EZR PE=1 SV=4	EZRI_HUMAN	69414.7	1	3	3	3	0.118	QAVDQIKSQEQLAAELAEYTAK	0.984	27.7	0	0	1	0	2	2434.25	406	427
WT-DOX_01	Ceruloplasmin OS=Homo sapiens GN=CP PE=1 SV=1	CERU_HUMAN	122208	1	2	2	2	0.0244	ALYLQYTDETFR	0.977	29.5	0	1	0	0	2	1519.74	70	81
WT-DOX_01	Ceruloplasmin OS=Homo sapiens GN=CP PE=1 SV=1	CERU_HUMAN	122208	1	2	2	2	0.0244	EVGPTNADPVCLAK	0.997	53.3	0	1	0	0	2	1470.73	524	537
WT-DOX_01	Glutathione S-transferase omega-1 OS=Homo sapiens GN=GSTO1 PE=1 SV=2	GSTO1_HUMAN	27567.2	0.998	2	2	2	0.124	GIRHEVININLK	0.952	22.7	0	0	1	0	2	1405.83	46	57
WT-DOX_01	Glutathione S-transferase omega-1 OS=Homo sapiens GN=GSTO1 PE=1 SV=2	GSTO1_HUMAN	27567.2	0.998	2	2	2	0.124	SLGKGSAPPGPVPEGSIR	0.987	32.4	0	1	0	0	2	1705.92	8	25
WT-DOX_01	Histone H2A type 1-D OS=Homo sapiens GN=HIST1H2AD PE=1 SV=2	H2A1D_HUMAN,H2A1H_HUMAN,H2A1J_HUMAN,H2A1_HUMAN,H2A2A_HUMAN,H2A2C_HUMAN,H2AJ_HUMAN	14108.1	0.999	2	2	3	0.215	AGLQFPVGR	0.995	37.5	0	1	0	0	2	944.531	22	30
WT-DOX_01	Histone H2A type 1-D OS=Homo sapiens GN=HIST1H2AD PE=1 SV=2	H2A1D_HUMAN,H2A1H_HUMAN,H2A1J_HUMAN,H2A1_HUMAN,H2A2A_HUMAN,H2A2C_HUMAN,H2AJ_HUMAN	14108.1	0.999	2	2	3	0.215	VTIAQGGVLPNIQAVLLPK	0.997	48.3	0	2	0	0	2	1931.17	101	119
WT-DOX_01	Transcription elongation factor A protein 1 OS=Homo sapiens GN=TCEA1 PE=1 SV=2	TCEA1_HUMAN	33970.6	0.572	1	1	1	0.0432	TGGTQTDLFTCGK	0.997	46.2	0	1	0	0	2	1385.64	253	265
WT-DOX_01	Platelet-activating factor acetylhydrolase IB subunit beta OS=Homo sapiens GN=PAFAH1B2 PE=1 SV=1	PA1B2_HUMAN	25569.5	0.572	1	1	1	0.0393	IIVLGLLPR	0.997	44.7	0	1	0	0	2	993.682	134	142
WT-DOX_01	Complement C1r subcomponent OS=Homo sapiens GN=C1R PE=1 SV=2	C1R_HUMAN	80119.6	1	8	12	13	0.173	CLPVCGKPVNPVEQR	0.997	49.2	0	1	1	0	2	1752.89	447	461
WT-DOX_01	Complement C1r subcomponent OS=Homo sapiens GN=C1R PE=1 SV=2	C1R_HUMAN	80119.6	1	8	12	13	0.173	LPVANPQACENWLR	0.997	45.4	0	1	0	0	2	1667.83	612	625
WT-DOX_01	Complement C1r subcomponent OS=Homo sapiens GN=C1R PE=1 SV=2	C1R_HUMAN	80119.6	1	8	12	13	0.173	MGNFPWQVFTNIHGR	0.997	41.5	0	1	3	0	2	1803.87	472	486
WT-DOX_01	Complement C1r subcomponent OS=Homo sapiens GN=C1R PE=1 SV=2	C1R_HUMAN	80119.6	1	8	12	13	0.173	QGYQLIEGNQVLHSFTAVCQDDGTWHR	0.992	29.3	0	0	0	1	2	3159.47	340	366
WT-DOX_01	Complement C1r subcomponent OS=Homo sapiens GN=C1R PE=1 SV=2	C1R_HUMAN	80119.6	1	8	12	13	0.173	TLDEFTIIQNLQPQYQFR	0.997	47	0	1	0	0	2	2254.15	314	331
WT-DOX_01	Complement C1r subcomponent OS=Homo sapiens GN=C1R PE=1 SV=2	C1R_HUMAN	80119.6	1	8	12	13	0.173	VLNYVDWIKK	0.992	31	0	1	1	0	2	1277.73	690	699
WT-DOX_01	Complement C1r subcomponent OS=Homo sapiens GN=C1R PE=1 SV=2	C1R_HUMAN	80119.6	1	8	12	13	0.173	YTTEIIKCPQPK	0.997	55	0	1	0	0	2	1477.77	302	313
WT-DOX_01	Complement C1r subcomponent OS=Homo sapiens GN=C1R PE=1 SV=2	C1R_HUMAN	80119.6	1	8	12	13	0.173	YTTTMGVNTYK	0.993	35.6	0	1	0	0	2	1278.6	389	399
WT-DOX_01	Syndecan-4 OS=Homo sapiens GN=SDC4 PE=1 SV=2	SDC4_HUMAN	21642.1	0.992	1	1	1	0.0606	AGSGSQVPTEPK	0.997	40.5	0	1	0	0	2	1157.58	93	104
WT-DOX_01	Serum albumin OS=Homo sapiens GN=ALB PE=1 SV=2	ALBU_HUMAN	69366.9	0.995	1	2	3	0.0246	KVPQVSTPTLVEVSR	0.997	52.9	0	1	2	0	2	1639.94	438	452
WT-DOX_01	Cathepsin B OS=Homo sapiens GN=CTSB PE=1 SV=3	CATB_HUMAN	37821.2	1	4	5	5	0.162	GQDHCGIESEVVAGIPR	0.956	23	0	0	1	0	2	1823.87	315	331
WT-DOX_01	Cathepsin B OS=Homo sapiens GN=CTSB PE=1 SV=3	CATB_HUMAN	37821.2	1	4	5	5	0.162	LCGTFLGGPKPPQR	0.992	34.7	0	1	1	0	2	1527.81	58	71
WT-DOX_01	Cathepsin B OS=Homo sapiens GN=CTSB PE=1 SV=3	CATB_HUMAN	37821.2	1	4	5	5	0.162	TDQYWEKI	0.967	27.8	0	1	0	0	2	1082.52	332	339
WT-DOX_01	Cathepsin B OS=Homo sapiens GN=CTSB PE=1 SV=3	CATB_HUMAN	37821.2	1	4	5	5	0.162	VMFTEDLKLPASFDAR	0.996	34.1	0	0	1	0	2	1839.93	72	87
WT-DOX_01	Follistatin-related protein 1 OS=Homo sapiens GN=FSTL1 PE=1 SV=1	FSTL1_HUMAN	34985.3	1	10	10	10	0.367	CALEDETYADGAETEVDCNR	0.997	93.5	0	1	0	0	2	2317.92	233	252
WT-DOX_01	Follistatin-related protein 1 OS=Homo sapiens GN=FSTL1 PE=1 SV=1	FSTL1_HUMAN	34985.3	1	10	10	10	0.367	CLNPSFNPPEKK	0.988	32.9	0	1	0	0	2	1430.71	221	232
WT-DOX_01	Follistatin-related protein 1 OS=Homo sapiens GN=FSTL1 PE=1 SV=1	FSTL1_HUMAN	34985.3	1	10	10	10	0.367	CVCACGNWVCTAMTCDGKNQK	0.992	31.2	0	0	1	0	2	2520	253	273
WT-DOX_01	Follistatin-related protein 1 OS=Homo sapiens GN=FSTL1 PE=1 SV=1	FSTL1_HUMAN	34985.3	1	10	10	10	0.367	GAQTQTEEEMTR	0.997	52.9	0	1	0	0	2	1380.61	274	285
WT-DOX_01	Follistatin-related protein 1 OS=Homo sapiens GN=FSTL1 PE=1 SV=1	FSTL1_HUMAN	34985.3	1	10	10	10	0.367	ICANVFCGAGR	0.96	27	0	1	0	0	2	1224.56	30	40
WT-DOX_01	Follistatin-related protein 1 OS=Homo sapiens GN=FSTL1 PE=1 SV=1	FSTL1_HUMAN	34985.3	1	10	10	10	0.367	IQVDYDGHCKEK	0.964	24	0	0	1	0	2	1491.69	90	101
WT-DOX_01	Follistatin-related protein 1 OS=Homo sapiens GN=FSTL1 PE=1 SV=1	FSTL1_HUMAN	34985.3	1	10	10	10	0.367	LSFQEFLK	0.991	34.6	0	1	0	0	2	1011.55	213	220
WT-DOX_01	Follistatin-related protein 1 OS=Homo sapiens GN=FSTL1 PE=1 SV=1	FSTL1_HUMAN	34985.3	1	10	10	10	0.367	NQKGAQTQTEEEMTR	0.997	41.4	0	0	1	0	2	1750.8	271	285
WT-DOX_01	Follistatin-related protein 1 OS=Homo sapiens GN=FSTL1 PE=1 SV=1	FSTL1_HUMAN	34985.3	1	10	10	10	0.367	TYLNHCELHR	0.961	27.1	0	1	0	0	2	1342.63	72	81
WT-DOX_01	Follistatin-related protein 1 OS=Homo sapiens GN=FSTL1 PE=1 SV=1	FSTL1_HUMAN	34985.3	1	10	10	10	0.367	YVQELQK	0.979	30	0	1	0	0	2	907.488	286	292
WT-DOX_01	Peptidyl-prolyl cis-trans isomerase NIMA-interacting 4 OS=Homo sapiens GN=PIN4 PE=1 SV=1	PIN4_HUMAN	13810.1	0.572	1	1	1	0.107	FNEVAAQYSEDKAR	0.951	22.6	0	0	1	0	2	1627.77	64	77
WT-DOX_01	60S acidic ribosomal protein P0 OS=Homo sapiens GN=RPLP0 PE=1 SV=1	RLA0_HUMAN	34274.3	1	2	2	2	0.0568	CFIVGADNVGSK	0.971	28.4	0	1	0	0	2	1266.61	27	38
WT-DOX_01	60S acidic ribosomal protein P0 OS=Homo sapiens GN=RPLP0 PE=1 SV=1	RLA0_HUMAN	34274.3	1	2	2	2	0.0568	SNYFLK	0.988	33	0	1	0	0	2	771.404	11	16
WT-DOX_01	Polypeptide N-acetylgalactosaminyltransferase 2 OS=Homo sapiens GN=GALNT2 PE=1 SV=1	GALT2_HUMAN	64733.1	1	5	5	5	0.124	HVGSNLCLDSR	0.997	52.4	0	1	0	0	2	1257.6	533	543
WT-DOX_01	Polypeptide N-acetylgalactosaminyltransferase 2 OS=Homo sapiens GN=GALNT2 PE=1 SV=1	GALT2_HUMAN	64733.1	1	5	5	5	0.124	QKWEQIEGNSK	0.994	36.1	0	1	0	0	2	1346.67	520	530
WT-DOX_01	Polypeptide N-acetylgalactosaminyltransferase 2 OS=Homo sapiens GN=GALNT2 PE=1 SV=1	GALT2_HUMAN	64733.1	1	5	5	5	0.124	SGGLSVEVCGPALSQQWK	0.997	62.3	0	1	0	0	2	1902.94	547	564
WT-DOX_01	Polypeptide N-acetylgalactosaminyltransferase 2 OS=Homo sapiens GN=GALNT2 PE=1 SV=1	GALT2_HUMAN	64733.1	1	5	5	5	0.124	VWQCGGSLEIIPCSR	0.995	37.6	0	1	0	0	2	1761.84	342	356
WT-DOX_01	Polypeptide N-acetylgalactosaminyltransferase 2 OS=Homo sapiens GN=GALNT2 PE=1 SV=1	GALT2_HUMAN	64733.1	1	5	5	5	0.124	WPDFNQEAYVGGTMVR	0.997	60.7	0	1	0	0	2	1869.86	78	93
WT-DOX_01	Protein S100-A6 OS=Homo sapiens GN=S100A6 PE=1 SV=1	S10A6_HUMAN	10180.4	0.986	1	1	1	0.0889	LQDAEIAR	0.994	36.5	0	1	0	0	2	915.49	48	55
WT-DOX_01	F-actin-capping protein subunit alpha-1 OS=Homo sapiens GN=CAPZA1 PE=1 SV=3	CAZA1_HUMAN	32923.2	0.998	2	2	2	0.0979	FITHAPPGEFNEVFNDVR	0.993	31.9	0	0	1	0	2	2089.01	20	37
WT-DOX_01	F-actin-capping protein subunit alpha-1 OS=Homo sapiens GN=CAPZA1 PE=1 SV=3	CAZA1_HUMAN	32923.2	0.998	2	2	2	0.0979	LLLNNDNLLR	0.997	57.1	0	1	0	0	2	1197.7	38	47
WT-DOX_01	60S ribosomal protein L5 OS=Homo sapiens GN=RPL5 PE=1 SV=3	RL5_HUMAN	34363.5	0.572	1	1	1	0.0606	VGLTNYAAAYCTGLLLAR	0.997	102	0	1	0	0	2	1927.01	90	107
WT-DOX_01	Activated RNA polymerase II transcriptional coactivator p15 OS=Homo sapiens GN=SUB1 PE=1 SV=3	TCP4_HUMAN	14395.9	0.999	1	1	1	0.189	GISLNPEQWSQLKEQISDIDDAVR	0.997	47.9	0	0	1	0	2	2741.37	102	125
WT-DOX_01	Hepatoma-derived growth factor OS=Homo sapiens GN=HDGF PE=1 SV=1	HDGF_HUMAN	26788.6	1	5	6	6	0.237	CGDLVFAK	0.997	43.5	0	1	0	0	2	909.45	12	19
WT-DOX_01	Hepatoma-derived growth factor OS=Homo sapiens GN=HDGF PE=1 SV=1	HDGF_HUMAN	26788.6	1	5	6	6	0.237	GFSEGLWEIENNPTVK	0.997	47.4	0	1	0	0	2	1819.89	81	96
WT-DOX_01	Hepatoma-derived growth factor OS=Homo sapiens GN=HDGF PE=1 SV=1	HDGF_HUMAN	26788.6	1	5	6	6	0.237	IDEMPEAAVK	0.956	26.5	0	1	0	0	2	1102.55	30	39
WT-DOX_01	Hepatoma-derived growth factor OS=Homo sapiens GN=HDGF PE=1 SV=1	HDGF_HUMAN	26788.6	1	5	6	6	0.237	KGFSEGLWEIENNPTVK	0.997	49.5	0	1	1	0	2	1947.98	80	96
WT-DOX_01	Hepatoma-derived growth factor OS=Homo sapiens GN=HDGF PE=1 SV=1	HDGF_HUMAN	26788.6	1	5	6	6	0.237	STANKYQVFFFGTHETAFLGPK	0.988	27.4	0	0	0	1	2	2490.25	40	61
WT-DOX_01	Macrophage colony-stimulating factor 1 OS=Homo sapiens GN=CSF1 PE=1 SV=2	CSF1_HUMAN	60179.5	1	5	6	9	0.0884	AFLLVQDIMEDTMR	0.997	71.2	0	2	0	0	2	1681.83	85	98
WT-DOX_01	Macrophage colony-stimulating factor 1 OS=Homo sapiens GN=CSF1 PE=1 SV=2	CSF1_HUMAN	60179.5	1	5	6	9	0.0884	FRDNTPNAIAIVQLQELSLR	0.99	29.9	0	0	1	0	2	2298.26	99	118
WT-DOX_01	Macrophage colony-stimulating factor 1 OS=Homo sapiens GN=CSF1 PE=1 SV=2	CSF1_HUMAN	60179.5	1	5	6	9	0.0884	KAFLLVQDIMEDTMR	0.997	87.2	0	1	1	0	2	1809.92	84	98
WT-DOX_01	Macrophage colony-stimulating factor 1 OS=Homo sapiens GN=CSF1 PE=1 SV=2	CSF1_HUMAN	60179.5	1	5	6	9	0.0884	TFYETPLQLLEK	0.956	26.5	0	3	0	0	2	1481.79	137	148
WT-DOX_01	Macrophage colony-stimulating factor 1 OS=Homo sapiens GN=CSF1 PE=1 SV=2	CSF1_HUMAN	60179.5	1	5	6	9	0.0884	TFYETPLQLLEKVK	0.958	23.3	0	0	1	0	2	1708.95	137	150
WT-DOX_01	72 kDa type IV collagenase OS=Homo sapiens GN=MMP2 PE=1 SV=2	MMP2_HUMAN	73885.1	1	5	5	10	0.117	AFQVWSDVTPLR	0.997	67.1	0	2	0	0	2	1418.74	147	158
WT-DOX_01	72 kDa type IV collagenase OS=Homo sapiens GN=MMP2 PE=1 SV=2	MMP2_HUMAN	73885.1	1	5	5	10	0.117	CGNPDVANYNFFPR	0.997	44.3	0	2	0	0	2	1670.74	102	115
WT-DOX_01	72 kDa type IV collagenase OS=Homo sapiens GN=MMP2 PE=1 SV=2	MMP2_HUMAN	73885.1	1	5	5	10	0.117	FQGTSYDSCTTEGR	0.997	73.1	0	1	0	0	2	1608.66	297	310
WT-DOX_01	72 kDa type IV collagenase OS=Homo sapiens GN=MMP2 PE=1 SV=2	MMP2_HUMAN	73885.1	1	5	5	10	0.117	IIGYTPDLDPETVDDAFAR	0.997	70.6	0	4	0	0	2	2108.02	128	146
WT-DOX_01	72 kDa type IV collagenase OS=Homo sapiens GN=MMP2 PE=1 SV=2	MMP2_HUMAN	73885.1	1	5	5	10	0.117	TDKELAVQYLNTFYGCPK	0.997	40.8	0	0	1	0	2	2147.05	45	62
WT-DOX_01	Elongation factor 1-alpha 1 OS=Homo sapiens GN=EEF1A1 PE=1 SV=1	EF1A1_HUMAN,EF1A3_HUMAN	50141.2	1	4	4	4	0.169	IGGIGTVPVGR	0.997	56.5	0	1	0	0	2	1025.61	256	266
WT-DOX_01	Elongation factor 1-alpha 1 OS=Homo sapiens GN=EEF1A1 PE=1 SV=1	EF1A1_HUMAN,EF1A3_HUMAN	50141.2	1	4	4	4	0.169	SGDAAIVDMVPGKPMCVESFSDYPPLGR	0.997	39.5	0	0	1	0	2	2995.4	396	423
WT-DOX_01	Elongation factor 1-alpha 1 OS=Homo sapiens GN=EEF1A1 PE=1 SV=1	EF1A1_HUMAN,EF1A3_HUMAN	50141.2	1	4	4	4	0.169	THINIVVIGHVDSGK	0.993	31.5	0	0	1	0	2	1588.88	6	20
WT-DOX_01	Elongation factor 1-alpha 1 OS=Homo sapiens GN=EEF1A1 PE=1 SV=1	EF1A1_HUMAN,EF1A3_HUMAN	50141.2	1	4	4	4	0.169	VETGVLKPGMVVTFAPVNVTTEVK	0.987	28.8	0	0	1	0	2	2515.38	267	290
WT-DOX_01	NID2_HUMAN-R	NID2_HUMAN-R	0	0.572	1	1	2	0	KAFTELLK	0.975	25.6	0	0	2	0	2	949.572	0	0
WT-DOX_01	Glyoxalase domain-containing protein 4 OS=Homo sapiens GN=GLOD4 PE=1 SV=1	GLOD4_HUMAN	34794.1	1	3	3	3	0.128	LGNDFMGITLASSQAVSNAR	0.997	55.9	0	1	0	0	2	2052.02	97	116
WT-DOX_01	Glyoxalase domain-containing protein 4 OS=Homo sapiens GN=GLOD4 PE=1 SV=1	GLOD4_HUMAN	34794.1	1	3	3	3	0.128	RALHFVFK	0.946	22.2	0	0	1	0	2	1017.6	5	12
WT-DOX_01	Glyoxalase domain-containing protein 4 OS=Homo sapiens GN=GLOD4 PE=1 SV=1	GLOD4_HUMAN	34794.1	1	3	3	3	0.128	SLNYWCNLLGMK	0.997	65.4	0	1	0	0	2	1498.72	166	177
WT-DOX_01	Aldo-keto reductase family 1 member C2 OS=Homo sapiens GN=AKR1C2 PE=1 SV=3	AK1C2_HUMAN	36735.9	0.572	1	1	1	0.232	GVVVLAK	0.957	26.6	0	1	0	0	2	685.461	264	270
WT-DOX_01	Aldo-keto reductase family 1 member C2 OS=Homo sapiens GN=AKR1C2 PE=1 SV=3	AK1C2_HUMAN	36735.9	0.572	1	1	1	0.232	LLEMILNKPGLK	0.962	23.8	0	0	1	0	2	1368.83	172	183
WT-DOX_01	Aldo-keto reductase family 1 member C2 OS=Homo sapiens GN=AKR1C2 PE=1 SV=3	AK1C2_HUMAN	36735.9	0.572	1	1	1	0.232	LNDGHFMPVLGFGTYAPAEVPK	0.997	39.9	0	0	1	0	2	2360.17	10	31
WT-DOX_01	Aldo-keto reductase family 1 member C2 OS=Homo sapiens GN=AKR1C2 PE=1 SV=3	AK1C2_HUMAN	36735.9	0.572	1	1	1	0.232	REDIFYTSK	0.989	33.4	0	1	0	0	2	1158.58	76	84
WT-DOX_01	Aldo-keto reductase family 1 member C2 OS=Homo sapiens GN=AKR1C2 PE=1 SV=3	AK1C2_HUMAN	36735.9	0.572	1	1	1	0.232	TPALIALR	0.997	43.2	0	1	0	0	2	854.546	251	258
WT-DOX_01	Aldo-keto reductase family 1 member C2 OS=Homo sapiens GN=AKR1C2 PE=1 SV=3	AK1C2_HUMAN	36735.9	0.572	1	1	1	0.232	YKPVCNQVECHPYFNQR	0.963	23.9	0	0	1	0	2	2239.02	184	200
WT-DOX_01	Vimentin OS=Homo sapiens GN=VIM PE=1 SV=4	VIME_HUMAN	53652.7	1	20	26	31	0.483	DGQVINETSQHHDDLE	0.997	64.5	0	1	0	0	2	1836.8	451	466
WT-DOX_01	Vimentin OS=Homo sapiens GN=VIM PE=1 SV=4	VIME_HUMAN	53652.7	1	20	26	31	0.483	EMEENFAVEAANYQDTIGR	0.997	59.2	0	1	0	0	2	2186.97	346	364
WT-DOX_01	Vimentin OS=Homo sapiens GN=VIM PE=1 SV=4	VIME_HUMAN	53652.7	1	20	26	31	0.483	FADLSEAANR	0.997	46.7	0	1	0	0	2	1093.53	295	304
WT-DOX_01	Vimentin OS=Homo sapiens GN=VIM PE=1 SV=4	VIME_HUMAN	53652.7	1	20	26	31	0.483	FADLSEAANRNNDALR	0.993	32.1	0	0	1	0	2	1776.86	295	310
WT-DOX_01	Vimentin OS=Homo sapiens GN=VIM PE=1 SV=4	VIME_HUMAN	53652.7	1	20	26	31	0.483	FANYIDKVR	0.997	46.2	0	1	0	0	2	1125.61	114	122
WT-DOX_01	Vimentin OS=Homo sapiens GN=VIM PE=1 SV=4	VIME_HUMAN	53652.7	1	20	26	31	0.483	FLEQQNK	0.994	36.8	0	2	0	0	2	906.468	123	129
WT-DOX_01	Vimentin OS=Homo sapiens GN=VIM PE=1 SV=4	VIME_HUMAN	53652.7	1	20	26	31	0.483	HLREYQDLLNVK	0.996	38.9	0	1	1	0	2	1527.83	379	390
WT-DOX_01	Vimentin OS=Homo sapiens GN=VIM PE=1 SV=4	VIME_HUMAN	53652.7	1	20	26	31	0.483	ILLAELEQLKGQGK	0.997	63.2	0	1	0	0	2	1539.91	130	143
WT-DOX_01	Vimentin OS=Homo sapiens GN=VIM PE=1 SV=4	VIME_HUMAN	53652.7	1	20	26	31	0.483	ISLPLPNFSSLNLR	0.997	54.3	0	3	0	0	2	1570.9	411	424
WT-DOX_01	Vimentin OS=Homo sapiens GN=VIM PE=1 SV=4	VIME_HUMAN	53652.7	1	20	26	31	0.483	KLLEGEESR	0.981	30.5	0	2	0	0	2	1060.56	402	410
WT-DOX_01	Vimentin OS=Homo sapiens GN=VIM PE=1 SV=4	VIME_HUMAN	53652.7	1	20	26	31	0.483	KVESLQEEIAFLK	0.997	61	0	1	1	0	2	1533.85	223	235
WT-DOX_01	Vimentin OS=Homo sapiens GN=VIM PE=1 SV=4	VIME_HUMAN	53652.7	1	20	26	31	0.483	LGDLYEEEMR	0.997	54.2	0	1	0	0	2	1254.57	146	155
WT-DOX_01	Vimentin OS=Homo sapiens GN=VIM PE=1 SV=4	VIME_HUMAN	53652.7	1	20	26	31	0.483	LGDLYEEEMRELR	0.983	27.3	0	0	1	0	2	1652.8	146	158
WT-DOX_01	Vimentin OS=Homo sapiens GN=VIM PE=1 SV=4	VIME_HUMAN	53652.7	1	20	26	31	0.483	LLEGEESR	0.987	32.5	0	1	0	0	2	932.468	403	410
WT-DOX_01	Vimentin OS=Homo sapiens GN=VIM PE=1 SV=4	VIME_HUMAN	53652.7	1	20	26	31	0.483	LQDEIQNMKEEMAR	0.997	57.2	0	1	1	0	2	1734.82	365	378
WT-DOX_01	Vimentin OS=Homo sapiens GN=VIM PE=1 SV=4	VIME_HUMAN	53652.7	1	20	26	31	0.483	NLQEAEEWYK	0.974	29	0	1	0	0	2	1309.61	283	292
WT-DOX_01	Vimentin OS=Homo sapiens GN=VIM PE=1 SV=4	VIME_HUMAN	53652.7	1	20	26	31	0.483	QVDQLTNDKAR	0.997	42.1	0	1	0	0	2	1287.67	160	170
WT-DOX_01	Vimentin OS=Homo sapiens GN=VIM PE=1 SV=4	VIME_HUMAN	53652.7	1	20	26	31	0.483	QVQSLTCEVDALKGTNESLER	0.997	61.6	0	1	2	0	2	2377.17	322	342
WT-DOX_01	Vimentin OS=Homo sapiens GN=VIM PE=1 SV=4	VIME_HUMAN	53652.7	1	20	26	31	0.483	TNEKVELQELNDR	0.997	53	0	1	1	0	2	1587.8	101	113
WT-DOX_01	Vimentin OS=Homo sapiens GN=VIM PE=1 SV=4	VIME_HUMAN	53652.7	1	20	26	31	0.483	VEVERDNLAEDIMR	0.99	29.8	0	1	1	0	2	1688.83	171	184
WT-DOX_01	6-phosphogluconate dehydrogenase, decarboxylating OS=Homo sapiens GN=PGD PE=1 SV=3	6PGD_HUMAN	53141.9	1	7	8	10	0.164	AGQAVDDFIEK	0.996	38.4	0	1	0	0	2	1192.58	77	87
WT-DOX_01	6-phosphogluconate dehydrogenase, decarboxylating OS=Homo sapiens GN=PGD PE=1 SV=3	6PGD_HUMAN	53141.9	1	7	8	10	0.164	CLSSLKDER	0.994	32.5	0	1	1	0	2	1107.55	289	297
WT-DOX_01	6-phosphogluconate dehydrogenase, decarboxylating OS=Homo sapiens GN=PGD PE=1 SV=3	6PGD_HUMAN	53141.9	1	7	8	10	0.164	GILFVGSGVSGGEEGAR	0.997	73.7	0	3	0	0	2	1591.81	120	136
WT-DOX_01	6-phosphogluconate dehydrogenase, decarboxylating OS=Homo sapiens GN=PGD PE=1 SV=3	6PGD_HUMAN	53141.9	1	7	8	10	0.164	IILLVK	0.978	29.7	0	1	0	0	2	698.518	71	76
WT-DOX_01	6-phosphogluconate dehydrogenase, decarboxylating OS=Homo sapiens GN=PGD PE=1 SV=3	6PGD_HUMAN	53141.9	1	7	8	10	0.164	RIILLVK	0.992	34.8	0	1	0	0	2	854.619	70	76
WT-DOX_01	6-phosphogluconate dehydrogenase, decarboxylating OS=Homo sapiens GN=PGD PE=1 SV=3	6PGD_HUMAN	53141.9	1	7	8	10	0.164	TVSKVDDFLANEAK	0.985	31.8	0	1	0	0	2	1536.79	35	48
WT-DOX_01	6-phosphogluconate dehydrogenase, decarboxylating OS=Homo sapiens GN=PGD PE=1 SV=3	6PGD_HUMAN	53141.9	1	7	8	10	0.164	VGTGEPCCDWVGDEGAGHFVK	0.996	34.2	0	0	1	0	2	2276.97	164	184
WT-DOX_01	Disintegrin and metalloproteinase domain-containing protein 15 OS=Homo sapiens GN=ADAM15 PE=1 SV=4	ADA15_HUMAN	92959.2	0.572	1	1	1	0.022	SYTLEQGPGDLQGPPIISR	0.997	60.5	0	1	0	0	2	2028.04	150	168
WT-DOX_01	Myeloid leukemia factor 2 OS=Homo sapiens GN=MLF2 PE=1 SV=1	MLF2_HUMAN	28147.9	1	4	4	4	0.266	DVEPEDPMFLMDPFAIHR	0.979	26.4	0	0	1	0	2	2158.99	7	24
WT-DOX_01	Myeloid leukemia factor 2 OS=Homo sapiens GN=MLF2 PE=1 SV=1	MLF2_HUMAN	28147.9	1	4	4	4	0.266	LAIQGPEDSPSR	0.975	29.2	0	1	0	0	2	1269.64	230	241
WT-DOX_01	Myeloid leukemia factor 2 OS=Homo sapiens GN=MLF2 PE=1 SV=1	MLF2_HUMAN	28147.9	1	4	4	4	0.266	MLSGGFGYSPFLSITDGNMPGTRPASR	0.997	48.1	0	0	1	0	2	2816.35	30	56
WT-DOX_01	Myeloid leukemia factor 2 OS=Homo sapiens GN=MLF2 PE=1 SV=1	MLF2_HUMAN	28147.9	1	4	4	4	0.266	VYQETSEMR	0.997	45.8	0	1	0	0	2	1142.51	120	128
WT-DOX_01	Secreted frizzled-related protein 1 OS=Homo sapiens GN=SFRP1 PE=1 SV=1	SFRP1_HUMAN	35386.3	1	3	3	3	0.0955	FYTKPPQCVDIPADLR	0.966	24.2	0	0	1	0	2	1919.97	51	66
WT-DOX_01	Secreted frizzled-related protein 1 OS=Homo sapiens GN=SFRP1 PE=1 SV=1	SFRP1_HUMAN	35386.3	1	3	3	3	0.0955	KLVLYLK	0.951	26	0	1	0	0	2	876.592	245	251
WT-DOX_01	Secreted frizzled-related protein 1 OS=Homo sapiens GN=SFRP1 PE=1 SV=1	SFRP1_HUMAN	35386.3	1	3	3	3	0.0955	WLCEAVR	0.99	33.9	0	1	0	0	2	933.461	131	137
WT-DOX_01	N(G),N(G)-dimethylarginine dimethylaminohydrolase 2 OS=Homo sapiens GN=DDAH2 PE=1 SV=1	DDAH2_HUMAN	29644.3	0.572	1	1	1	0.0807	GVPESLASGEGAGAGLPALDLAK	0.997	50.2	0	1	0	0	2	2080.09	18	40
WT-DOX_01	Chloride intracellular channel protein 1 OS=Homo sapiens GN=CLIC1 PE=1 SV=4	CLIC1_HUMAN	26923.3	1	6	6	7	0.315	FLDGNELTLADCNLLPK	0.997	71.2	0	1	0	0	2	1932.97	167	183
WT-DOX_01	Chloride intracellular channel protein 1 OS=Homo sapiens GN=CLIC1 PE=1 SV=4	CLIC1_HUMAN	26923.3	1	6	6	7	0.315	GVTFNVTTVDTK	0.997	73.8	0	1	0	0	2	1281.67	38	49
WT-DOX_01	Chloride intracellular channel protein 1 OS=Homo sapiens GN=CLIC1 PE=1 SV=4	CLIC1_HUMAN	26923.3	1	6	6	7	0.315	IGNCPFSQR	0.97	28.3	0	1	0	0	2	1078.51	21	29
WT-DOX_01	Chloride intracellular channel protein 1 OS=Homo sapiens GN=CLIC1 PE=1 SV=4	CLIC1_HUMAN	26923.3	1	6	6	7	0.315	LAALNPESNTAGLDIFAK	0.997	80.2	0	2	0	0	2	1844.98	96	113
WT-DOX_01	Chloride intracellular channel protein 1 OS=Homo sapiens GN=CLIC1 PE=1 SV=4	CLIC1_HUMAN	26923.3	1	6	6	7	0.315	NSNPALNDNLEK	0.996	38.2	0	1	0	0	2	1328.64	120	131
WT-DOX_01	Chloride intracellular channel protein 1 OS=Homo sapiens GN=CLIC1 PE=1 SV=4	CLIC1_HUMAN	26923.3	1	6	6	7	0.315	YLSNAYAR	0.981	30.5	0	1	0	0	2	957.479	209	216
WT-DOX_01	Heat shock protein HSP 90-beta OS=Homo sapiens GN=HSP90AB1 PE=1 SV=4	HS90B_HUMAN	83267.3	1	13	15	21	0.348	ADLINNLGTIAK	0.984	31.2	0	1	0	0	2	1242.71	96	107
WT-DOX_01	Heat shock protein HSP 90-beta OS=Homo sapiens GN=HSP90AB1 PE=1 SV=4	HS90B_HUMAN	83267.3	1	13	15	21	0.348	AQALRDNSTMGYMMAK	0.988	32.9	0	1	0	0	2	1787.82	608	623
WT-DOX_01	Heat shock protein HSP 90-beta OS=Homo sapiens GN=HSP90AB1 PE=1 SV=4	HS90B_HUMAN	83267.3	1	13	15	21	0.348	ELISNASDALDKIR	0.997	60.7	0	1	0	0	2	1544.83	42	55
WT-DOX_01	Heat shock protein HSP 90-beta OS=Homo sapiens GN=HSP90AB1 PE=1 SV=4	HS90B_HUMAN	83267.3	1	13	15	21	0.348	EQVANSAFVER	0.997	41.1	0	1	0	0	2	1249.62	492	502
WT-DOX_01	Heat shock protein HSP 90-beta OS=Homo sapiens GN=HSP90AB1 PE=1 SV=4	HS90B_HUMAN	83267.3	1	13	15	21	0.348	GVVDSEDLPLNISR	0.997	78.2	0	4	0	0	2	1513.79	379	392
WT-DOX_01	Heat shock protein HSP 90-beta OS=Homo sapiens GN=HSP90AB1 PE=1 SV=4	HS90B_HUMAN	83267.3	1	13	15	21	0.348	HLEINPDHPIVETLR	0.997	45.1	0	1	2	0	2	1782.95	625	639
WT-DOX_01	Heat shock protein HSP 90-beta OS=Homo sapiens GN=HSP90AB1 PE=1 SV=4	HS90B_HUMAN	83267.3	1	13	15	21	0.348	HSQFIGYPITLYLEKER	0.997	70.8	0	0	2	0	2	2094.1	205	221
WT-DOX_01	Heat shock protein HSP 90-beta OS=Homo sapiens GN=HSP90AB1 PE=1 SV=4	HS90B_HUMAN	83267.3	1	13	15	21	0.348	IDIIPNPQER	0.994	36.5	0	1	0	0	2	1194.65	73	82
WT-DOX_01	Heat shock protein HSP 90-beta OS=Homo sapiens GN=HSP90AB1 PE=1 SV=4	HS90B_HUMAN	83267.3	1	13	15	21	0.348	KHLEINPDHPIVETLR	0.995	31.4	0	0	0	2	2	1911.04	624	639
WT-DOX_01	Heat shock protein HSP 90-beta OS=Homo sapiens GN=HSP90AB1 PE=1 SV=4	HS90B_HUMAN	83267.3	1	13	15	21	0.348	LGIHEDSTNR	0.994	32.8	0	0	1	0	2	1141.56	439	448
WT-DOX_01	Heat shock protein HSP 90-beta OS=Homo sapiens GN=HSP90AB1 PE=1 SV=4	HS90B_HUMAN	83267.3	1	13	15	21	0.348	LSELLR	0.975	29.1	0	2	0	0	2	730.446	451	456
WT-DOX_01	Heat shock protein HSP 90-beta OS=Homo sapiens GN=HSP90AB1 PE=1 SV=4	HS90B_HUMAN	83267.3	1	13	15	21	0.348	LVSSPCCIVTSTYGWTANMER	0.997	82.8	0	2	0	0	2	2432.1	584	604
WT-DOX_01	Heat shock protein HSP 90-beta OS=Homo sapiens GN=HSP90AB1 PE=1 SV=4	HS90B_HUMAN	83267.3	1	13	15	21	0.348	NLKLGIHEDSTNR	0.989	29.6	0	0	1	0	2	1496.78	436	448
WT-DOX_01	Heat shock protein HSP 90-beta OS=Homo sapiens GN=HSP90AB1 PE=1 SV=4	HS90B_HUMAN	83267.3	1	13	15	21	0.348	NPDDITQEEYGEFYK	0.997	76.9	0	2	0	0	2	1847.8	292	306
WT-DOX_01	Heat shock protein HSP 90-beta OS=Homo sapiens GN=HSP90AB1 PE=1 SV=4	HS90B_HUMAN	83267.3	1	13	15	21	0.348	SIYYITGESKEQVANSAFVER	0.997	45.1	0	0	2	0	2	2391.18	482	502
WT-DOX_01	Heat shock protein HSP 90-beta OS=Homo sapiens GN=HSP90AB1 PE=1 SV=4	HS90B_HUMAN	83267.3	1	13	15	21	0.348	SLTNDWEDHLAVK	0.997	76.8	0	1	0	0	2	1527.74	307	319
WT-DOX_01	Heat shock protein HSP 90-beta OS=Homo sapiens GN=HSP90AB1 PE=1 SV=4	HS90B_HUMAN	83267.3	1	13	15	21	0.348	TLTLVDTGIGMTK	0.997	77.8	0	1	0	0	2	1349.73	83	95
WT-DOX_01	Heat shock protein HSP 90-beta OS=Homo sapiens GN=HSP90AB1 PE=1 SV=4	HS90B_HUMAN	83267.3	1	13	15	21	0.348	TLTLVDTGIGMTKADLINNLGTIAK	0.997	55.6	0	0	1	0	2	2573.42	83	107
WT-DOX_01	Heat shock protein HSP 90-beta OS=Homo sapiens GN=HSP90AB1 PE=1 SV=4	HS90B_HUMAN	83267.3	1	13	15	21	0.348	VILHLKEDQTEYLEER	0.997	59	0	0	2	0	2	2015.04	181	196
WT-DOX_01	Heat shock protein HSP 90-beta OS=Homo sapiens GN=HSP90AB1 PE=1 SV=4	HS90B_HUMAN	83267.3	1	13	15	21	0.348	YHTSQSGDEMTSLSEYVSR	0.997	102	0	1	1	0	2	2176.95	457	475
WT-DOX_01	Heat shock protein HSP 90-beta OS=Homo sapiens GN=HSP90AB1 PE=1 SV=4	HS90B_HUMAN	83267.3	1	13	15	21	0.348	YIDQEELNKTKPIWTR	0.992	31.2	0	0	1	0	2	2034.07	276	291
WT-DOX_01	Laminin subunit gamma-1 OS=Homo sapiens GN=LAMC1 PE=1 SV=3	LAMC1_HUMAN	177601	1	30	33	40	0.266	ACNCNLYGTMK	0.997	45.8	0	1	0	0	2	1331.55	883	893
WT-DOX_01	Laminin subunit gamma-1 OS=Homo sapiens GN=LAMC1 PE=1 SV=3	LAMC1_HUMAN	177601	1	30	33	40	0.266	AFDITYVR	0.99	33.9	0	3	0	0	2	984.515	142	149
WT-DOX_01	Laminin subunit gamma-1 OS=Homo sapiens GN=LAMC1 PE=1 SV=3	LAMC1_HUMAN	177601	1	30	33	40	0.266	ATAESASECLPCDCNGR	0.997	83.2	0	1	0	0	2	1897.75	331	347
WT-DOX_01	Laminin subunit gamma-1 OS=Homo sapiens GN=LAMC1 PE=1 SV=3	LAMC1_HUMAN	177601	1	30	33	40	0.266	CDCHALGSTNGQCDIR	0.996	35.1	0	0	1	0	2	1863.75	935	950
WT-DOX_01	Laminin subunit gamma-1 OS=Homo sapiens GN=LAMC1 PE=1 SV=3	LAMC1_HUMAN	177601	1	30	33	40	0.266	CELCDDGYFGDPLGR	0.997	56.4	0	1	0	0	2	1773.72	804	818
WT-DOX_01	Laminin subunit gamma-1 OS=Homo sapiens GN=LAMC1 PE=1 SV=3	LAMC1_HUMAN	177601	1	30	33	40	0.266	CIYNTAGFYCDR	0.997	47.6	0	2	0	0	2	1539.64	852	863
WT-DOX_01	Laminin subunit gamma-1 OS=Homo sapiens GN=LAMC1 PE=1 SV=3	LAMC1_HUMAN	177601	1	30	33	40	0.266	CKPGFFNLESSNPR	0.988	29.2	0	0	1	0	2	1652.79	477	490
WT-DOX_01	Laminin subunit gamma-1 OS=Homo sapiens GN=LAMC1 PE=1 SV=3	LAMC1_HUMAN	177601	1	30	33	40	0.266	CSCKPGVMGDKCDR	0.997	58	0	0	1	0	2	1669.69	416	429
WT-DOX_01	Laminin subunit gamma-1 OS=Homo sapiens GN=LAMC1 PE=1 SV=3	LAMC1_HUMAN	177601	1	30	33	40	0.266	CVCKDNVEGFNCER	0.997	63.7	0	1	1	0	2	1786.73	463	476
WT-DOX_01	Laminin subunit gamma-1 OS=Homo sapiens GN=LAMC1 PE=1 SV=3	LAMC1_HUMAN	177601	1	30	33	40	0.266	DGSEASLEWSSER	0.997	47.5	0	1	0	0	2	1452.62	532	544
WT-DOX_01	Laminin subunit gamma-1 OS=Homo sapiens GN=LAMC1 PE=1 SV=3	LAMC1_HUMAN	177601	1	30	33	40	0.266	EAQDVKDVDQNLMDR	0.997	40.7	0	1	0	0	2	1775.82	1088	1102
WT-DOX_01	Laminin subunit gamma-1 OS=Homo sapiens GN=LAMC1 PE=1 SV=3	LAMC1_HUMAN	177601	1	30	33	40	0.266	GKTEQQTADQLLAR	0.997	68.3	0	1	1	0	2	1558.82	1328	1341
WT-DOX_01	Laminin subunit gamma-1 OS=Homo sapiens GN=LAMC1 PE=1 SV=3	LAMC1_HUMAN	177601	1	30	33	40	0.266	HKQEADDIVR	0.994	36.4	0	1	1	0	2	1210.62	1190	1199
WT-DOX_01	Laminin subunit gamma-1 OS=Homo sapiens GN=LAMC1 PE=1 SV=3	LAMC1_HUMAN	177601	1	30	33	40	0.266	LCQCSDNIDPNAVGNCNR	0.997	70.9	0	1	0	0	2	2106.88	827	844
WT-DOX_01	Laminin subunit gamma-1 OS=Homo sapiens GN=LAMC1 PE=1 SV=3	LAMC1_HUMAN	177601	1	30	33	40	0.266	LGNNEACSSCHCSPVGSLSTQCDSYGR	0.997	40.1	0	0	1	0	2	3003.21	389	415
WT-DOX_01	Laminin subunit gamma-1 OS=Homo sapiens GN=LAMC1 PE=1 SV=3	LAMC1_HUMAN	177601	1	30	33	40	0.266	LNTFGDEVFNDPK	0.997	79.8	0	1	0	0	2	1495.71	256	268
WT-DOX_01	Laminin subunit gamma-1 OS=Homo sapiens GN=LAMC1 PE=1 SV=3	LAMC1_HUMAN	177601	1	30	33	40	0.266	LQNIRNTIEETGNLAEQAR	0.997	48.3	0	0	1	0	2	2170.12	1117	1135
WT-DOX_01	Laminin subunit gamma-1 OS=Homo sapiens GN=LAMC1 PE=1 SV=3	LAMC1_HUMAN	177601	1	30	33	40	0.266	LSAEDLVLEGAGLR	0.997	66.1	0	2	0	0	2	1442.79	590	603
WT-DOX_01	Laminin subunit gamma-1 OS=Homo sapiens GN=LAMC1 PE=1 SV=3	LAMC1_HUMAN	177601	1	30	33	40	0.266	NTIEETGNLAEQAR	0.997	81.9	0	1	0	0	2	1545.75	1122	1135
WT-DOX_01	Laminin subunit gamma-1 OS=Homo sapiens GN=LAMC1 PE=1 SV=3	LAMC1_HUMAN	177601	1	30	33	40	0.266	QDIAVISDSYFPR	0.997	61.5	0	1	0	0	2	1510.75	545	557
WT-DOX_01	Laminin subunit gamma-1 OS=Homo sapiens GN=LAMC1 PE=1 SV=3	LAMC1_HUMAN	177601	1	30	33	40	0.266	SQECYFDPELYR	0.997	45.9	0	2	0	0	2	1606.68	348	359
WT-DOX_01	Laminin subunit gamma-1 OS=Homo sapiens GN=LAMC1 PE=1 SV=3	LAMC1_HUMAN	177601	1	30	33	40	0.266	STGHGGHCTNCQDNTDGAHCER	0.997	39.6	0	0	0	1	2	2470.93	360	381
WT-DOX_01	Laminin subunit gamma-1 OS=Homo sapiens GN=LAMC1 PE=1 SV=3	LAMC1_HUMAN	177601	1	30	33	40	0.266	SWPGCQECPACYR	0.997	39.7	0	2	0	0	2	1670.65	1024	1036
WT-DOX_01	Laminin subunit gamma-1 OS=Homo sapiens GN=LAMC1 PE=1 SV=3	LAMC1_HUMAN	177601	1	30	33	40	0.266	SYYYAISDFAVGGR	0.997	41	0	1	0	0	2	1568.74	272	285
WT-DOX_01	Laminin subunit gamma-1 OS=Homo sapiens GN=LAMC1 PE=1 SV=3	LAMC1_HUMAN	177601	1	30	33	40	0.266	TGQCECQPGITGQHCER	0.997	63.3	0	0	1	0	2	2017.83	951	967
WT-DOX_01	Laminin subunit gamma-1 OS=Homo sapiens GN=LAMC1 PE=1 SV=3	LAMC1_HUMAN	177601	1	30	33	40	0.266	TLPSGCFNTPSIEKP	0.997	53.2	0	2	0	0	2	1647.8	1595	1609
WT-DOX_01	Laminin subunit gamma-1 OS=Homo sapiens GN=LAMC1 PE=1 SV=3	LAMC1_HUMAN	177601	1	30	33	40	0.266	TREDGPWIPYQYYSGSCENTYSK	0.997	64.1	0	0	1	0	2	2801.21	166	188
WT-DOX_01	Laminin subunit gamma-1 OS=Homo sapiens GN=LAMC1 PE=1 SV=3	LAMC1_HUMAN	177601	1	30	33	40	0.266	VSVPLIAQGNSYPSETTVK	0.997	58.5	0	1	0	0	2	1990.05	604	622
WT-DOX_01	Laminin subunit gamma-1 OS=Homo sapiens GN=LAMC1 PE=1 SV=3	LAMC1_HUMAN	177601	1	30	33	40	0.266	VTLNRLNTFGDEVFNDPK	0.997	46.2	0	0	1	0	2	2079.05	251	268
WT-DOX_01	Laminin subunit gamma-1 OS=Homo sapiens GN=LAMC1 PE=1 SV=3	LAMC1_HUMAN	177601	1	30	33	40	0.266	YFIAPAKFLGK	0.973	25.3	0	0	1	0	2	1254.72	558	568
WT-DOX_01	Cellular nucleic acid-binding protein OS=Homo sapiens GN=CNBP PE=1 SV=1	CNBP_HUMAN	19462.1	0.572	1	2	2	0.0734	CGETGHVAINCSK	0.997	48.4	0	1	1	0	2	1432.63	140	152
WT-DOX_01	Ribonuclease 4 OS=Homo sapiens GN=RNASE4 PE=1 SV=3	RNAS4_HUMAN	16840.4	1	5	6	8	0.367	FNTFIHEDIWNIR	0.997	57.1	0	1	2	0	2	1704.85	70	82
WT-DOX_01	Ribonuclease 4 OS=Homo sapiens GN=RNASE4 PE=1 SV=3	RNAS4_HUMAN	16840.4	1	5	6	8	0.367	NGKMNCHEGVVK	0.985	28.1	0	0	1	0	2	1372.65	94	105
WT-DOX_01	Ribonuclease 4 OS=Homo sapiens GN=RNASE4 PE=1 SV=3	RNAS4_HUMAN	16840.4	1	5	6	8	0.367	RFNTFIHEDIWNIR	0.997	40	0	0	1	0	2	1860.95	69	82
WT-DOX_01	Ribonuclease 4 OS=Homo sapiens GN=RNASE4 PE=1 SV=3	RNAS4_HUMAN	16840.4	1	5	6	8	0.367	SICSTTNIQCK	0.997	49.8	0	2	0	0	2	1311.6	83	93
WT-DOX_01	Ribonuclease 4 OS=Homo sapiens GN=RNASE4 PE=1 SV=3	RNAS4_HUMAN	16840.4	1	5	6	8	0.367	VVIACEGNPQVPVHFDG	0.997	46.1	0	1	0	0	2	1837.89	131	147
WT-DOX_01	Transaldolase OS=Homo sapiens GN=TALDO1 PE=1 SV=2	TALDO_HUMAN	37541.7	1	8	9	9	0.24	AAQASDLEK	0.997	39.6	0	1	0	0	2	932.468	278	286
WT-DOX_01	Transaldolase OS=Homo sapiens GN=TALDO1 PE=1 SV=2	TALDO_HUMAN	37541.7	1	8	9	9	0.24	AAQASDLEKIHLDEK	0.986	28.4	0	0	1	0	2	1667.86	278	292
WT-DOX_01	Transaldolase OS=Homo sapiens GN=TALDO1 PE=1 SV=2	TALDO_HUMAN	37541.7	1	8	9	9	0.24	ALAGCDFLTISPK	0.997	81.9	0	1	0	0	2	1392.72	246	258
WT-DOX_01	Transaldolase OS=Homo sapiens GN=TALDO1 PE=1 SV=2	TALDO_HUMAN	37541.7	1	8	9	9	0.24	LLGELLQDNAK	0.997	56.4	0	1	0	0	2	1213.68	259	269
WT-DOX_01	Transaldolase OS=Homo sapiens GN=TALDO1 PE=1 SV=2	TALDO_HUMAN	37541.7	1	8	9	9	0.24	LSFDKDAMVAR	0.95	22.6	0	0	1	0	2	1252.64	111	121
WT-DOX_01	Transaldolase OS=Homo sapiens GN=TALDO1 PE=1 SV=2	TALDO_HUMAN	37541.7	1	8	9	9	0.24	SYEPLEDPGVK	0.947	25.6	0	1	0	0	2	1233.6	205	215
WT-DOX_01	Transaldolase OS=Homo sapiens GN=TALDO1 PE=1 SV=2	TALDO_HUMAN	37541.7	1	8	9	9	0.24	VSTEVDAR	0.997	45.6	0	1	0	0	2	876.442	103	110
WT-DOX_01	Transaldolase OS=Homo sapiens GN=TALDO1 PE=1 SV=2	TALDO_HUMAN	37541.7	1	8	9	9	0.24	WLHNEDQMAVEK	0.997	53.7	0	1	1	0	2	1499.69	296	307
WT-DOX_01	Peptidyl-prolyl cis-trans isomerase F, mitochondrial OS=Homo sapiens GN=PPIF PE=1 SV=1	PPIF_HUMAN	22040.4	0.243	0	0	0	0.029	TAENFR	0.977	29.5	0	2	0	0	2	737.358	74	79
WT-DOX_01	Plasminogen activator inhibitor 1 RNA-binding protein OS=Homo sapiens GN=SERBP1 PE=1 SV=2	PAIRB_HUMAN	44965.8	1	3	3	3	0.0784	EAGGGGVGGPGAK	0.987	32.5	0	1	0	0	2	1013.5	40	52
WT-DOX_01	Plasminogen activator inhibitor 1 RNA-binding protein OS=Homo sapiens GN=SERBP1 PE=1 SV=2	PAIRB_HUMAN	44965.8	1	3	3	3	0.0784	SAAQAAAQTNSNAAGK	0.997	57.4	0	1	0	0	2	1460.71	53	68
WT-DOX_01	Plasminogen activator inhibitor 1 RNA-binding protein OS=Homo sapiens GN=SERBP1 PE=1 SV=2	PAIRB_HUMAN	44965.8	1	3	3	3	0.0784	SAAQAAAQTNSNAAGKQLR	0.997	44.7	0	0	1	0	2	1857.95	53	71
WT-DOX_01	Caprin-1 OS=Homo sapiens GN=CAPRIN1 PE=1 SV=2	CAPR1_HUMAN	78364.4	0.572	1	1	1	0.0155	SFMALSQDIQK	0.971	28.4	0	1	0	0	2	1267.64	115	125
WT-DOX_01	Chitinase domain-containing protein 1 OS=Homo sapiens GN=CHID1 PE=1 SV=1	CHID1_HUMAN	44940.9	0.992	1	1	1	0.0407	SQFSDKPVQDR	0.979	30.1	0	1	0	0	2	1306.64	38	48
WT-DOX_01	Chitinase domain-containing protein 1 OS=Homo sapiens GN=CHID1 PE=1 SV=1	CHID1_HUMAN	44940.9	0.992	1	1	1	0.0407	TLLEK	0.954	26.3	0	1	0	0	2	603.371	33	37
WT-DOX_01	Aldose reductase OS=Homo sapiens GN=AKR1B1 PE=1 SV=3	ALDR_HUMAN	35853.9	1	8	8	15	0.282	HIDCAHVYQNENEVGVAIQEK	0.997	74.3	0	0	1	0	2	2453.15	42	62
WT-DOX_01	Aldose reductase OS=Homo sapiens GN=AKR1B1 PE=1 SV=3	ALDR_HUMAN	35853.9	1	8	8	15	0.282	MPILGLGTWK	0.997	40	0	7	0	0	2	1115.63	13	22
WT-DOX_01	Aldose reductase OS=Homo sapiens GN=AKR1B1 PE=1 SV=3	ALDR_HUMAN	35853.9	1	8	8	15	0.282	MPILGLGTWKSPPGQVTEAVK	0.997	48.5	0	0	1	0	2	2209.21	13	33
WT-DOX_01	Aldose reductase OS=Homo sapiens GN=AKR1B1 PE=1 SV=3	ALDR_HUMAN	35853.9	1	8	8	15	0.282	NLVVIPK	0.967	27.8	0	2	0	0	2	782.514	257	263
WT-DOX_01	Aldose reductase OS=Homo sapiens GN=AKR1B1 PE=1 SV=3	ALDR_HUMAN	35853.9	1	8	8	15	0.282	SPPGQVTEAVK	0.982	30.8	0	1	0	0	2	1112.59	23	33
WT-DOX_01	Aldose reductase OS=Homo sapiens GN=AKR1B1 PE=1 SV=3	ALDR_HUMAN	35853.9	1	8	8	15	0.282	TTAQVLIRFPMQR	0.988	29.2	0	0	1	0	2	1560.87	244	256
WT-DOX_01	Aldose reductase OS=Homo sapiens GN=AKR1B1 PE=1 SV=3	ALDR_HUMAN	35853.9	1	8	8	15	0.282	VAIDVGYR	0.983	31.2	0	1	0	0	2	892.489	34	41
WT-DOX_01	Aldose reductase OS=Homo sapiens GN=AKR1B1 PE=1 SV=3	ALDR_HUMAN	35853.9	1	8	8	15	0.282	VCALLSCTSHKDYPFHEEF	0.971	24.8	0	0	1	0	2	2340.04	298	316
WT-DOX_01	Fibrillin-2 OS=Homo sapiens GN=FBN2 PE=1 SV=3	FBN2_HUMAN	314762	1	2	2	2	0.00824	GYVTSTDGSR	0.973	28.8	0	1	0	0	2	1042.48	348	357
WT-DOX_01	Fibrillin-2 OS=Homo sapiens GN=FBN2 PE=1 SV=3	FBN2_HUMAN	314762	1	2	2	2	0.00824	TLPGGNQCIVPICR	0.979	30	0	1	0	0	2	1584.8	103	116
WT-DOX_01	Lysyl oxidase homolog 2 OS=Homo sapiens GN=LOXL2 PE=1 SV=1	LOXL2_HUMAN	86723.1	1	7	8	11	0.114	CNTPAMGLQK	0.992	34.8	0	1	0	0	2	1119.53	424	433
WT-DOX_01	Lysyl oxidase homolog 2 OS=Homo sapiens GN=LOXL2 PE=1 SV=1	LOXL2_HUMAN	86723.1	1	7	8	11	0.114	CSGTELSLAHCR	0.989	33	0	1	0	0	2	1390.62	511	522
WT-DOX_01	Lysyl oxidase homolog 2 OS=Homo sapiens GN=LOXL2 PE=1 SV=1	LOXL2_HUMAN	86723.1	1	7	8	11	0.114	FNAESQGCNHEEDAGVR	0.997	83.3	0	1	1	0	2	1919.79	407	423
WT-DOX_01	Lysyl oxidase homolog 2 OS=Homo sapiens GN=LOXL2 PE=1 SV=1	LOXL2_HUMAN	86723.1	1	7	8	11	0.114	LGQGIGPIHLNEIQCTGNEK	0.997	53.4	0	0	3	0	2	2178.1	381	400
WT-DOX_01	Lysyl oxidase homolog 2 OS=Homo sapiens GN=LOXL2 PE=1 SV=1	LOXL2_HUMAN	86723.1	1	7	8	11	0.114	LRGGAYIGEGR	0.948	25.7	0	1	0	0	2	1148.62	328	338
WT-DOX_01	Lysyl oxidase homolog 2 OS=Homo sapiens GN=LOXL2 PE=1 SV=1	LOXL2_HUMAN	86723.1	1	7	8	11	0.114	SIIDCKFNAESQGCNHEEDAGVR	0.969	23.6	0	0	0	1	2	2636.15	401	423
WT-DOX_01	Lysyl oxidase homolog 2 OS=Homo sapiens GN=LOXL2 PE=1 SV=1	LOXL2_HUMAN	86723.1	1	7	8	11	0.114	VVCGMFGFPGER	0.977	29.5	0	2	0	0	2	1355.62	229	240
WT-DOX_01	Aldo-keto reductase family 1 member C1 OS=Homo sapiens GN=AKR1C1 PE=1 SV=1	AK1C1_HUMAN	36789.1	0.999	2	2	2	0.316	GVVVLAK	0.957	26.6	0	1	0	0	2	685.461	264	270
WT-DOX_01	Aldo-keto reductase family 1 member C1 OS=Homo sapiens GN=AKR1C1 PE=1 SV=1	AK1C1_HUMAN	36789.1	0.999	2	2	2	0.316	HIDSAHLYNNEEQVGLAIR	0.997	79.2	0	1	0	1	2	2179.09	48	66
WT-DOX_01	Aldo-keto reductase family 1 member C1 OS=Homo sapiens GN=AKR1C1 PE=1 SV=1	AK1C1_HUMAN	36789.1	0.999	2	2	2	0.316	LAIEAGFR	0.973	28.8	0	1	0	0	2	876.494	40	47
WT-DOX_01	Aldo-keto reductase family 1 member C1 OS=Homo sapiens GN=AKR1C1 PE=1 SV=1	AK1C1_HUMAN	36789.1	0.999	2	2	2	0.316	LNDGHFMPVLGFGTYAPAEVPK	0.997	39.9	0	0	1	0	2	2360.17	10	31
WT-DOX_01	Aldo-keto reductase family 1 member C1 OS=Homo sapiens GN=AKR1C1 PE=1 SV=1	AK1C1_HUMAN	36789.1	0.999	2	2	2	0.316	QLEMILNKPGLK	0.997	44.3	0	1	1	0	2	1383.8	172	183
WT-DOX_01	Aldo-keto reductase family 1 member C1 OS=Homo sapiens GN=AKR1C1 PE=1 SV=1	AK1C1_HUMAN	36789.1	0.999	2	2	2	0.316	REDIFYTSK	0.989	33.4	0	1	0	0	2	1158.58	76	84
WT-DOX_01	Aldo-keto reductase family 1 member C1 OS=Homo sapiens GN=AKR1C1 PE=1 SV=1	AK1C1_HUMAN	36789.1	0.999	2	2	2	0.316	TPALIALR	0.997	43.2	0	1	0	0	2	854.546	251	258
WT-DOX_01	Aldo-keto reductase family 1 member C1 OS=Homo sapiens GN=AKR1C1 PE=1 SV=1	AK1C1_HUMAN	36789.1	0.999	2	2	2	0.316	YKPVCNQVECHPYFNQR	0.963	23.9	0	0	1	0	2	2239.02	184	200
WT-DOX_01	Putative pre-mRNA-splicing factor ATP-dependent RNA helicase DHX15 OS=Homo sapiens GN=DHX15 PE=1 SV=2	DHX15_HUMAN	90935.2	0.99	1	1	1	0.0126	RVAAMSVAQR	0.997	44	0	1	0	0	2	1088.6	195	204
WT-DOX_01	Fructose-bisphosphate aldolase A OS=Homo sapiens GN=ALDOA PE=1 SV=2	ALDOA_HUMAN	39420.6	1	22	26	41	0.728	AAQEEYVKR	0.997	70.2	0	2	0	0	2	1093.56	323	331
WT-DOX_01	Fructose-bisphosphate aldolase A OS=Homo sapiens GN=ALDOA PE=1 SV=2	ALDOA_HUMAN	39420.6	1	22	26	41	0.728	ADDGRPFPQVIK	0.989	29.7	0	0	1	0	2	1342.71	88	99
WT-DOX_01	Fructose-bisphosphate aldolase A OS=Homo sapiens GN=ALDOA PE=1 SV=2	ALDOA_HUMAN	39420.6	1	22	26	41	0.728	ALANSLACQGK	0.997	45.8	0	4	0	0	2	1132.58	332	342
WT-DOX_01	Fructose-bisphosphate aldolase A OS=Homo sapiens GN=ALDOA PE=1 SV=2	ALDOA_HUMAN	39420.6	1	22	26	41	0.728	ALANSLACQGKYTPSGQAGAAASESLFVSNHAY	0.997	58.7	0	0	2	0	2	3341.59	332	364
WT-DOX_01	Fructose-bisphosphate aldolase A OS=Homo sapiens GN=ALDOA PE=1 SV=2	ALDOA_HUMAN	39420.6	1	22	26	41	0.728	ALQASALK	0.996	39	0	1	0	0	2	801.483	305	312
WT-DOX_01	Fructose-bisphosphate aldolase A OS=Homo sapiens GN=ALDOA PE=1 SV=2	ALDOA_HUMAN	39420.6	1	22	26	41	0.728	ALSDHHIYLEGTLLKPNMVTPGHACTQK	0.992	28.9	0	0	0	1	2	3131.58	216	243
WT-DOX_01	Fructose-bisphosphate aldolase A OS=Homo sapiens GN=ALDOA PE=1 SV=2	ALDOA_HUMAN	39420.6	1	22	26	41	0.728	CPLLKPWALTFSYGR	0.995	33.8	0	0	1	0	2	1808.95	290	304
WT-DOX_01	Fructose-bisphosphate aldolase A OS=Homo sapiens GN=ALDOA PE=1 SV=2	ALDOA_HUMAN	39420.6	1	22	26	41	0.728	CQYVTEK	0.98	30.2	0	1	0	0	2	927.424	202	208
WT-DOX_01	Fructose-bisphosphate aldolase A OS=Homo sapiens GN=ALDOA PE=1 SV=2	ALDOA_HUMAN	39420.6	1	22	26	41	0.728	DGADFAK	0.995	37.8	0	1	0	0	2	723.331	141	147
WT-DOX_01	Fructose-bisphosphate aldolase A OS=Homo sapiens GN=ALDOA PE=1 SV=2	ALDOA_HUMAN	39420.6	1	22	26	41	0.728	ELSDIAHR	0.964	27.4	0	1	1	0	2	940.485	15	22
WT-DOX_01	Fructose-bisphosphate aldolase A OS=Homo sapiens GN=ALDOA PE=1 SV=2	ALDOA_HUMAN	39420.6	1	22	26	41	0.728	FSHEEIAMATVTALRR	0.989	27.8	0	0	0	1	2	1831.95	244	259
WT-DOX_01	Fructose-bisphosphate aldolase A OS=Homo sapiens GN=ALDOA PE=1 SV=2	ALDOA_HUMAN	39420.6	1	22	26	41	0.728	GILAADESTGSIAK	0.997	52.7	0	1	0	0	2	1332.7	29	42
WT-DOX_01	Fructose-bisphosphate aldolase A OS=Homo sapiens GN=ALDOA PE=1 SV=2	ALDOA_HUMAN	39420.6	1	22	26	41	0.728	GILAADESTGSIAKR	0.997	56.4	0	1	0	0	2	1488.8	29	43
WT-DOX_01	Fructose-bisphosphate aldolase A OS=Homo sapiens GN=ALDOA PE=1 SV=2	ALDOA_HUMAN	39420.6	1	22	26	41	0.728	GVVPLAGTNGETTTQGLDGLSER	0.997	88.8	0	1	0	0	2	2272.14	112	134
WT-DOX_01	Fructose-bisphosphate aldolase A OS=Homo sapiens GN=ALDOA PE=1 SV=2	ALDOA_HUMAN	39420.6	1	22	26	41	0.728	IGEHTPSALAIMENANVLAR	0.997	67	0	1	6	0	2	2107.1	154	173
WT-DOX_01	Fructose-bisphosphate aldolase A OS=Homo sapiens GN=ALDOA PE=1 SV=2	ALDOA_HUMAN	39420.6	1	22	26	41	0.728	IVAPGKGILAADESTGSIAK	0.997	56.5	0	1	2	0	2	1898.06	23	42
WT-DOX_01	Fructose-bisphosphate aldolase A OS=Homo sapiens GN=ALDOA PE=1 SV=2	ALDOA_HUMAN	39420.6	1	22	26	41	0.728	LQSIGTENTEENRR	0.953	22.8	0	0	1	0	2	1646.81	44	57
WT-DOX_01	Fructose-bisphosphate aldolase A OS=Homo sapiens GN=ALDOA PE=1 SV=2	ALDOA_HUMAN	39420.6	1	22	26	41	0.728	PYQYPALTPEQK	0.997	45.4	0	2	0	0	1	1434.73	2	13
WT-DOX_01	Fructose-bisphosphate aldolase A OS=Homo sapiens GN=ALDOA PE=1 SV=2	ALDOA_HUMAN	39420.6	1	22	26	41	0.728	PYQYPALTPEQKK	0.962	23.7	0	0	1	0	1	1562.82	2	14
WT-DOX_01	Fructose-bisphosphate aldolase A OS=Homo sapiens GN=ALDOA PE=1 SV=2	ALDOA_HUMAN	39420.6	1	22	26	41	0.728	VDKGVVPLAGTNGETTTQGLDGLSER	0.997	44.8	0	0	1	0	2	2614.33	109	134
WT-DOX_01	Fructose-bisphosphate aldolase A OS=Homo sapiens GN=ALDOA PE=1 SV=2	ALDOA_HUMAN	39420.6	1	22	26	41	0.728	YASICQQNGIVPIVEPEILPDGDHDLKR	0.995	33.4	0	0	1	0	2	3176.61	174	201
WT-DOX_01	Fructose-bisphosphate aldolase A OS=Homo sapiens GN=ALDOA PE=1 SV=2	ALDOA_HUMAN	39420.6	1	22	26	41	0.728	YTPSGQAGAAASESLFVSNHAY	0.997	103	0	4	0	0	2	2228.03	343	364
WT-DOX_01	Probable fructose-2,6-bisphosphatase TIGAR OS=Homo sapiens GN=TIGAR PE=1 SV=1	TIGAR_HUMAN	30063.1	0.998	2	2	2	0.0667	FALTVVR	0.953	26.2	0	1	0	0	2	805.493	4	10
WT-DOX_01	Probable fructose-2,6-bisphosphatase TIGAR OS=Homo sapiens GN=TIGAR PE=1 SV=1	TIGAR_HUMAN	30063.1	0.998	2	2	2	0.0667	SLFDYFLTDLK	0.989	33.2	0	1	0	0	2	1361.7	204	214
WT-DOX_01	Procollagen C-endopeptidase enhancer 2 OS=Homo sapiens GN=PCOLCE2 PE=1 SV=1	PCOC2_HUMAN	45717.3	0.999	2	2	2	0.0434	FIDLESDNLCR	0.997	44.2	0	1	0	0	2	1381.64	77	87
WT-DOX_01	Procollagen C-endopeptidase enhancer 2 OS=Homo sapiens GN=PCOLCE2 PE=1 SV=1	PCOC2_HUMAN	45717.3	0.999	2	2	2	0.0434	VVVLNFR	0.987	32.3	0	1	0	0	2	846.519	70	76
WT-DOX_01	Brain acid soluble protein 1 OS=Homo sapiens GN=BASP1 PE=1 SV=2	BASP1_HUMAN	22693.3	0.998	2	2	2	0.189	AQGPAASAEEPKPVEAPAANSDQTVTVKE	0.997	69.4	0	0	1	0	2	2892.42	199	227
WT-DOX_01	Brain acid soluble protein 1 OS=Homo sapiens GN=BASP1 PE=1 SV=2	BASP1_HUMAN	22693.3	0.998	2	2	2	0.189	ETPAATEAPSSTPK	0.993	35.7	0	1	0	0	2	1386.67	185	198
WT-DOX_01	Beta-1,3-galactosyl-O-glycosyl-glycoprotein beta-1,6-N-acetylglucosaminyltransferase 3 OS=Homo sapiens GN=GCNT3 PE=2 SV=1	GCNT3_HUMAN	50864.4	1	5	5	5	0.176	AIISCFPNVFIASK	0.967	27.8	0	1	0	0	2	1566.83	178	191
WT-DOX_01	Beta-1,3-galactosyl-O-glycosyl-glycoprotein beta-1,6-N-acetylglucosaminyltransferase 3 OS=Homo sapiens GN=GCNT3 PE=2 SV=1	GCNT3_HUMAN	50864.4	1	5	5	5	0.176	ESQSQYCR	0.994	36.1	0	1	0	0	2	1057.44	46	53
WT-DOX_01	Beta-1,3-galactosyl-O-glycosyl-glycoprotein beta-1,6-N-acetylglucosaminyltransferase 3 OS=Homo sapiens GN=GCNT3 PE=2 SV=1	GCNT3_HUMAN	50864.4	1	5	5	5	0.176	GDQEAVLQAILNNLEVK	0.965	24.1	0	0	1	0	2	1854	76	92
WT-DOX_01	Beta-1,3-galactosyl-O-glycosyl-glycoprotein beta-1,6-N-acetylglucosaminyltransferase 3 OS=Homo sapiens GN=GCNT3 PE=2 SV=1	GCNT3_HUMAN	50864.4	1	5	5	5	0.176	SQQLIEWVKDTYSPDEHLWATLQR	0.997	33.6	0	0	0	1	2	2943.46	315	338
WT-DOX_01	Beta-1,3-galactosyl-O-glycosyl-glycoprotein beta-1,6-N-acetylglucosaminyltransferase 3 OS=Homo sapiens GN=GCNT3 PE=2 SV=1	GCNT3_HUMAN	50864.4	1	5	5	5	0.176	VDDNALQCLEEYLR	0.997	89.1	0	1	0	0	2	1737.81	416	429
WT-DOX_01	Pterin-4-alpha-carbinolamine dehydratase OS=Homo sapiens GN=PCBD1 PE=1 SV=2	PHS_HUMAN	11999.7	0.572	1	1	1	0.0962	AVGWNELEGR	0.997	42.3	0	1	0	0	2	1130.56	22	31
WT-DOX_01	Threonyl-tRNA synthetase, cytoplasmic OS=Homo sapiens GN=TARS PE=1 SV=3	SYTC_HUMAN	83437.8	0.572	1	1	1	0.0304	TTPYQIACGISQGLADNTVIAK	0.997	70.8	0	1	0	0	2	2321.18	100	121
WT-DOX_01	Enhancer of rudimentary homolog OS=Homo sapiens GN=ERH PE=1 SV=1	ERH_HUMAN	12259.3	0.986	1	1	1	0.163	TYADYESVNECMEGVCK	0.997	54.6	0	1	0	0	2	2054.81	18	34
WT-DOX_01	Vasorin OS=Homo sapiens GN=VASN PE=1 SV=1	VASN_HUMAN	71714.1	0.572	1	1	1	0.0223	SLTLGIEPVSPTSLR	0.977	29.5	0	1	0	0	2	1569.88	463	477
WT-DOX_01	Hepatocyte growth factor receptor OS=Homo sapiens GN=MET PE=1 SV=4	MET_HUMAN	155543	1	2	2	3	0.0259	AFFMLDGILSK	0.997	52.5	0	2	0	0	2	1241.66	819	829
WT-DOX_01	Hepatocyte growth factor receptor OS=Homo sapiens GN=MET PE=1 SV=4	MET_HUMAN	155543	1	2	2	3	0.0259	SNSEIICCTTPSLQQLNLQLPLKTK	0.996	35.2	0	0	1	0	2	2886.51	794	818
WT-DOX_01	Transitional endoplasmic reticulum ATPase OS=Homo sapiens GN=VCP PE=1 SV=4	TERA_HUMAN	89324.8	1	15	17	20	0.243	AHVIVMAATNRPNSIDPALRR	0.99	29.8	0	0	1	0	2	2302.26	339	359
WT-DOX_01	Transitional endoplasmic reticulum ATPase OS=Homo sapiens GN=VCP PE=1 SV=4	TERA_HUMAN	89324.8	1	15	17	20	0.243	FGMTPSKGVLFYGPPGCGK	0.968	24.4	0	0	1	0	2	1999.98	506	524
WT-DOX_01	Transitional endoplasmic reticulum ATPase OS=Homo sapiens GN=VCP PE=1 SV=4	TERA_HUMAN	89324.8	1	15	17	20	0.243	GGNIGDGGGAADR	0.996	38.2	0	1	0	0	2	1116.5	587	599
WT-DOX_01	Transitional endoplasmic reticulum ATPase OS=Homo sapiens GN=VCP PE=1 SV=4	TERA_HUMAN	89324.8	1	15	17	20	0.243	GILLYGPPGTGK	0.993	35.9	0	1	0	0	2	1172.67	240	251
WT-DOX_01	Transitional endoplasmic reticulum ATPase OS=Homo sapiens GN=VCP PE=1 SV=4	TERA_HUMAN	89324.8	1	15	17	20	0.243	GVLFYGPPGCGK	0.99	33.8	0	1	0	0	2	1251.62	513	524
WT-DOX_01	Transitional endoplasmic reticulum ATPase OS=Homo sapiens GN=VCP PE=1 SV=4	TERA_HUMAN	89324.8	1	15	17	20	0.243	IVSQLLTLMDGLKQR	0.951	22.6	0	0	1	0	2	1714.99	324	338
WT-DOX_01	Transitional endoplasmic reticulum ATPase OS=Homo sapiens GN=VCP PE=1 SV=4	TERA_HUMAN	89324.8	1	15	17	20	0.243	KYEMFAQTLQQSR	0.997	68.7	0	1	1	0	2	1629.81	754	766
WT-DOX_01	Transitional endoplasmic reticulum ATPase OS=Homo sapiens GN=VCP PE=1 SV=4	TERA_HUMAN	89324.8	1	15	17	20	0.243	LAGESESNLR	0.997	46.6	0	1	0	0	2	1075.54	278	287
WT-DOX_01	Transitional endoplasmic reticulum ATPase OS=Homo sapiens GN=VCP PE=1 SV=4	TERA_HUMAN	89324.8	1	15	17	20	0.243	LGDVISIQPCPDVK	0.996	38.1	0	1	0	0	2	1540.8	96	109
WT-DOX_01	Transitional endoplasmic reticulum ATPase OS=Homo sapiens GN=VCP PE=1 SV=4	TERA_HUMAN	89324.8	1	15	17	20	0.243	MDELQLFR	0.997	45.9	0	1	0	0	2	1051.52	46	53
WT-DOX_01	Transitional endoplasmic reticulum ATPase OS=Homo sapiens GN=VCP PE=1 SV=4	TERA_HUMAN	89324.8	1	15	17	20	0.243	MTNGFSGADLTEICQR	0.997	127	0	3	0	0	2	1799.81	678	693
WT-DOX_01	Transitional endoplasmic reticulum ATPase OS=Homo sapiens GN=VCP PE=1 SV=4	TERA_HUMAN	89324.8	1	15	17	20	0.243	NAPAIIFIDELDAIAPK	0.997	81.9	0	1	0	0	2	1811	296	312
WT-DOX_01	Transitional endoplasmic reticulum ATPase OS=Homo sapiens GN=VCP PE=1 SV=4	TERA_HUMAN	89324.8	1	15	17	20	0.243	QAAPCVLFFDELDSIAK	0.997	67.2	0	2	1	0	2	1923.95	568	584
WT-DOX_01	Transitional endoplasmic reticulum ATPase OS=Homo sapiens GN=VCP PE=1 SV=4	TERA_HUMAN	89324.8	1	15	17	20	0.243	RDHFEEAMR	0.977	26	0	0	1	0	2	1190.54	733	741
WT-DOX_01	Transitional endoplasmic reticulum ATPase OS=Homo sapiens GN=VCP PE=1 SV=4	TERA_HUMAN	89324.8	1	15	17	20	0.243	WALSQSNPSALR	0.996	39.2	0	1	0	0	2	1329.69	454	465
WT-DOX_01	Amyloid-like protein 1 OS=Homo sapiens GN=APLP1 PE=1 SV=3	APLP1_HUMAN	72176	0.999	2	3	3	0.0569	AALEGFLAALQADPPQAER	0.997	35.9	0	1	1	0	2	1968.02	390	408
WT-DOX_01	Amyloid-like protein 1 OS=Homo sapiens GN=APLP1 PE=1 SV=3	APLP1_HUMAN	72176	0.999	2	3	3	0.0569	CLPGEFVSEALLVPEGCR	0.995	37.8	0	1	0	0	2	2032.98	140	157
WT-DOX_01	Complement factor B OS=Homo sapiens GN=CFB PE=1 SV=2	CFAB_HUMAN	85533.2	1	11	11	11	0.183	ALFVSEEEKK	0.989	33.3	0	1	0	0	2	1179.63	630	639
WT-DOX_01	Complement factor B OS=Homo sapiens GN=CFB PE=1 SV=2	CFAB_HUMAN	85533.2	1	11	11	11	0.183	CLVNLIEK	0.992	34.7	0	1	0	0	2	988.55	292	299
WT-DOX_01	Complement factor B OS=Homo sapiens GN=CFB PE=1 SV=2	CFAB_HUMAN	85533.2	1	11	11	11	0.183	DFHINLFQVLPWLK	0.997	37.5	0	0	1	0	2	1769.97	740	753
WT-DOX_01	Complement factor B OS=Homo sapiens GN=CFB PE=1 SV=2	CFAB_HUMAN	85533.2	1	11	11	11	0.183	DFHINLFQVLPWLKEK	0.979	26.3	0	0	1	0	2	2027.11	740	755
WT-DOX_01	Complement factor B OS=Homo sapiens GN=CFB PE=1 SV=2	CFAB_HUMAN	85533.2	1	11	11	11	0.183	FLCTGGVSPYADPNTCR	0.973	28.7	0	1	0	0	2	1914.85	680	696
WT-DOX_01	Complement factor B OS=Homo sapiens GN=CFB PE=1 SV=2	CFAB_HUMAN	85533.2	1	11	11	11	0.183	LEDSVTYHCSR	0.997	50.2	0	1	0	0	2	1366.61	183	193
WT-DOX_01	Complement factor B OS=Homo sapiens GN=CFB PE=1 SV=2	CFAB_HUMAN	85533.2	1	11	11	11	0.183	VASYGVKPR	0.997	52.5	0	1	0	0	2	976.557	300	308
WT-DOX_01	Complement factor B OS=Homo sapiens GN=CFB PE=1 SV=2	CFAB_HUMAN	85533.2	1	11	11	11	0.183	VSEADSSNADWVTK	0.997	95.9	0	1	0	0	2	1508.69	324	337
WT-DOX_01	Complement factor B OS=Homo sapiens GN=CFB PE=1 SV=2	CFAB_HUMAN	85533.2	1	11	11	11	0.183	WSGQTAICDNGAGYCSNPGIPIGTRK	0.997	70.8	0	0	1	0	2	2780.29	151	176
WT-DOX_01	Complement factor B OS=Homo sapiens GN=CFB PE=1 SV=2	CFAB_HUMAN	85533.2	1	11	11	11	0.183	YGLVTYATYPK	0.997	54.2	0	1	0	0	2	1275.66	309	319
WT-DOX_01	Complement factor B OS=Homo sapiens GN=CFB PE=1 SV=2	CFAB_HUMAN	85533.2	1	11	11	11	0.183	YGQTIRPICLPCTEGTTR	0.986	28.3	0	0	1	0	2	2123.04	588	605
WT-DOX_01	Signal recognition particle 9 kDa protein OS=Homo sapiens GN=SRP9 PE=1 SV=2	SRP09_HUMAN	10111.6	0.572	1	1	1	0.128	PQYQTWEEFSR	0.968	27.9	0	1	0	0	1	1470.66	2	12
WT-DOX_01	Insulin-like growth factor-binding protein 6 OS=Homo sapiens GN=IGFBP6 PE=1 SV=1	IBP6_HUMAN	25321.8	1	7	8	18	0.421	ALLLGR	0.997	40.4	0	5	0	0	2	642.43	96	101
WT-DOX_01	Insulin-like growth factor-binding protein 6 OS=Homo sapiens GN=IGFBP6 PE=1 SV=1	IBP6_HUMAN	25321.8	1	7	8	18	0.421	CPGCGQGVQAGCPGGCVEEEDGGSPAEGCAEAEGCLRR	0.997	169	0	0	1	0	2	3980.58	29	66
WT-DOX_01	Insulin-like growth factor-binding protein 6 OS=Homo sapiens GN=IGFBP6 PE=1 SV=1	IBP6_HUMAN	25321.8	1	7	8	18	0.421	GAQTLYVPNCDHR	0.997	47.9	0	3	0	0	2	1530.71	181	193
WT-DOX_01	Insulin-like growth factor-binding protein 6 OS=Homo sapiens GN=IGFBP6 PE=1 SV=1	IBP6_HUMAN	25321.8	1	7	8	18	0.421	HLDSVLQQLQTEVYR	0.997	82.4	0	3	2	0	2	1828.96	166	180
WT-DOX_01	Insulin-like growth factor-binding protein 6 OS=Homo sapiens GN=IGFBP6 PE=1 SV=1	IBP6_HUMAN	25321.8	1	7	8	18	0.421	HLDSVLQQLQTEVYRGAQTLYVPNCDHR	0.997	45.6	0	0	0	2	2	3340.65	166	193
WT-DOX_01	Insulin-like growth factor-binding protein 6 OS=Homo sapiens GN=IGFBP6 PE=1 SV=1	IBP6_HUMAN	25321.8	1	7	8	18	0.421	RGPCWCVDR	0.969	28.2	0	1	0	0	2	1205.53	209	217
WT-DOX_01	Insulin-like growth factor-binding protein 6 OS=Homo sapiens GN=IGFBP6 PE=1 SV=1	IBP6_HUMAN	25321.8	1	7	8	18	0.421	SLPGSPDGNGSSSCPTGSSG	0.952	26.1	0	1	0	0	2	1807.74	221	240
WT-DOX_01	Proteasome subunit alpha type-5 OS=Homo sapiens GN=PSMA5 PE=1 SV=3	PSA5_HUMAN	26411.3	1	1	1	1	0.0788	AIGSASEGAQSSLQEVYHK	0.973	25.2	0	0	1	0	2	1961.96	169	187
WT-DOX_01	Synaptic vesicle membrane protein VAT-1 homolog OS=Homo sapiens GN=VAT1 PE=1 SV=2	VAT1_HUMAN	41919.8	0.983	1	1	1	0.0305	ACGLNFADLMAR	0.997	61.4	0	1	0	0	2	1338.63	85	96
WT-DOX_01	Flavin reductase OS=Homo sapiens GN=BLVRB PE=1 SV=3	BLVRB_HUMAN	22118.7	1	5	5	5	0.272	CLTTDEYDGHSTYPSHQYQ	0.98	26.7	0	0	1	0	2	2301.94	188	206
WT-DOX_01	Flavin reductase OS=Homo sapiens GN=BLVRB PE=1 SV=3	BLVRB_HUMAN	22118.7	1	5	5	5	0.272	HDLGHFMLR	0.956	23.1	0	0	1	0	2	1125.56	179	187
WT-DOX_01	Flavin reductase OS=Homo sapiens GN=BLVRB PE=1 SV=3	BLVRB_HUMAN	22118.7	1	5	5	5	0.272	LQAVTDDHIR	0.993	31.9	0	0	1	0	2	1167.61	125	134
WT-DOX_01	Flavin reductase OS=Homo sapiens GN=BLVRB PE=1 SV=3	BLVRB_HUMAN	22118.7	1	5	5	5	0.272	NDLSPTTVMSEGAR	0.997	47.6	0	1	0	0	2	1477.7	79	92
WT-DOX_01	Flavin reductase OS=Homo sapiens GN=BLVRB PE=1 SV=3	BLVRB_HUMAN	22118.7	1	5	5	5	0.272	VISKHDLGHFMLR	0.995	31.2	0	0	0	1	2	1552.84	175	187
WT-DOX_01	Histone H4 OS=Homo sapiens GN=HIST1H4A PE=1 SV=2	H4_HUMAN	11367.7	1	5	5	7	0.398	DAVTYTEHAK	0.992	34.8	0	1	0	0	2	1134.54	69	78
WT-DOX_01	Histone H4 OS=Homo sapiens GN=HIST1H4A PE=1 SV=2	H4_HUMAN	11367.7	1	5	5	7	0.398	ISGLIYEETR	0.997	47.8	0	1	0	0	2	1180.62	47	56
WT-DOX_01	Histone H4 OS=Homo sapiens GN=HIST1H4A PE=1 SV=2	H4_HUMAN	11367.7	1	5	5	7	0.398	TVTAMDVVYALKR	0.997	69.5	0	1	0	0	2	1466.8	81	93
WT-DOX_01	Histone H4 OS=Homo sapiens GN=HIST1H4A PE=1 SV=2	H4_HUMAN	11367.7	1	5	5	7	0.398	VFLENVIR	0.997	41.1	0	3	0	0	2	989.578	61	68
WT-DOX_01	Histone H4 OS=Homo sapiens GN=HIST1H4A PE=1 SV=2	H4_HUMAN	11367.7	1	5	5	7	0.398	VFLENVIRDAVTYTEHAK	0.977	24.8	0	0	0	1	2	2105.1	61	78
WT-DOX_01	Cysteine-rich motor neuron 1 protein OS=Homo sapiens GN=CRIM1 PE=1 SV=1	CRIM1_HUMAN	113735	1	3	3	3	0.0376	LTADGCCTLPTR	0.997	47.9	0	1	0	0	2	1364.63	279	290
WT-DOX_01	Cysteine-rich motor neuron 1 protein OS=Homo sapiens GN=CRIM1 PE=1 SV=1	CRIM1_HUMAN	113735	1	3	3	3	0.0376	TCQCINTEELCSER	0.997	84.6	0	1	0	0	2	1799.74	495	508
WT-DOX_01	Cysteine-rich motor neuron 1 protein OS=Homo sapiens GN=CRIM1 PE=1 SV=1	CRIM1_HUMAN	113735	1	3	3	3	0.0376	VCQPGNLNILVSK	0.993	35.3	0	1	0	0	2	1441.78	221	233
WT-DOX_01	Peptidyl-glycine alpha-amidating monooxygenase OS=Homo sapiens GN=PAM PE=1 SV=2	AMD_HUMAN	108332	0.572	1	1	1	0.0154	IPVDEEAFVIDFKPR	0.996	34.1	0	0	1	0	2	1774.94	81	95
WT-DOX_01	Importin subunit beta-1 OS=Homo sapiens GN=KPNB1 PE=1 SV=2	IMB1_HUMAN	97171.3	0.998	2	2	2	0.0308	AAVENLPTFLVELSR	0.997	62.1	0	1	0	0	2	1658.91	28	42
WT-DOX_01	Importin subunit beta-1 OS=Homo sapiens GN=KPNB1 PE=1 SV=2	IMB1_HUMAN	97171.3	0.998	2	2	2	0.0308	VLANPGNSQVAR	0.977	29.5	0	1	0	0	2	1225.66	43	54
WT-DOX_01	Malate dehydrogenase, mitochondrial OS=Homo sapiens GN=MDH2 PE=1 SV=3	MDHM_HUMAN	35503.7	1	12	14	22	0.491	AGAGSATLSMAYAGAR	0.997	73.2	0	2	0	0	2	1454.71	242	257
WT-DOX_01	Malate dehydrogenase, mitochondrial OS=Homo sapiens GN=MDH2 PE=1 SV=3	MDHM_HUMAN	35503.7	1	12	14	22	0.491	FVFSLVDAMNGK	0.997	60.4	0	1	0	0	2	1327.67	258	269
WT-DOX_01	Malate dehydrogenase, mitochondrial OS=Homo sapiens GN=MDH2 PE=1 SV=3	MDHM_HUMAN	35503.7	1	12	14	22	0.491	HGVYNPNKIFGVTTLDIVR	0.997	59.2	0	0	1	0	2	2143.17	158	176
WT-DOX_01	Malate dehydrogenase, mitochondrial OS=Homo sapiens GN=MDH2 PE=1 SV=3	MDHM_HUMAN	35503.7	1	12	14	22	0.491	IQEAGTEVVK	0.967	27.9	0	1	0	0	2	1073.58	230	239
WT-DOX_01	Malate dehydrogenase, mitochondrial OS=Homo sapiens GN=MDH2 PE=1 SV=3	MDHM_HUMAN	35503.7	1	12	14	22	0.491	IQEAGTEVVKAK	0.997	46.4	0	1	1	0	2	1272.72	230	241
WT-DOX_01	Malate dehydrogenase, mitochondrial OS=Homo sapiens GN=MDH2 PE=1 SV=3	MDHM_HUMAN	35503.7	1	12	14	22	0.491	LTLYDIAHTPGVAADLSHIETK	0.997	74.2	0	0	2	1	2	2365.24	53	74
WT-DOX_01	Malate dehydrogenase, mitochondrial OS=Homo sapiens GN=MDH2 PE=1 SV=3	MDHM_HUMAN	35503.7	1	12	14	22	0.491	MISDAIPELK	0.979	30	0	1	0	0	2	1116.6	315	324
WT-DOX_01	Malate dehydrogenase, mitochondrial OS=Homo sapiens GN=MDH2 PE=1 SV=3	MDHM_HUMAN	35503.7	1	12	14	22	0.491	NLGIGKVSSFEEK	0.997	40.4	0	1	0	0	2	1407.75	302	314
WT-DOX_01	Malate dehydrogenase, mitochondrial OS=Homo sapiens GN=MDH2 PE=1 SV=3	MDHM_HUMAN	35503.7	1	12	14	22	0.491	SQETECTYFSTPLLLGK	0.997	71.6	0	4	0	0	2	1973.95	280	296
WT-DOX_01	Malate dehydrogenase, mitochondrial OS=Homo sapiens GN=MDH2 PE=1 SV=3	MDHM_HUMAN	35503.7	1	12	14	22	0.491	TIIPLISQCTPK	0.997	39.7	0	2	0	0	2	1370.77	204	215
WT-DOX_01	Malate dehydrogenase, mitochondrial OS=Homo sapiens GN=MDH2 PE=1 SV=3	MDHM_HUMAN	35503.7	1	12	14	22	0.491	VAVLGASGGIGQPLSLLLK	0.997	71.6	0	2	0	0	2	1793.09	27	45
WT-DOX_01	Malate dehydrogenase, mitochondrial OS=Homo sapiens GN=MDH2 PE=1 SV=3	MDHM_HUMAN	35503.7	1	12	14	22	0.491	VDFPQDQLTALTGR	0.997	74.8	0	2	0	0	2	1560.8	216	229
WT-DOX_01	Proteasome activator complex subunit 2 OS=Homo sapiens GN=PSME2 PE=1 SV=4	PSME2_HUMAN	27402.3	0.998	2	2	2	0.0921	ALVHERDEAAYGELR	0.997	35.6	0	0	1	0	2	1728.87	189	203
WT-DOX_01	Proteasome activator complex subunit 2 OS=Homo sapiens GN=PSME2 PE=1 SV=4	PSME2_HUMAN	27402.3	0.998	2	2	2	0.0921	AMVLDLR	0.992	34.9	0	1	0	0	2	817.46	204	210
WT-DOX_01	Collagen alpha-2(V) chain OS=Homo sapiens GN=COL5A2 PE=1 SV=3	CO5A2_HUMAN	144910	1	9	9	11	0.0827	GLTGNPGVQGPEGK	0.992	34.6	0	2	0	0	2	1310.67	573	586
WT-DOX_01	Collagen alpha-2(V) chain OS=Homo sapiens GN=COL5A2 PE=1 SV=3	CO5A2_HUMAN	144910	1	9	9	11	0.0827	GSQFAYGDHQSPNTAITQMTFLR	0.997	51.8	0	0	1	0	2	2570.21	1369	1391
WT-DOX_01	Collagen alpha-2(V) chain OS=Homo sapiens GN=COL5A2 PE=1 SV=3	CO5A2_HUMAN	144910	1	9	9	11	0.0827	KTWWASK	0.986	32.1	0	1	0	0	2	906.483	1347	1353
WT-DOX_01	Collagen alpha-2(V) chain OS=Homo sapiens GN=COL5A2 PE=1 SV=3	CO5A2_HUMAN	144910	1	9	9	11	0.0827	NSVGYMDDQAK	0.997	50.2	0	1	0	0	2	1227.53	1407	1417
WT-DOX_01	Collagen alpha-2(V) chain OS=Homo sapiens GN=COL5A2 PE=1 SV=3	CO5A2_HUMAN	144910	1	9	9	11	0.0827	SLSSQIETMR	0.997	43.8	0	1	0	0	2	1151.57	1274	1283
WT-DOX_01	Collagen alpha-2(V) chain OS=Homo sapiens GN=COL5A2 PE=1 SV=3	CO5A2_HUMAN	144910	1	9	9	11	0.0827	SPDNKPVWYGLDMNR	0.996	34.6	0	0	2	0	2	1791.85	1354	1368
WT-DOX_01	Collagen alpha-2(V) chain OS=Homo sapiens GN=COL5A2 PE=1 SV=3	CO5A2_HUMAN	144910	1	9	9	11	0.0827	TCDDLKLCHSAK	0.994	36.4	0	1	0	0	2	1447.67	1295	1306
WT-DOX_01	Collagen alpha-2(V) chain OS=Homo sapiens GN=COL5A2 PE=1 SV=3	CO5A2_HUMAN	144910	1	9	9	11	0.0827	VYCNMETGETCISANPSSVPR	0.997	80.2	0	1	0	0	2	2372.03	1326	1346
WT-DOX_01	Collagen alpha-2(V) chain OS=Homo sapiens GN=COL5A2 PE=1 SV=3	CO5A2_HUMAN	144910	1	9	9	11	0.0827	YIVLQDTCSKR	0.985	31.6	0	1	0	0	2	1382.71	1443	1453
WT-DOX_01	Stanniocalcin-2 OS=Homo sapiens GN=STC2 PE=1 SV=1	STC2_HUMAN	33248.1	1	5	6	6	0.129	ECYLKHDLCAAAQENTR	0.997	41.9	0	0	1	0	2	2078.94	138	154
WT-DOX_01	Stanniocalcin-2 OS=Homo sapiens GN=STC2 PE=1 SV=1	STC2_HUMAN	33248.1	1	5	6	6	0.129	EMVSQLQR	0.969	28.1	0	1	0	0	2	990.504	130	137
WT-DOX_01	Stanniocalcin-2 OS=Homo sapiens GN=STC2 PE=1 SV=1	STC2_HUMAN	33248.1	1	5	6	6	0.129	FGCISR	0.955	26.4	0	1	0	0	2	739.356	118	123
WT-DOX_01	Stanniocalcin-2 OS=Homo sapiens GN=STC2 PE=1 SV=1	STC2_HUMAN	33248.1	1	5	6	6	0.129	HDLCAAAQENTR	0.997	52.1	0	1	0	0	2	1385.62	143	154
WT-DOX_01	Stanniocalcin-2 OS=Homo sapiens GN=STC2 PE=1 SV=1	STC2_HUMAN	33248.1	1	5	6	6	0.129	SFIKDALK	0.975	29.1	0	1	1	0	2	921.54	101	108
WT-DOX_01	High mobility group protein B1 OS=Homo sapiens GN=HMGB1 PE=1 SV=3	HMGB1_HUMAN	24894.7	1	4	4	4	0.223	FKDPNAPK	0.945	25.5	0	1	0	0	2	916.489	89	96
WT-DOX_01	High mobility group protein B1 OS=Homo sapiens GN=HMGB1 PE=1 SV=3	HMGB1_HUMAN	24894.7	1	4	4	4	0.223	IKGEHPGLSIGDVAK	0.978	29.8	0	1	0	0	2	1520.84	113	127
WT-DOX_01	High mobility group protein B1 OS=Homo sapiens GN=HMGB1 PE=1 SV=3	HMGB1_HUMAN	24894.7	1	4	4	4	0.223	RPPSAFFLFCSEYRPK	0.976	24.6	0	0	0	1	2	2002	97	112
WT-DOX_01	High mobility group protein B1 OS=Homo sapiens GN=HMGB1 PE=1 SV=3	HMGB1_HUMAN	24894.7	1	4	4	4	0.223	YEKDIAAYR	0.954	22.9	0	0	1	0	2	1128.57	155	163
WT-DOX_01	Poly(rC)-binding protein 1 OS=Homo sapiens GN=PCBP1 PE=1 SV=2	PCBP1_HUMAN	37498.2	1	5	5	5	0.233	AITIAGVPQSVTECVK	0.952	26.1	0	1	0	0	2	1672.89	145	160
WT-DOX_01	Poly(rC)-binding protein 1 OS=Homo sapiens GN=PCBP1 PE=1 SV=2	PCBP1_HUMAN	37498.2	1	5	5	5	0.233	ESTGAQVQVAGDMLPNSTER	0.997	63.7	0	1	0	0	2	2089.98	125	144
WT-DOX_01	Poly(rC)-binding protein 1 OS=Homo sapiens GN=PCBP1 PE=1 SV=2	PCBP1_HUMAN	37498.2	1	5	5	5	0.233	IITLTGPTNAIFK	0.988	33	0	1	0	0	2	1388.82	58	70
WT-DOX_01	Poly(rC)-binding protein 1 OS=Homo sapiens GN=PCBP1 PE=1 SV=2	PCBP1_HUMAN	37498.2	1	5	5	5	0.233	INISEGNCPER	0.997	61.5	0	1	0	0	2	1288.6	47	57
WT-DOX_01	Poly(rC)-binding protein 1 OS=Homo sapiens GN=PCBP1 PE=1 SV=2	PCBP1_HUMAN	37498.2	1	5	5	5	0.233	VMTIPYQPMPASSPVICAGGQDR	0.997	48.3	0	1	0	0	2	2475.18	178	200
WT-DOX_01	Proteasome activator complex subunit 1 OS=Homo sapiens GN=PSME1 PE=1 SV=1	PSME1_HUMAN	28723.9	0.998	2	2	2	0.0643	NAYAVLYDIILK	0.997	41.8	0	1	0	0	2	1395.79	221	232
WT-DOX_01	Proteasome activator complex subunit 1 OS=Homo sapiens GN=PSME1 PE=1 SV=1	PSME1_HUMAN	28723.9	0.998	2	2	2	0.0643	NAYAVLYDIILKNFEK	0.996	34.4	0	0	1	0	2	1914.04	221	236
WT-DOX_01	14-3-3 protein epsilon OS=Homo sapiens GN=YWHAE PE=1 SV=1	1433E_HUMAN	29175	0.998	2	2	2	0.125	LAEQAER	0.997	44.6	0	1	0	0	2	816.421	13	19
WT-DOX_01	14-3-3 protein epsilon OS=Homo sapiens GN=YWHAE PE=1 SV=1	1433E_HUMAN	29175	0.998	2	2	2	0.125	NLLSVAYK	0.997	41.7	0	1	0	0	2	907.525	43	50
WT-DOX_01	14-3-3 protein epsilon OS=Homo sapiens GN=YWHAE PE=1 SV=1	1433E_HUMAN	29175	0.998	2	2	2	0.125	NLLSVAYKNVIGAR	0.997	42.9	0	0	1	0	2	1517.88	43	56
WT-DOX_01	14-3-3 protein epsilon OS=Homo sapiens GN=YWHAE PE=1 SV=1	1433E_HUMAN	29175	0.998	2	2	2	0.125	YLAEFATGNDR	0.994	36.9	0	1	0	0	2	1256.59	131	141
WT-DOX_01	Endothelin-1 OS=Homo sapiens GN=EDN1 PE=1 SV=1	EDN1_HUMAN	24425.3	0.995	1	1	1	0.0377	CIYQQLVR	0.986	32.1	0	1	0	0	2	1079.57	155	162
WT-DOX_01	Legumain OS=Homo sapiens GN=LGMN PE=1 SV=1	LGMN_HUMAN	49411	1	5	5	5	0.12	ESSYACYYDEK	0.997	59.7	0	1	0	0	2	1414.55	214	224
WT-DOX_01	Legumain OS=Homo sapiens GN=LGMN PE=1 SV=1	LGMN_HUMAN	49411	1	5	5	5	0.12	ESSYACYYDEKR	0.997	52	0	1	0	0	2	1570.65	214	225
WT-DOX_01	Legumain OS=Homo sapiens GN=LGMN PE=1 SV=1	LGMN_HUMAN	49411	1	5	5	5	0.12	KASSPVPLPPVTHLDLTPSPDVPLTIMK	0.977	24.8	0	0	0	1	2	2950.63	289	316
WT-DOX_01	Legumain OS=Homo sapiens GN=LGMN PE=1 SV=1	LGMN_HUMAN	49411	1	5	5	5	0.12	KLMNTNDLEESR	0.997	71.3	0	1	0	0	2	1449.7	318	329
WT-DOX_01	Legumain OS=Homo sapiens GN=LGMN PE=1 SV=1	LGMN_HUMAN	49411	1	5	5	5	0.12	LMNTNDLEESR	0.997	54.3	0	1	0	0	2	1321.61	319	329
WT-DOX_01	C-C motif chemokine 2 OS=Homo sapiens GN=CCL2 PE=1 SV=1	CCL2_HUMAN	11025.3	1	6	6	14	0.404	CPKEAVIFK	0.997	40.2	0	0	4	0	2	1091.59	59	67
WT-DOX_01	C-C motif chemokine 2 OS=Homo sapiens GN=CCL2 PE=1 SV=1	CCL2_HUMAN	11025.3	1	6	6	14	0.404	EAVIFKTIVAK	0.985	31.6	0	1	0	0	2	1218.75	62	72
WT-DOX_01	C-C motif chemokine 2 OS=Homo sapiens GN=CCL2 PE=1 SV=1	CCL2_HUMAN	11025.3	1	6	6	14	0.404	EICADPKQK	0.974	29	0	3	0	0	2	1088.54	73	81
WT-DOX_01	C-C motif chemokine 2 OS=Homo sapiens GN=CCL2 PE=1 SV=1	CCL2_HUMAN	11025.3	1	6	6	14	0.404	LASYRR	0.99	34	0	1	0	0	2	765.437	48	53
WT-DOX_01	C-C motif chemokine 2 OS=Homo sapiens GN=CCL2 PE=1 SV=1	CCL2_HUMAN	11025.3	1	6	6	14	0.404	QKWVQDSMDHLDK	0.994	32.6	0	0	1	0	2	1629.77	80	92
WT-DOX_01	C-C motif chemokine 2 OS=Homo sapiens GN=CCL2 PE=1 SV=1	CCL2_HUMAN	11025.3	1	6	6	14	0.404	TIVAKEICADPK	0.997	48.6	0	4	0	0	2	1344.72	68	79
WT-DOX_01	Fascin OS=Homo sapiens GN=FSCN1 PE=1 SV=3	FSCN1_HUMAN	54530.3	1	3	3	3	0.071	FLIVAHDDGR	0.991	30.7	0	0	1	0	2	1142.6	91	100
WT-DOX_01	Fascin OS=Homo sapiens GN=FSCN1 PE=1 SV=3	FSCN1_HUMAN	54530.3	1	3	3	3	0.071	YLAADKDGNVTCER	0.997	65.9	0	1	0	0	2	1611.74	69	82
WT-DOX_01	Fascin OS=Homo sapiens GN=FSCN1 PE=1 SV=3	FSCN1_HUMAN	54530.3	1	3	3	3	0.071	YLKGDHAGVLK	0.993	31.4	0	0	1	0	2	1200.67	469	479
WT-DOX_01	Adenylosuccinate synthetase isozyme 2 OS=Homo sapiens GN=ADSS PE=1 SV=3	PURA2_HUMAN	50097.8	0.572	1	1	1	0.0373	FIEDELQIPVKWIGVGK	0.977	26	0	0	1	0	2	1971.1	431	447
WT-DOX_01	Histidine triad nucleotide-binding protein 1 OS=Homo sapiens GN=HINT1 PE=1 SV=2	HINT1_HUMAN	13802.1	0.572	1	1	1	0.159	CLAFHDISPQAPTHFLVIPK	0.982	25.8	0	0	0	1	2	2291.2	38	57
WT-DOX_01	Galectin-1 OS=Homo sapiens GN=LGALS1 PE=1 SV=2	LEG1_HUMAN	14715.8	1	2	3	3	0.259	FNAHGDANTIVCNSK	0.997	55.3	0	1	0	0	2	1647.75	50	64
WT-DOX_01	Galectin-1 OS=Homo sapiens GN=LGALS1 PE=1 SV=2	LEG1_HUMAN	14715.8	1	2	3	3	0.259	SFVLNLGKDSNNLCLHFNPR	0.991	28.5	0	0	1	1	2	2345.18	30	49
WT-DOX_01	RNA-binding protein 8A OS=Homo sapiens GN=RBM8A PE=1 SV=1	RBM8A_HUMAN	19889.4	0.572	1	1	1	0.109	MREDYDSVEQDGDEPGPQR	0.997	48.7	0	0	1	0	2	2222.93	50	68
WT-DOX_01	Plastin-3 OS=Homo sapiens GN=PLS3 PE=1 SV=4	PLST_HUMAN	70813.9	0.999	2	2	2	0.0429	MINLSVPDTIDER	0.946	25.5	0	1	0	0	2	1502.75	169	181
WT-DOX_01	Plastin-3 OS=Homo sapiens GN=PLS3 PE=1 SV=4	PLST_HUMAN	70813.9	0.999	2	2	2	0.0429	SGNLTEDDKHNNAK	0.997	39.9	0	0	1	0	2	1542.71	574	587
WT-DOX_01	ADP-ribosyl cyclase 2 OS=Homo sapiens GN=BST1 PE=1 SV=2	BST1_HUMAN	35725.3	0.983	1	1	1	0.0283	VADFLSWCR	0.988	32.6	0	1	0	0	2	1153.55	137	145
WT-DOX_01	Nucleolin OS=Homo sapiens GN=NCL PE=1 SV=3	NUCL_HUMAN	76615.9	1	9	9	9	0.179	AIRLELQGPR	0.993	31.6	0	0	1	0	2	1152.68	552	561
WT-DOX_01	Nucleolin OS=Homo sapiens GN=NCL PE=1 SV=3	NUCL_HUMAN	76615.9	1	9	9	9	0.179	ATFIKVPQNQNGK	0.991	34.5	0	1	0	0	2	1444.79	509	521
WT-DOX_01	Nucleolin OS=Homo sapiens GN=NCL PE=1 SV=3	NUCL_HUMAN	76615.9	1	9	9	9	0.179	FGYVDFESAEDLEK	0.997	57.5	0	1	0	0	2	1648.74	349	362
WT-DOX_01	Nucleolin OS=Homo sapiens GN=NCL PE=1 SV=3	NUCL_HUMAN	76615.9	1	9	9	9	0.179	GLSEDTTEETLKESFDGSVR	0.997	51.1	0	1	0	0	2	2200.03	578	597
WT-DOX_01	Nucleolin OS=Homo sapiens GN=NCL PE=1 SV=3	NUCL_HUMAN	76615.9	1	9	9	9	0.179	IVTDRETGSSK	0.997	46	0	1	0	0	2	1192.62	600	610
WT-DOX_01	Nucleolin OS=Homo sapiens GN=NCL PE=1 SV=3	NUCL_HUMAN	76615.9	1	9	9	9	0.179	NDLAVVDVR	0.997	40.8	0	1	0	0	2	1000.54	334	342
WT-DOX_01	Nucleolin OS=Homo sapiens GN=NCL PE=1 SV=3	NUCL_HUMAN	76615.9	1	9	9	9	0.179	SKGYAFIEFASFEDAK	0.992	30.9	0	0	1	0	2	1809.87	522	537
WT-DOX_01	Nucleolin OS=Homo sapiens GN=NCL PE=1 SV=3	NUCL_HUMAN	76615.9	1	9	9	9	0.179	TEADAEKTFEEK	0.994	36.7	0	1	0	0	2	1397.64	438	449
WT-DOX_01	Nucleolin OS=Homo sapiens GN=NCL PE=1 SV=3	NUCL_HUMAN	76615.9	1	9	9	9	0.179	TLVLSNLSYSATEETLQEVFEK	0.997	77.4	0	1	0	0	2	2501.27	487	508
WT-DOX_01	Complement C1s subcomponent OS=Homo sapiens GN=C1S PE=1 SV=1	C1S_HUMAN	76684.2	1	7	7	7	0.141	CQPVDCGIPESIENGKVEDPESTLFGSVIR	0.997	51.5	0	0	1	0	2	3332.58	354	383
WT-DOX_01	Complement C1s subcomponent OS=Homo sapiens GN=C1S PE=1 SV=1	C1S_HUMAN	76684.2	1	7	7	7	0.141	LLEVPEGR	0.982	30.8	0	1	0	0	2	912.515	516	523
WT-DOX_01	Complement C1s subcomponent OS=Homo sapiens GN=C1S PE=1 SV=1	C1S_HUMAN	76684.2	1	7	7	7	0.141	MLTPEHVFIHPGWK	0.974	24.4	0	0	0	1	2	1691.87	502	515
WT-DOX_01	Complement C1s subcomponent OS=Homo sapiens GN=C1S PE=1 SV=1	C1S_HUMAN	76684.2	1	7	7	7	0.141	SDFSNEER	0.976	29.3	0	1	0	0	2	983.406	112	119
WT-DOX_01	Complement C1s subcomponent OS=Homo sapiens GN=C1S PE=1 SV=1	C1S_HUMAN	76684.2	1	7	7	7	0.141	TMQENSTPRED	0.997	41.6	0	1	0	0	2	1307.55	678	688
WT-DOX_01	Complement C1s subcomponent OS=Homo sapiens GN=C1S PE=1 SV=1	C1S_HUMAN	76684.2	1	7	7	7	0.141	TNFDNDIALVR	0.997	56.7	0	1	0	0	2	1277.65	524	534
WT-DOX_01	Complement C1s subcomponent OS=Homo sapiens GN=C1S PE=1 SV=1	C1S_HUMAN	76684.2	1	7	7	7	0.141	VGATSFYSTCQSNGK	0.993	35.6	0	1	0	0	2	1606.72	332	346
WT-DOX_01	Protein dpy-30 homolog OS=Homo sapiens GN=DPY30 PE=1 SV=1	DPY30_HUMAN	11249.9	0.572	1	1	1	0.162	ERPPNPIEFLASYLLK	0.997	39	0	0	1	0	2	1887.04	75	90
WT-DOX_01	Glycyl-tRNA synthetase OS=Homo sapiens GN=GARS PE=1 SV=2	SYG_HUMAN	83141.5	0.572	1	1	1	0.0176	TFFSFPAVVAPFK	0.994	36.3	0	1	0	0	2	1457.78	603	615
WT-DOX_01	Latent-transforming growth factor beta-binding protein 4 OS=Homo sapiens GN=LTBP4 PE=1 SV=2	LTBP4_HUMAN	173428	1	6	6	6	0.045	EDGYSDASGFGYCFR	0.993	35.7	0	1	0	0	2	1730.68	277	291
WT-DOX_01	Latent-transforming growth factor beta-binding protein 4 OS=Homo sapiens GN=LTBP4 PE=1 SV=2	LTBP4_HUMAN	173428	1	6	6	6	0.045	GGYTCVCPDGFLLDSSR	0.997	57.1	0	1	0	0	2	1903.83	377	393
WT-DOX_01	Latent-transforming growth factor beta-binding protein 4 OS=Homo sapiens GN=LTBP4 PE=1 SV=2	LTBP4_HUMAN	173428	1	6	6	6	0.045	GPGAPCQDVDECAR	0.997	47.6	0	1	0	0	2	1531.63	745	758
WT-DOX_01	Latent-transforming growth factor beta-binding protein 4 OS=Homo sapiens GN=LTBP4 PE=1 SV=2	LTBP4_HUMAN	173428	1	6	6	6	0.045	QICCCSR	0.956	26.5	0	1	0	0	2	983.386	429	435
WT-DOX_01	Latent-transforming growth factor beta-binding protein 4 OS=Homo sapiens GN=LTBP4 PE=1 SV=2	LTBP4_HUMAN	173428	1	6	6	6	0.045	SRGPGAPCQDVDECAR	0.997	37.3	0	0	1	0	2	1774.76	743	758
WT-DOX_01	Latent-transforming growth factor beta-binding protein 4 OS=Homo sapiens GN=LTBP4 PE=1 SV=2	LTBP4_HUMAN	173428	1	6	6	6	0.045	SSCISQHVISEAKGPCFR	0.98	26.6	0	0	1	0	2	2062.98	394	411
WT-DOX_01	T-complex protein 1 subunit delta OS=Homo sapiens GN=CCT4 PE=1 SV=4	TCPD_HUMAN	57926	0.994	1	1	1	0.0148	FSNISAAK	0.967	27.9	0	1	0	0	2	837.446	35	42
WT-DOX_01	Omega-amidase NIT2 OS=Homo sapiens GN=NIT2 PE=1 SV=1	NIT2_HUMAN	30608.8	0.572	1	1	1	0.0543	IVSLPECFNSPYGAK	0.969	28.1	0	1	0	0	2	1681.83	38	52
WT-DOX_01	Moesin OS=Homo sapiens GN=MSN PE=1 SV=3	MOES_HUMAN	67821.8	1	9	9	13	0.172	ALTSELANARDESK	0.994	36.7	0	1	0	0	2	1504.76	524	537
WT-DOX_01	Moesin OS=Homo sapiens GN=MSN PE=1 SV=3	MOES_HUMAN	67821.8	1	9	9	13	0.172	APDFVFYAPR	0.997	44.4	0	2	0	0	2	1182.59	264	273
WT-DOX_01	Moesin OS=Homo sapiens GN=MSN PE=1 SV=3	MOES_HUMAN	67821.8	1	9	9	13	0.172	AQMVQEDLEK	0.997	39.6	0	1	0	0	2	1190.57	449	458
WT-DOX_01	Moesin OS=Homo sapiens GN=MSN PE=1 SV=3	MOES_HUMAN	67821.8	1	9	9	13	0.172	EKEELMER	0.978	29.8	0	1	0	0	2	1063.51	343	350
WT-DOX_01	Moesin OS=Homo sapiens GN=MSN PE=1 SV=3	MOES_HUMAN	67821.8	1	9	9	13	0.172	IGFPWSEIR	0.997	50.6	0	4	0	0	2	1104.58	238	246
WT-DOX_01	Moesin OS=Homo sapiens GN=MSN PE=1 SV=3	MOES_HUMAN	67821.8	1	9	9	13	0.172	ILALCMGNHELYMR	0.997	42.2	0	1	0	0	2	1720.83	280	293
WT-DOX_01	Moesin OS=Homo sapiens GN=MSN PE=1 SV=3	MOES_HUMAN	67821.8	1	9	9	13	0.172	ISQLEMAR	0.997	45.4	0	1	0	0	2	947.498	428	435
WT-DOX_01	Moesin OS=Homo sapiens GN=MSN PE=1 SV=3	MOES_HUMAN	67821.8	1	9	9	13	0.172	KAQQELEEQTR	0.997	54.6	0	1	0	0	2	1359.69	360	370
WT-DOX_01	Moesin OS=Homo sapiens GN=MSN PE=1 SV=3	MOES_HUMAN	67821.8	1	9	9	13	0.172	QEAEEAKEALLQASR	0.996	34.5	0	0	1	0	2	1672.85	394	408
WT-DOX_01	Complement C3 OS=Homo sapiens GN=C3 PE=1 SV=2	CO3_HUMAN	187149	1	17	18	20	0.141	AAVYHHFISDGVRK	0.98	26.5	0	0	1	0	2	1599.84	914	927
WT-DOX_01	Complement C3 OS=Homo sapiens GN=C3 PE=1 SV=2	CO3_HUMAN	187149	1	17	18	20	0.141	AGDFLEANYMNLQR	0.997	61	0	1	0	0	2	1641.77	1172	1185
WT-DOX_01	Complement C3 OS=Homo sapiens GN=C3 PE=1 SV=2	CO3_HUMAN	187149	1	17	18	20	0.141	EGVQKEDIPPADLSDQVPDTESETR	0.986	28.2	0	0	1	0	2	2755.29	955	979
WT-DOX_01	Complement C3 OS=Homo sapiens GN=C3 PE=1 SV=2	CO3_HUMAN	187149	1	17	18	20	0.141	ILLQGTPVAQMTEDAVDAER	0.997	94.5	0	3	0	0	2	2157.09	980	999
WT-DOX_01	Complement C3 OS=Homo sapiens GN=C3 PE=1 SV=2	CO3_HUMAN	187149	1	17	18	20	0.141	ILLQGTPVAQMTEDAVDAERLK	0.949	22.4	0	0	1	0	2	2398.26	980	1001
WT-DOX_01	Complement C3 OS=Homo sapiens GN=C3 PE=1 SV=2	CO3_HUMAN	187149	1	17	18	20	0.141	ISLPESLKR	0.981	26.8	0	0	1	0	2	1042.63	282	290
WT-DOX_01	Complement C3 OS=Homo sapiens GN=C3 PE=1 SV=2	CO3_HUMAN	187149	1	17	18	20	0.141	KQELSEAEQATR	0.997	48.9	0	1	0	0	2	1389.7	428	439
WT-DOX_01	Complement C3 OS=Homo sapiens GN=C3 PE=1 SV=2	CO3_HUMAN	187149	1	17	18	20	0.141	KVLLDGVQNPR	0.997	45.5	0	1	0	0	2	1238.72	305	315
WT-DOX_01	Complement C3 OS=Homo sapiens GN=C3 PE=1 SV=2	CO3_HUMAN	187149	1	17	18	20	0.141	LSINTHPSQKPLSITVR	0.992	31.1	0	0	1	0	2	1891.08	409	425
WT-DOX_01	Complement C3 OS=Homo sapiens GN=C3 PE=1 SV=2	CO3_HUMAN	187149	1	17	18	20	0.141	LVAYYTLIGASGQR	0.997	87.4	0	1	1	0	2	1511.82	531	544
WT-DOX_01	Complement C3 OS=Homo sapiens GN=C3 PE=1 SV=2	CO3_HUMAN	187149	1	17	18	20	0.141	RIPIEDGSGEVVLSR	0.977	29.6	0	1	0	0	2	1626.88	290	304
WT-DOX_01	Complement C3 OS=Homo sapiens GN=C3 PE=1 SV=2	CO3_HUMAN	187149	1	17	18	20	0.141	SDDKVTLEER	0.997	37.4	0	0	1	0	2	1191.59	1523	1532
WT-DOX_01	Complement C3 OS=Homo sapiens GN=C3 PE=1 SV=2	CO3_HUMAN	187149	1	17	18	20	0.141	SGIPIVTSPYQIHFTK	0.994	36.1	0	1	0	0	2	1787.97	344	359
WT-DOX_01	Complement C3 OS=Homo sapiens GN=C3 PE=1 SV=2	CO3_HUMAN	187149	1	17	18	20	0.141	SGSDEVQVGQQR	0.997	58.8	0	1	0	0	2	1289.61	1571	1582
WT-DOX_01	Complement C3 OS=Homo sapiens GN=C3 PE=1 SV=2	CO3_HUMAN	187149	1	17	18	20	0.141	SNLDEDIIAEENIVSR	0.997	82.8	0	1	0	0	2	1816.89	749	764
WT-DOX_01	Complement C3 OS=Homo sapiens GN=C3 PE=1 SV=2	CO3_HUMAN	187149	1	17	18	20	0.141	TELRPGETLNVNFLLR	0.997	61.7	0	0	1	0	2	1872.03	463	478
WT-DOX_01	Complement C3 OS=Homo sapiens GN=C3 PE=1 SV=2	CO3_HUMAN	187149	1	17	18	20	0.141	VFLDCCNYITELR	0.997	42.4	0	1	0	0	2	1702.79	723	735
WT-DOX_01	Multifunctional protein ADE2 OS=Homo sapiens GN=PAICS PE=1 SV=3	PUR6_HUMAN	47080	0.998	2	2	2	0.0635	ACGNFGIPCELR	0.995	37.8	0	1	0	0	2	1393.64	287	298
WT-DOX_01	Multifunctional protein ADE2 OS=Homo sapiens GN=PAICS PE=1 SV=3	PUR6_HUMAN	47080	0.998	2	2	2	0.0635	ITSCIFQLLQEAGIK	0.997	65.1	0	1	0	0	2	1720.93	60	74
WT-DOX_01	Galectin-3-binding protein OS=Homo sapiens GN=LGALS3BP PE=1 SV=1	LG3BP_HUMAN	65332.1	1	18	26	56	0.386	AAFGQGSGPIMLDEVQCTGTEASLADCK	0.997	84.9	0	3	4	0	2	2913.31	77	104
WT-DOX_01	Galectin-3-binding protein OS=Homo sapiens GN=LGALS3BP PE=1 SV=1	LG3BP_HUMAN	65332.1	1	18	26	56	0.386	AAFGQGSGPIMLDEVQCTGTEASLADCKSLGWLK	0.971	24.9	0	0	1	0	2	3597.7	77	110
WT-DOX_01	Galectin-3-binding protein OS=Homo sapiens GN=LGALS3BP PE=1 SV=1	LG3BP_HUMAN	65332.1	1	18	26	56	0.386	ASHEEVEGLVEK	0.997	41.7	0	1	1	0	2	1326.65	334	345
WT-DOX_01	Galectin-3-binding protein OS=Homo sapiens GN=LGALS3BP PE=1 SV=1	LG3BP_HUMAN	65332.1	1	18	26	56	0.386	AVDTWSWGER	0.996	39	0	1	0	0	2	1206.55	324	333
WT-DOX_01	Galectin-3-binding protein OS=Homo sapiens GN=LGALS3BP PE=1 SV=1	LG3BP_HUMAN	65332.1	1	18	26	56	0.386	ELSEALGQIFDSQR	0.995	33.7	0	0	1	0	2	1592.79	138	151
WT-DOX_01	Galectin-3-binding protein OS=Homo sapiens GN=LGALS3BP PE=1 SV=1	LG3BP_HUMAN	65332.1	1	18	26	56	0.386	GQWGTVCDNLWDLTDASVVCR	0.997	110	0	5	0	0	2	2452.1	43	63
WT-DOX_01	Galectin-3-binding protein OS=Homo sapiens GN=LGALS3BP PE=1 SV=1	LG3BP_HUMAN	65332.1	1	18	26	56	0.386	IYTSPTWSAFVTDSSWSAR	0.997	119	0	8	1	0	2	2162.02	408	426
WT-DOX_01	Galectin-3-binding protein OS=Homo sapiens GN=LGALS3BP PE=1 SV=1	LG3BP_HUMAN	65332.1	1	18	26	56	0.386	IYTSPTWSAFVTDSSWSARK	0.981	26.8	0	1	3	0	2	2290.11	408	427
WT-DOX_01	Galectin-3-binding protein OS=Homo sapiens GN=LGALS3BP PE=1 SV=1	LG3BP_HUMAN	65332.1	1	18	26	56	0.386	KSQLVYQSR	0.982	30.9	0	1	1	0	2	1108.61	427	435
WT-DOX_01	Galectin-3-binding protein OS=Homo sapiens GN=LGALS3BP PE=1 SV=1	LG3BP_HUMAN	65332.1	1	18	26	56	0.386	LADGGATNQGR	0.997	62.7	0	6	0	0	2	1059.52	26	36
WT-DOX_01	Galectin-3-binding protein OS=Homo sapiens GN=LGALS3BP PE=1 SV=1	LG3BP_HUMAN	65332.1	1	18	26	56	0.386	LADGGATNQGRVEIFYR	0.997	52	0	1	2	0	2	1866.95	26	42
WT-DOX_01	Galectin-3-binding protein OS=Homo sapiens GN=LGALS3BP PE=1 SV=1	LG3BP_HUMAN	65332.1	1	18	26	56	0.386	RIDITLSSVK	0.997	44.3	0	1	0	0	2	1131.67	216	225
WT-DOX_01	Galectin-3-binding protein OS=Homo sapiens GN=LGALS3BP PE=1 SV=1	LG3BP_HUMAN	65332.1	1	18	26	56	0.386	SGGSDRTIAYENK	0.997	40.8	0	1	1	0	2	1397.67	509	521
WT-DOX_01	Galectin-3-binding protein OS=Homo sapiens GN=LGALS3BP PE=1 SV=1	LG3BP_HUMAN	65332.1	1	18	26	56	0.386	STSSFPCPAGHFNGFR	0.997	64.6	0	1	0	0	2	1768.79	555	570
WT-DOX_01	Galectin-3-binding protein OS=Homo sapiens GN=LGALS3BP PE=1 SV=1	LG3BP_HUMAN	65332.1	1	18	26	56	0.386	TIAYENK	0.996	38.2	0	1	0	0	2	838.431	515	521
WT-DOX_01	Galectin-3-binding protein OS=Homo sapiens GN=LGALS3BP PE=1 SV=1	LG3BP_HUMAN	65332.1	1	18	26	56	0.386	TLQALEFHTVPFQLLAR	0.997	47.8	0	1	4	0	2	1984.1	377	393
WT-DOX_01	Galectin-3-binding protein OS=Homo sapiens GN=LGALS3BP PE=1 SV=1	LG3BP_HUMAN	65332.1	1	18	26	56	0.386	YSSDYFQAPSDYR	0.997	77.6	0	4	0	0	2	1598.68	442	454
WT-DOX_01	Galectin-3-binding protein OS=Homo sapiens GN=LGALS3BP PE=1 SV=1	LG3BP_HUMAN	65332.1	1	18	26	56	0.386	YYPYQSFQTPQHPSFLFQDKR	0.97	24.7	0	0	1	0	2	2677.28	455	475
WT-DOX_01	Fatty acid-binding protein, epidermal OS=Homo sapiens GN=FABP5 PE=1 SV=3	FABP5_HUMAN	15164.4	1	3	3	3	0.43	KMGAMAKPDCIITCDGK	0.962	23.7	0	0	1	0	2	1895.89	34	50
WT-DOX_01	Fatty acid-binding protein, epidermal OS=Homo sapiens GN=FABP5 PE=1 SV=3	FABP5_HUMAN	15164.4	1	3	3	3	0.43	LVVECVMNNVTCTR	0.997	80.7	0	1	0	0	2	1694.8	116	129
WT-DOX_01	Fatty acid-binding protein, epidermal OS=Homo sapiens GN=FABP5 PE=1 SV=3	FABP5_HUMAN	15164.4	1	3	3	3	0.43	TQTVCNFTDGALVQHQEWDGKESTITR	0.989	27.6	0	0	0	1	2	3121.46	83	109
WT-DOX_01	NSFL1 cofactor p47 OS=Homo sapiens GN=NSFL1C PE=1 SV=2	NSF1C_HUMAN	40573.2	0.993	1	1	1	0.0405	SYQDPSNAQFLESIR	0.997	84.4	0	1	0	0	2	1754.83	200	214
WT-DOX_01	Multiple inositol polyphosphate phosphatase 1 OS=Homo sapiens GN=MINPP1 PE=1 SV=1	MINP1_HUMAN	55052.9	0.572	1	1	1	0.0185	QLHGLLQAR	0.971	25	0	0	1	0	2	1035.61	104	112
WT-DOX_01	C-X-C motif chemokine 3 OS=Homo sapiens GN=CXCL3 PE=1 SV=1	CXCL3_HUMAN	11342.6	1	3	5	7	0.393	ACLNPASPMVQK	0.997	41.6	0	3	0	0	2	1331.64	84	95
WT-DOX_01	C-X-C motif chemokine 3 OS=Homo sapiens GN=CXCL3 PE=1 SV=1	CXCL3_HUMAN	11342.6	1	3	5	7	0.393	CQCLQTLQGIHLK	0.997	68.8	0	1	2	0	2	1598.81	43	55
WT-DOX_01	C-X-C motif chemokine 3 OS=Homo sapiens GN=CXCL3 PE=1 SV=1	CXCL3_HUMAN	11342.6	1	3	5	7	0.393	KACLNPASPMVQK	0.997	59.4	0	1	0	0	2	1443.74	83	95
WT-DOX_01	C-X-C motif chemokine 3 OS=Homo sapiens GN=CXCL3 PE=1 SV=1	CXCL3_HUMAN	11342.6	1	3	5	7	0.393	SPGPHCAQTEVIATLK	0.997	67.2	0	4	3	0	2	1708.87	64	79
WT-DOX_01	Insulin-like growth factor-binding protein 3 OS=Homo sapiens GN=IGFBP3 PE=1 SV=2	IBP3_HUMAN	31674.1	1	3	3	4	0.127	EMEDTLNHLK	0.979	30.1	0	1	0	0	2	1229.58	216	225
WT-DOX_01	Insulin-like growth factor-binding protein 3 OS=Homo sapiens GN=IGFBP3 PE=1 SV=2	IBP3_HUMAN	31674.1	1	3	3	4	0.127	FLNVLSPR	0.997	40.8	0	2	0	0	2	945.552	226	233
WT-DOX_01	Insulin-like growth factor-binding protein 3 OS=Homo sapiens GN=IGFBP3 PE=1 SV=2	IBP3_HUMAN	31674.1	1	3	3	4	0.127	GFCWCVDKYGQPLPGYTTK	0.963	23.8	0	0	1	0	2	2277.05	260	278
WT-DOX_01	Leucine-rich repeat-containing protein 59 OS=Homo sapiens GN=LRRC59 PE=1 SV=1	LRC59_HUMAN	34931.4	1	2	2	2	0.13	LVNLQHLDLLNNKLVTLPVSFAQLK	0.963	22.9	0	0	0	1	2	2830.66	84	108
WT-DOX_01	Leucine-rich repeat-containing protein 59 OS=Homo sapiens GN=LRRC59 PE=1 SV=1	LRC59_HUMAN	34931.4	1	2	2	2	0.13	WLDLKDNPLDPVLAK	0.993	31.5	0	0	1	0	2	1736.96	112	126
WT-DOX_01	60S ribosomal protein L22 OS=Homo sapiens GN=RPL22 PE=1 SV=2	RL22_HUMAN	14787.3	0.998	2	2	2	0.195	AGNLGGGVVTIER	0.997	42.9	0	1	0	0	2	1242.68	53	65
WT-DOX_01	60S ribosomal protein L22 OS=Homo sapiens GN=RPL22 PE=1 SV=2	RL22_HUMAN	14787.3	0.998	2	2	2	0.195	VVANSKESYELR	0.997	66.3	0	1	0	0	2	1394.73	102	113
WT-DOX_01	Nucleosome assembly protein 1-like 4 OS=Homo sapiens GN=NAP1L4 PE=1 SV=1	NP1L4_HUMAN	42823.9	0.572	1	1	1	0.0293	AAATAEEPDPK	0.997	42.5	0	1	0	0	2	1099.53	147	157
WT-DOX_01	Dipeptidyl peptidase 1 OS=Homo sapiens GN=CTSC PE=1 SV=1	CATC_HUMAN	51842.3	1	4	4	4	0.132	GTDECAIESIAVAATPIPKL	0.997	54.7	0	1	0	0	2	2056.06	444	463
WT-DOX_01	Dipeptidyl peptidase 1 OS=Homo sapiens GN=CTSC PE=1 SV=1	CATC_HUMAN	51842.3	1	4	4	4	0.132	ILHLPTSWDWR	0.987	28.8	0	0	1	0	2	1423.75	228	238
WT-DOX_01	Dipeptidyl peptidase 1 OS=Homo sapiens GN=CTSC PE=1 SV=1	CATC_HUMAN	51842.3	1	4	4	4	0.132	NSWGTGWGENGYFR	0.996	39	0	1	0	0	2	1630.7	427	440
WT-DOX_01	Dipeptidyl peptidase 1 OS=Homo sapiens GN=CTSC PE=1 SV=1	CATC_HUMAN	51842.3	1	4	4	4	0.132	VGTASENVYVNTAHLK	0.997	48.8	0	1	0	0	2	1702.88	142	157
WT-DOX_01	Lactadherin OS=Homo sapiens GN=MFGE8 PE=1 SV=2	MFGM_HUMAN	43122.9	1	3	3	3	0.106	GDVFPSYTCTCLK	0.992	34.7	0	1	0	0	2	1547.69	47	59
WT-DOX_01	Lactadherin OS=Homo sapiens GN=MFGE8 PE=1 SV=2	MFGM_HUMAN	43122.9	1	3	3	3	0.106	GYAGNHCETK	0.995	37	0	1	0	0	2	1136.48	60	69
WT-DOX_01	Lactadherin OS=Homo sapiens GN=MFGE8 PE=1 SV=2	MFGM_HUMAN	43122.9	1	3	3	3	0.106	NAVHVNLFETPVEAQYVR	0.96	23.5	0	0	1	0	2	2086.07	189	206
WT-DOX_01	Follistatin-related protein 4 OS=Homo sapiens GN=FSTL4 PE=2 SV=3	FSTL4_HUMAN	93096.3	0.572	1	1	1	0.0095	LLVESLFR	0.995	37.4	0	1	0	0	2	976.583	177	184
WT-DOX_01	Dihydropyrimidinase-related protein 3 OS=Homo sapiens GN=DPYSL3 PE=1 SV=1	DPYL3_HUMAN	61964.1	1	13	15	15	0.274	AIGKDNFTAIPEGTNGVEER	0.991	34.2	0	1	1	0	2	2118.05	342	361
WT-DOX_01	Dihydropyrimidinase-related protein 3 OS=Homo sapiens GN=DPYSL3 PE=1 SV=1	DPYL3_HUMAN	61964.1	1	13	15	15	0.274	AITIASQTNCPLYVTK	0.971	28.4	0	1	0	0	2	1779.93	239	254
WT-DOX_01	Dihydropyrimidinase-related protein 3 OS=Homo sapiens GN=DPYSL3 PE=1 SV=1	DPYL3_HUMAN	61964.1	1	13	15	15	0.274	AVATGKMDENQFVAVTSTNAAK	0.997	38.2	0	0	1	0	2	2253.12	369	390
WT-DOX_01	Dihydropyrimidinase-related protein 3 OS=Homo sapiens GN=DPYSL3 PE=1 SV=1	DPYL3_HUMAN	61964.1	1	13	15	15	0.274	FIPCSPFSDYVYKR	0.971	28.5	0	1	0	0	2	1778.86	468	481
WT-DOX_01	Dihydropyrimidinase-related protein 3 OS=Homo sapiens GN=DPYSL3 PE=1 SV=1	DPYL3_HUMAN	61964.1	1	13	15	15	0.274	GMYDGPVFDLTTTPK	0.997	67.1	0	1	0	0	2	1641.78	497	511
WT-DOX_01	Dihydropyrimidinase-related protein 3 OS=Homo sapiens GN=DPYSL3 PE=1 SV=1	DPYL3_HUMAN	61964.1	1	13	15	15	0.274	GMYDGPVFDLTTTPKGGTPAGSAR	0.965	24.1	0	0	1	0	2	2396.16	497	520
WT-DOX_01	Dihydropyrimidinase-related protein 3 OS=Homo sapiens GN=DPYSL3 PE=1 SV=1	DPYL3_HUMAN	61964.1	1	13	15	15	0.274	IFNLYPR	0.993	35.5	0	1	0	0	2	922.514	391	397
WT-DOX_01	Dihydropyrimidinase-related protein 3 OS=Homo sapiens GN=DPYSL3 PE=1 SV=1	DPYL3_HUMAN	61964.1	1	13	15	15	0.274	IMLEDGNLHVTQGAGR	0.997	83.7	0	1	1	0	2	1710.86	452	467
WT-DOX_01	Dihydropyrimidinase-related protein 3 OS=Homo sapiens GN=DPYSL3 PE=1 SV=1	DPYL3_HUMAN	61964.1	1	13	15	15	0.274	KMADLHAVPR	0.983	27.2	0	0	1	0	2	1137.62	487	496
WT-DOX_01	Dihydropyrimidinase-related protein 3 OS=Homo sapiens GN=DPYSL3 PE=1 SV=1	DPYL3_HUMAN	61964.1	1	13	15	15	0.274	MADLHAVPR	0.997	39.9	0	0	1	0	2	1009.52	488	496
WT-DOX_01	Dihydropyrimidinase-related protein 3 OS=Homo sapiens GN=DPYSL3 PE=1 SV=1	DPYL3_HUMAN	61964.1	1	13	15	15	0.274	MDENQFVAVTSTNAAK	0.997	72.3	0	1	0	0	2	1725.81	375	390
WT-DOX_01	Dihydropyrimidinase-related protein 3 OS=Homo sapiens GN=DPYSL3 PE=1 SV=1	DPYL3_HUMAN	61964.1	1	13	15	15	0.274	NHQSAAEYNIFEGMELR	0.997	40.7	0	0	1	0	2	2008.92	424	440
WT-DOX_01	Dihydropyrimidinase-related protein 3 OS=Homo sapiens GN=DPYSL3 PE=1 SV=1	DPYL3_HUMAN	61964.1	1	13	15	15	0.274	SAADLISQAR	0.997	83.5	0	1	0	0	2	1031.55	259	268
WT-DOX_01	Histone H2B type 1-C/E/F/G/I OS=Homo sapiens GN=HIST1H2BC PE=1 SV=4	H2B1C_HUMAN	13906.6	1	7	9	14	0.516	AMGIMNSFVNDIFER	0.997	120	0	7	0	0	2	1743.82	59	73
WT-DOX_01	Histone H2B type 1-C/E/F/G/I OS=Homo sapiens GN=HIST1H2BC PE=1 SV=4	H2B1C_HUMAN	13906.6	1	7	9	14	0.516	AVTKYTSSK	0.948	25.8	0	1	0	0	2	984.536	118	126
WT-DOX_01	Histone H2B type 1-C/E/F/G/I OS=Homo sapiens GN=HIST1H2BC PE=1 SV=4	H2B1C_HUMAN	13906.6	1	7	9	14	0.516	HAVSEGTKAVTK	0.997	48.6	0	0	1	0	2	1227.67	110	121
WT-DOX_01	Histone H2B type 1-C/E/F/G/I OS=Homo sapiens GN=HIST1H2BC PE=1 SV=4	H2B1C_HUMAN	13906.6	1	7	9	14	0.516	KESYSVYVYK	0.995	37.7	0	1	0	0	2	1265.64	35	44
WT-DOX_01	Histone H2B type 1-C/E/F/G/I OS=Homo sapiens GN=HIST1H2BC PE=1 SV=4	H2B1C_HUMAN	13906.6	1	7	9	14	0.516	LLLPGELAK	0.986	31.9	0	1	0	0	2	953.603	101	109
WT-DOX_01	Histone H2B type 1-C/E/F/G/I OS=Homo sapiens GN=HIST1H2BC PE=1 SV=4	H2B1C_HUMAN	13906.6	1	7	9	14	0.516	QVHPDTGISSK	0.997	52.7	0	0	1	0	2	1168.6	48	58
WT-DOX_01	Histone H2B type 1-C/E/F/G/I OS=Homo sapiens GN=HIST1H2BC PE=1 SV=4	H2B1C_HUMAN	13906.6	1	7	9	14	0.516	VLKQVHPDTGISSK	0.997	43.1	0	1	1	0	2	1508.84	45	58
WT-DOX_01	Thioredoxin reductase 1, cytoplasmic OS=Homo sapiens GN=TXNRD1 PE=1 SV=3	TRXR1_HUMAN	70906.9	1	5	5	5	0.122	IICNTKDNER	0.992	35	0	1	0	0	2	1262.62	575	584
WT-DOX_01	Thioredoxin reductase 1, cytoplasmic OS=Homo sapiens GN=TXNRD1 PE=1 SV=3	TRXR1_HUMAN	70906.9	1	5	5	5	0.122	KVVYENAYGQFIGPHR	0.99	29.9	0	0	1	0	2	1877.97	274	289
WT-DOX_01	Thioredoxin reductase 1, cytoplasmic OS=Homo sapiens GN=TXNRD1 PE=1 SV=3	TRXR1_HUMAN	70906.9	1	5	5	5	0.122	VMVLDFVTPTPLGTR	0.997	44.6	0	1	0	0	2	1645.9	188	202
WT-DOX_01	Thioredoxin reductase 1, cytoplasmic OS=Homo sapiens GN=TXNRD1 PE=1 SV=3	TRXR1_HUMAN	70906.9	1	5	5	5	0.122	VVGFHVLGPNAGEVTQGFAAALK	0.997	50.9	0	0	1	0	2	2282.23	585	607
WT-DOX_01	Thioredoxin reductase 1, cytoplasmic OS=Homo sapiens GN=TXNRD1 PE=1 SV=3	TRXR1_HUMAN	70906.9	1	5	5	5	0.122	WGLGGTCVNVGCIPK	0.997	56.3	0	1	0	0	2	1617.79	203	217
WT-DOX_01	Plasminogen activator inhibitor 1 OS=Homo sapiens GN=SERPINE1 PE=1 SV=1	PAI1_HUMAN	45060.3	1	14	20	36	0.371	DLKLVQGFMPHFFR	0.997	52.5	0	0	2	1	2	1734.91	125	138
WT-DOX_01	Plasminogen activator inhibitor 1 OS=Homo sapiens GN=SERPINE1 PE=1 SV=1	PAI1_HUMAN	45060.3	1	14	20	36	0.371	FIINDWVK	0.981	30.4	0	1	0	0	2	1034.57	157	164
WT-DOX_01	Plasminogen activator inhibitor 1 OS=Homo sapiens GN=SERPINE1 PE=1 SV=1	PAI1_HUMAN	45060.3	1	14	20	36	0.371	GMISNLLGKGAVDQLTR	0.997	79.2	0	1	0	0	2	1772.97	169	185
WT-DOX_01	Plasminogen activator inhibitor 1 OS=Homo sapiens GN=SERPINE1 PE=1 SV=1	PAI1_HUMAN	45060.3	1	14	20	36	0.371	HNPTGTVLFMGQVMEP	0.997	64	0	9	0	0	2	1757.84	387	402
WT-DOX_01	Plasminogen activator inhibitor 1 OS=Homo sapiens GN=SERPINE1 PE=1 SV=1	PAI1_HUMAN	45060.3	1	14	20	36	0.371	KPLENLGMTDMFR	0.988	29.2	0	0	1	0	2	1551.77	311	323
WT-DOX_01	Plasminogen activator inhibitor 1 OS=Homo sapiens GN=SERPINE1 PE=1 SV=1	PAI1_HUMAN	45060.3	1	14	20	36	0.371	LLVLPK	0.991	34.1	0	4	0	0	2	682.486	295	300
WT-DOX_01	Plasminogen activator inhibitor 1 OS=Homo sapiens GN=SERPINE1 PE=1 SV=1	PAI1_HUMAN	45060.3	1	14	20	36	0.371	LVQGFMPHFFR	0.985	31.6	0	1	1	0	2	1378.71	128	138
WT-DOX_01	Plasminogen activator inhibitor 1 OS=Homo sapiens GN=SERPINE1 PE=1 SV=1	PAI1_HUMAN	45060.3	1	14	20	36	0.371	MAPEEIIMDRPFLFVVR	0.99	30.1	0	0	1	0	2	2063.08	370	386
WT-DOX_01	Plasminogen activator inhibitor 1 OS=Homo sapiens GN=SERPINE1 PE=1 SV=1	PAI1_HUMAN	45060.3	1	14	20	36	0.371	QFQADFTSLSDQEPLHVAQALQK	0.997	65.7	0	0	6	0	2	2601.29	324	346
WT-DOX_01	Plasminogen activator inhibitor 1 OS=Homo sapiens GN=SERPINE1 PE=1 SV=1	PAI1_HUMAN	45060.3	1	14	20	36	0.371	QVDFSEVER	0.996	39.3	0	1	0	0	2	1108.53	146	154
WT-DOX_01	Plasminogen activator inhibitor 1 OS=Homo sapiens GN=SERPINE1 PE=1 SV=1	PAI1_HUMAN	45060.3	1	14	20	36	0.371	STVKQVDFSEVER	0.997	55	0	1	1	0	2	1523.77	142	154
WT-DOX_01	Plasminogen activator inhibitor 1 OS=Homo sapiens GN=SERPINE1 PE=1 SV=1	PAI1_HUMAN	45060.3	1	14	20	36	0.371	TPFPDSSTHR	0.991	30.4	0	1	1	0	2	1144.54	200	209
WT-DOX_01	Plasminogen activator inhibitor 1 OS=Homo sapiens GN=SERPINE1 PE=1 SV=1	PAI1_HUMAN	45060.3	1	14	20	36	0.371	VFQQVAQASK	0.997	46.2	0	1	0	0	2	1105.6	42	51
WT-DOX_01	Plasminogen activator inhibitor 1 OS=Homo sapiens GN=SERPINE1 PE=1 SV=1	PAI1_HUMAN	45060.3	1	14	20	36	0.371	VFQQVAQASKDR	0.995	33.9	0	1	1	0	2	1376.73	42	53
WT-DOX_01	Angiopoietin-related protein 4 OS=Homo sapiens GN=ANGPTL4 PE=1 SV=2	ANGL4_HUMAN	45214	1	2	2	2	0.0764	DCQELFQVGER	0.997	59.8	0	1	0	0	2	1380.62	187	197
WT-DOX_01	Angiopoietin-related protein 4 OS=Homo sapiens GN=ANGPTL4 PE=1 SV=2	ANGL4_HUMAN	45214	1	2	2	2	0.0764	QSGLFEIQPQGSPPFLVNCK	0.996	38.4	0	1	0	0	2	2246.13	198	217
WT-DOX_01	Nesprin-1 OS=Homo sapiens GN=SYNE1 PE=1 SV=3	SYNE1_HUMAN	1.01104e+06	0.572	1	1	1	0.00125	QSEADALAVLK	0.96	27	0	1	0	0	2	1144.62	1970	1980
WT-DOX_01	Glyceraldehyde-3-phosphate dehydrogenase OS=Homo sapiens GN=GAPDH PE=1 SV=3	G3P_HUMAN	36053.4	1	8	9	22	0.349	DGRGALQNIIPASTGAAK	0.986	31.8	0	1	0	0	2	1739.94	198	215
WT-DOX_01	Glyceraldehyde-3-phosphate dehydrogenase OS=Homo sapiens GN=GAPDH PE=1 SV=3	G3P_HUMAN	36053.4	1	8	9	22	0.349	GALQNIIPASTGAAK	0.997	46.7	0	2	0	0	2	1411.79	201	215
WT-DOX_01	Glyceraldehyde-3-phosphate dehydrogenase OS=Homo sapiens GN=GAPDH PE=1 SV=3	G3P_HUMAN	36053.4	1	8	9	22	0.349	IISNASCTTNCLAPLAK	0.997	119	0	4	0	0	2	1833.92	146	162
WT-DOX_01	Glyceraldehyde-3-phosphate dehydrogenase OS=Homo sapiens GN=GAPDH PE=1 SV=3	G3P_HUMAN	36053.4	1	8	9	22	0.349	IKWGDAGAEYVVESTGVFTTMEK	0.997	47.3	0	0	1	0	2	2518.22	85	107
WT-DOX_01	Glyceraldehyde-3-phosphate dehydrogenase OS=Homo sapiens GN=GAPDH PE=1 SV=3	G3P_HUMAN	36053.4	1	8	9	22	0.349	LISWYDNEFGYSNR	0.997	57	0	5	0	0	2	1763.8	310	323
WT-DOX_01	Glyceraldehyde-3-phosphate dehydrogenase OS=Homo sapiens GN=GAPDH PE=1 SV=3	G3P_HUMAN	36053.4	1	8	9	22	0.349	LTGMAFRVPTANVSVVDLTCR	0.997	39.6	0	0	1	0	2	2307.19	228	248
WT-DOX_01	Glyceraldehyde-3-phosphate dehydrogenase OS=Homo sapiens GN=GAPDH PE=1 SV=3	G3P_HUMAN	36053.4	1	8	9	22	0.349	VIHDNFGIVEGLMTTVHAITATQK	0.997	72	0	0	4	3	2	2595.36	163	186
WT-DOX_01	Glyceraldehyde-3-phosphate dehydrogenase OS=Homo sapiens GN=GAPDH PE=1 SV=3	G3P_HUMAN	36053.4	1	8	9	22	0.349	VPTANVSVVDLTCR	0.997	66.8	0	1	0	0	2	1530.79	235	248
WT-DOX_01	Serine protease HTRA1 OS=Homo sapiens GN=HTRA1 PE=1 SV=1	HTRA1_HUMAN	51287.3	1	3	3	3	0.0771	GACGQGQEDPNSLR	0.997	73.6	0	1	0	0	2	1488.65	153	166
WT-DOX_01	Serine protease HTRA1 OS=Homo sapiens GN=HTRA1 PE=1 SV=1	HTRA1_HUMAN	51287.3	1	3	3	3	0.0771	IAPAVVHIELFR	0.997	41.5	0	1	0	0	2	1364.8	179	190
WT-DOX_01	Serine protease HTRA1 OS=Homo sapiens GN=HTRA1 PE=1 SV=1	HTRA1_HUMAN	51287.3	1	3	3	3	0.0771	LHRPPVIVLQR	0.996	35	0	0	1	0	2	1327.83	142	152
WT-DOX_01	Far upstream element-binding protein 2 OS=Homo sapiens GN=KHSRP PE=1 SV=3	FUBP2_HUMAN	73146.6	0.978	1	1	1	0.0197	AINQQTGAFVEISR	0.997	42.6	0	1	0	0	2	1533.8	449	462
WT-DOX_01	Profilin-2 OS=Homo sapiens GN=PFN2 PE=1 SV=3	PROF2_HUMAN	15046.2	0.572	1	1	1	0.1	SQGGEPTYNVAVGR	0.997	69.2	0	1	0	0	2	1434.7	92	105
WT-DOX_01	Latent-transforming growth factor beta-binding protein 3 OS=Homo sapiens GN=LTBP3 PE=1 SV=4	LTBP3_HUMAN	139355	1	14	15	16	0.171	CACTPPAEYSPAQR	0.997	44.6	0	2	0	0	2	1607.69	1060	1073
WT-DOX_01	Latent-transforming growth factor beta-binding protein 3 OS=Homo sapiens GN=LTBP3 PE=1 SV=4	LTBP3_HUMAN	139355	1	14	15	16	0.171	CFQDTLPKQPCGSNPLPGLTK	0.995	33.3	0	0	1	0	2	2358.16	279	299
WT-DOX_01	Latent-transforming growth factor beta-binding protein 3 OS=Homo sapiens GN=LTBP3 PE=1 SV=4	LTBP3_HUMAN	139355	1	14	15	16	0.171	CTCAQGYAPAPDGR	0.997	49.5	0	1	0	0	2	1523.64	768	781
WT-DOX_01	Latent-transforming growth factor beta-binding protein 3 OS=Homo sapiens GN=LTBP3 PE=1 SV=4	LTBP3_HUMAN	139355	1	14	15	16	0.171	CVDIDECRELNQR	0.959	23.4	0	0	1	0	2	1706.76	1252	1264
WT-DOX_01	Latent-transforming growth factor beta-binding protein 3 OS=Homo sapiens GN=LTBP3 PE=1 SV=4	LTBP3_HUMAN	139355	1	14	15	16	0.171	CVPRPGGAVCECPGGFQLDASR	0.997	56.3	0	0	1	0	2	2390.08	1228	1249
WT-DOX_01	Latent-transforming growth factor beta-binding protein 3 OS=Homo sapiens GN=LTBP3 PE=1 SV=4	LTBP3_HUMAN	139355	1	14	15	16	0.171	FCQVPAGGAGGGTGGSGPGLSR	0.997	119	0	1	0	0	2	1946.91	139	160
WT-DOX_01	Latent-transforming growth factor beta-binding protein 3 OS=Homo sapiens GN=LTBP3 PE=1 SV=4	LTBP3_HUMAN	139355	1	14	15	16	0.171	LVSPEHQCQHPLTTR	0.988	28.9	0	0	1	0	2	1802.9	408	422
WT-DOX_01	Latent-transforming growth factor beta-binding protein 3 OS=Homo sapiens GN=LTBP3 PE=1 SV=4	LTBP3_HUMAN	139355	1	14	15	16	0.171	NQCLCPPDFTGR	0.982	30.7	0	1	0	0	2	1464.64	127	138
WT-DOX_01	Latent-transforming growth factor beta-binding protein 3 OS=Homo sapiens GN=LTBP3 PE=1 SV=4	LTBP3_HUMAN	139355	1	14	15	16	0.171	QEDCCGSIGTAWGQSK	0.997	63.1	0	1	0	0	2	1783.74	300	315
WT-DOX_01	Latent-transforming growth factor beta-binding protein 3 OS=Homo sapiens GN=LTBP3 PE=1 SV=4	LTBP3_HUMAN	139355	1	14	15	16	0.171	SRPHGACVPQR	0.996	34.6	0	0	1	0	2	1264.63	1291	1301
WT-DOX_01	Latent-transforming growth factor beta-binding protein 3 OS=Homo sapiens GN=LTBP3 PE=1 SV=4	LTBP3_HUMAN	139355	1	14	15	16	0.171	TGALSTGALPPLAPEGDSVASK	0.997	43.5	0	1	0	0	2	2039.07	161	182
WT-DOX_01	Latent-transforming growth factor beta-binding protein 3 OS=Homo sapiens GN=LTBP3 PE=1 SV=4	LTBP3_HUMAN	139355	1	14	15	16	0.171	TQCIADKPEEK	0.997	46	0	1	1	0	2	1318.63	392	402
WT-DOX_01	Latent-transforming growth factor beta-binding protein 3 OS=Homo sapiens GN=LTBP3 PE=1 SV=4	LTBP3_HUMAN	139355	1	14	15	16	0.171	VHHPPEASVQVHR	0.983	26.1	0	0	0	1	2	1492.78	232	244
WT-DOX_01	Latent-transforming growth factor beta-binding protein 3 OS=Homo sapiens GN=LTBP3 PE=1 SV=4	LTBP3_HUMAN	139355	1	14	15	16	0.171	YCVDVNECEAEPCGPGR	0.997	94.6	0	1	0	0	2	2011.79	613	629
WT-DOX_01	Glypican-1 OS=Homo sapiens GN=GPC1 PE=1 SV=2	GPC1_HUMAN	61681.3	1	9	10	12	0.231	DVQDFWISLPGTLCSEK	0.997	55.5	0	1	0	0	2	1994.95	388	404
WT-DOX_01	Glypican-1 OS=Homo sapiens GN=GPC1 PE=1 SV=2	GPC1_HUMAN	61681.3	1	9	10	12	0.231	GFSLSDVPQAEISGEHLR	0.997	57.3	0	1	0	0	2	1941.97	43	60
WT-DOX_01	Glypican-1 OS=Homo sapiens GN=GPC1 PE=1 SV=2	GPC1_HUMAN	61681.3	1	9	10	12	0.231	KVAQVPLGPECSR	0.994	32.4	0	1	1	0	2	1440.76	236	248
WT-DOX_01	Glypican-1 OS=Homo sapiens GN=GPC1 PE=1 SV=2	GPC1_HUMAN	61681.3	1	9	10	12	0.231	MALSTASDDR	0.997	59.7	0	1	0	0	2	1066.48	405	414
WT-DOX_01	Glypican-1 OS=Homo sapiens GN=GPC1 PE=1 SV=2	GPC1_HUMAN	61681.3	1	9	10	12	0.231	MALSTASDDRCWNGMAR	0.977	25.9	0	0	1	0	2	1941.84	405	421
WT-DOX_01	Glypican-1 OS=Homo sapiens GN=GPC1 PE=1 SV=2	GPC1_HUMAN	61681.3	1	9	10	12	0.231	SFVQGLGVASDVVR	0.997	71.3	0	2	0	0	2	1433.77	222	235
WT-DOX_01	Glypican-1 OS=Homo sapiens GN=GPC1 PE=1 SV=2	GPC1_HUMAN	61681.3	1	9	10	12	0.231	TLQATFPGAFGELYTQNAR	0.997	78.3	0	2	0	0	2	2085.04	121	139
WT-DOX_01	Glypican-1 OS=Homo sapiens GN=GPC1 PE=1 SV=2	GPC1_HUMAN	61681.3	1	9	10	12	0.231	VIQGCGNPKVNPQGPGPEEK	0.997	38.2	0	0	1	0	2	2105.04	339	358
WT-DOX_01	Glypican-1 OS=Homo sapiens GN=GPC1 PE=1 SV=2	GPC1_HUMAN	61681.3	1	9	10	12	0.231	VLQAMLATQLR	0.997	40.9	0	1	0	0	2	1243.72	95	105
WT-DOX_01	CD9 antigen OS=Homo sapiens GN=CD9 PE=1 SV=4	CD9_HUMAN	25417	0.998	2	2	2	0.154	AIHYALNCCGLAGGVEQFISDICPK	0.997	41.3	0	0	1	0	2	2793.32	145	169
WT-DOX_01	CD9 antigen OS=Homo sapiens GN=CD9 PE=1 SV=4	CD9_HUMAN	25417	0.998	2	2	2	0.154	KDVLETFTVK	0.997	41.4	0	1	0	0	2	1179.66	170	179
WT-DOX_01	Ribonuclease T2 OS=Homo sapiens GN=RNASET2 PE=1 SV=2	RNT2_HUMAN	29481.2	1	2	2	2	0.145	LGIKPSINYYQVADFKDALAR	0.997	40.7	0	0	0	1	2	2382.28	154	174
WT-DOX_01	Ribonuclease T2 OS=Homo sapiens GN=RNASET2 PE=1 SV=2	RNT2_HUMAN	29481.2	1	2	2	2	0.145	SLELYRELDLNSVLLK	0.997	42.4	0	0	1	0	2	1905.07	138	153
WT-DOX_01	Alpha-actinin-4 OS=Homo sapiens GN=ACTN4 PE=1 SV=2	ACTN4_HUMAN	104857	1	24	27	43	0.321	AIMTYVSSFYHAFSGAQK	0.995	37.6	0	1	1	0	2	2007.96	256	273
WT-DOX_01	Alpha-actinin-4 OS=Homo sapiens GN=ACTN4 PE=1 SV=2	ACTN4_HUMAN	104857	1	24	27	43	0.321	CQLEINFNTLQTK	0.997	57.6	0	3	0	0	2	1608.81	351	363
WT-DOX_01	Alpha-actinin-4 OS=Homo sapiens GN=ACTN4 PE=1 SV=2	ACTN4_HUMAN	104857	1	24	27	43	0.321	DGLAFNALIHR	0.968	24.5	0	0	1	0	2	1226.66	194	204
WT-DOX_01	Alpha-actinin-4 OS=Homo sapiens GN=ACTN4 PE=1 SV=2	ACTN4_HUMAN	104857	1	24	27	43	0.321	ELPPDQAEYCIAR	0.997	53.2	0	9	0	0	2	1561.73	870	882
WT-DOX_01	Alpha-actinin-4 OS=Homo sapiens GN=ACTN4 PE=1 SV=2	ACTN4_HUMAN	104857	1	24	27	43	0.321	ETTDTDTADQVIASFK	0.997	112	0	1	0	0	2	1741.81	838	853
WT-DOX_01	Alpha-actinin-4 OS=Homo sapiens GN=ACTN4 PE=1 SV=2	ACTN4_HUMAN	104857	1	24	27	43	0.321	GISQEQMQEFR	0.997	52.8	0	1	0	0	2	1352.63	761	771
WT-DOX_01	Alpha-actinin-4 OS=Homo sapiens GN=ACTN4 PE=1 SV=2	ACTN4_HUMAN	104857	1	24	27	43	0.321	HRDYETATLSDIK	0.997	39.7	0	1	1	0	2	1548.77	438	450
WT-DOX_01	Alpha-actinin-4 OS=Homo sapiens GN=ACTN4 PE=1 SV=2	ACTN4_HUMAN	104857	1	24	27	43	0.321	HRPELIEYDKLR	0.997	44	0	0	0	1	2	1568.85	205	216
WT-DOX_01	Alpha-actinin-4 OS=Homo sapiens GN=ACTN4 PE=1 SV=2	ACTN4_HUMAN	104857	1	24	27	43	0.321	ICDQWDALGSLTHSR	0.997	39.9	0	0	1	0	2	1758.82	498	512
WT-DOX_01	Alpha-actinin-4 OS=Homo sapiens GN=ACTN4 PE=1 SV=2	ACTN4_HUMAN	104857	1	24	27	43	0.321	KTFTAWCNSHLR	0.983	27.2	0	0	1	0	2	1520.74	54	65
WT-DOX_01	Alpha-actinin-4 OS=Homo sapiens GN=ACTN4 PE=1 SV=2	ACTN4_HUMAN	104857	1	24	27	43	0.321	LASDLLEWIR	0.997	64.2	0	1	0	0	2	1215.67	301	310
WT-DOX_01	Alpha-actinin-4 OS=Homo sapiens GN=ACTN4 PE=1 SV=2	ACTN4_HUMAN	104857	1	24	27	43	0.321	LASDLLEWIRR	0.951	22.6	0	0	1	0	2	1371.77	301	311
WT-DOX_01	Alpha-actinin-4 OS=Homo sapiens GN=ACTN4 PE=1 SV=2	ACTN4_HUMAN	104857	1	24	27	43	0.321	LDHLAEKFR	0.965	24.1	0	0	1	0	2	1128.62	411	419
WT-DOX_01	Alpha-actinin-4 OS=Homo sapiens GN=ACTN4 PE=1 SV=2	ACTN4_HUMAN	104857	1	24	27	43	0.321	LSGSNPYTTVTPQIINSK	0.997	62.5	0	1	0	0	2	1920.01	605	622
WT-DOX_01	Alpha-actinin-4 OS=Homo sapiens GN=ACTN4 PE=1 SV=2	ACTN4_HUMAN	104857	1	24	27	43	0.321	LSNRPAFMPSEGK	0.997	47.9	0	1	0	0	2	1433.72	366	378
WT-DOX_01	Alpha-actinin-4 OS=Homo sapiens GN=ACTN4 PE=1 SV=2	ACTN4_HUMAN	104857	1	24	27	43	0.321	MAPYQGPDAVPGALDYK	0.997	52.9	0	2	0	0	2	1808.85	883	899
WT-DOX_01	Alpha-actinin-4 OS=Homo sapiens GN=ACTN4 PE=1 SV=2	ACTN4_HUMAN	104857	1	24	27	43	0.321	MLDAEDIVNTARPDEK	0.997	35.7	0	0	1	0	2	1816.87	240	255
WT-DOX_01	Alpha-actinin-4 OS=Homo sapiens GN=ACTN4 PE=1 SV=2	ACTN4_HUMAN	104857	1	24	27	43	0.321	QFASQANVVGPWIQTK	0.997	51.8	0	1	0	0	2	1773.93	653	668
WT-DOX_01	Alpha-actinin-4 OS=Homo sapiens GN=ACTN4 PE=1 SV=2	ACTN4_HUMAN	104857	1	24	27	43	0.321	TFTAWCNSHLR	0.994	36.8	0	1	0	0	2	1392.65	55	65
WT-DOX_01	Alpha-actinin-4 OS=Homo sapiens GN=ACTN4 PE=1 SV=2	ACTN4_HUMAN	104857	1	24	27	43	0.321	TINEVENQILTR	0.997	69.2	0	1	0	0	2	1429.76	746	757
WT-DOX_01	Alpha-actinin-4 OS=Homo sapiens GN=ACTN4 PE=1 SV=2	ACTN4_HUMAN	104857	1	24	27	43	0.321	VGWEQLLTTIAR	0.997	63.5	0	7	0	0	2	1386.77	734	745
WT-DOX_01	Alpha-actinin-4 OS=Homo sapiens GN=ACTN4 PE=1 SV=2	ACTN4_HUMAN	104857	1	24	27	43	0.321	VHKPPKVQEK	0.965	24.1	0	0	1	0	2	1189.71	341	350
WT-DOX_01	Alpha-actinin-4 OS=Homo sapiens GN=ACTN4 PE=1 SV=2	ACTN4_HUMAN	104857	1	24	27	43	0.321	VLAVNQENEHLMEDYEK	0.98	26.5	0	0	1	0	2	2060.96	284	300
WT-DOX_01	Alpha-actinin-4 OS=Homo sapiens GN=ACTN4 PE=1 SV=2	ACTN4_HUMAN	104857	1	24	27	43	0.321	VQQLVPK	0.983	31	0	1	0	0	2	811.504	626	632
WT-DOX_01	Protein disulfide-isomerase A4 OS=Homo sapiens GN=PDIA4 PE=1 SV=2	PDIA4_HUMAN	72934	1	3	3	3	0.0543	MDATANDVPSDR	0.997	60.5	0	1	0	0	2	1291.56	583	594
WT-DOX_01	Protein disulfide-isomerase A4 OS=Homo sapiens GN=PDIA4 PE=1 SV=2	PDIA4_HUMAN	72934	1	3	3	3	0.0543	QLEPVYNSLAK	0.968	28	0	1	0	0	2	1261.68	560	570
WT-DOX_01	Protein disulfide-isomerase A4 OS=Homo sapiens GN=PDIA4 PE=1 SV=2	PDIA4_HUMAN	72934	1	3	3	3	0.0543	VDATAETDLAKR	0.997	54.7	0	1	0	0	2	1289.67	235	246
WT-DOX_01	Charged multivesicular body protein 4b OS=Homo sapiens GN=CHMP4B PE=1 SV=1	CHM4B_HUMAN	24951.2	0.998	2	2	2	0.107	EALENANTNTEVLK	0.997	53.3	0	1	0	0	2	1545.78	94	107
WT-DOX_01	Charged multivesicular body protein 4b OS=Homo sapiens GN=CHMP4B PE=1 SV=1	CHM4B_HUMAN	24951.2	0.998	2	2	2	0.107	KIEQELTAAK	0.993	35.6	0	1	0	0	2	1130.64	46	55
WT-DOX_01	ATP-citrate synthase OS=Homo sapiens GN=ACLY PE=1 SV=3	ACLY_HUMAN	120843	1	5	5	5	0.0572	AISEQTGKELLYK	0.979	29.9	0	1	0	0	2	1479.81	5	17
WT-DOX_01	ATP-citrate synthase OS=Homo sapiens GN=ACLY PE=1 SV=3	ACLY_HUMAN	120843	1	5	5	5	0.0572	FICTTSAIQNR	0.997	56.5	0	1	0	0	2	1310.65	18	28
WT-DOX_01	ATP-citrate synthase OS=Homo sapiens GN=ACLY PE=1 SV=3	ACLY_HUMAN	120843	1	5	5	5	0.0572	IGNTGGMLDNILASK	0.997	58.7	0	1	0	0	2	1503.78	636	650
WT-DOX_01	ATP-citrate synthase OS=Homo sapiens GN=ACLY PE=1 SV=3	ACLY_HUMAN	120843	1	5	5	5	0.0572	LGQEATVGK	0.976	29.4	0	1	0	0	2	902.494	89	97
WT-DOX_01	ATP-citrate synthase OS=Homo sapiens GN=ACLY PE=1 SV=3	ACLY_HUMAN	120843	1	5	5	5	0.0572	TIAIIAEGIPEALTR	0.997	58.4	0	1	0	0	2	1567.91	593	607
WT-DOX_01	Tyrosine-protein kinase receptor UFO OS=Homo sapiens GN=AXL PE=1 SV=3	UFO_HUMAN	98335.2	1	5	5	7	0.0772	APLQGTLLGYR	0.997	61.6	0	2	0	0	2	1188.67	358	368
WT-DOX_01	Tyrosine-protein kinase receptor UFO OS=Homo sapiens GN=AXL PE=1 SV=3	UFO_HUMAN	98335.2	1	5	5	7	0.0772	CQLQVQGEPPEVHWLR	0.997	44.4	0	0	2	0	2	1975.98	56	71
WT-DOX_01	Tyrosine-protein kinase receptor UFO OS=Homo sapiens GN=AXL PE=1 SV=3	UFO_HUMAN	98335.2	1	5	5	7	0.0772	LAYQGQDTPEVLMDIGLR	0.997	67.3	0	1	0	0	2	2019.02	369	386
WT-DOX_01	Tyrosine-protein kinase receptor UFO OS=Homo sapiens GN=AXL PE=1 SV=3	UFO_HUMAN	98335.2	1	5	5	7	0.0772	TATITVLPQQPR	0.997	50	0	1	0	0	2	1324.76	218	229
WT-DOX_01	Tyrosine-protein kinase receptor UFO OS=Homo sapiens GN=AXL PE=1 SV=3	UFO_HUMAN	98335.2	1	5	5	7	0.0772	TSSFSCEAHNAK	0.996	39	0	1	0	0	2	1338.57	200	211
WT-DOX_01	Ganglioside GM2 activator OS=Homo sapiens GN=GM2A PE=1 SV=4	SAP3_HUMAN	20839.2	0.572	1	1	1	0.057	IESVLSSSGKR	0.982	30.7	0	1	0	0	2	1162.64	170	180
WT-DOX_01	Heterogeneous nuclear ribonucleoprotein K OS=Homo sapiens GN=HNRNPK PE=1 SV=1	HNRPK_HUMAN	50978.5	1	3	3	3	0.0799	NAGAVIGKGGK	0.964	27.4	0	1	0	0	2	971.563	53	63
WT-DOX_01	Heterogeneous nuclear ribonucleoprotein K OS=Homo sapiens GN=HNRNPK PE=1 SV=1	HNRPK_HUMAN	50978.5	1	3	3	3	0.0799	NTDEMVELR	0.997	43.8	0	1	0	0	2	1106.51	38	46
WT-DOX_01	Heterogeneous nuclear ribonucleoprotein K OS=Homo sapiens GN=HNRNPK PE=1 SV=1	HNRPK_HUMAN	50978.5	1	3	3	3	0.0799	TDYNASVSVPDSSGPER	0.997	57.2	0	1	0	0	2	1780.8	70	86
WT-DOX_01	Connective tissue growth factor OS=Homo sapiens GN=CTGF PE=1 SV=2	CTGF_HUMAN	38090.7	1	2	2	3	0.0688	CPAGVSLVLDGCGCCR	0.997	60.8	0	1	0	0	2	1780.76	43	58
WT-DOX_01	Connective tissue growth factor OS=Homo sapiens GN=CTGF PE=1 SV=2	CTGF_HUMAN	38090.7	1	2	2	3	0.0688	CPDEPAPR	0.989	33.5	0	2	0	0	2	941.415	35	42
WT-DOX_01	Transketolase OS=Homo sapiens GN=TKT PE=1 SV=3	TKT_HUMAN	67879.4	1	30	37	69	0.637	AFDQIR	0.979	30	0	1	0	0	2	749.394	396	401
WT-DOX_01	Transketolase OS=Homo sapiens GN=TKT PE=1 SV=3	TKT_HUMAN	67879.4	1	30	37	69	0.637	AVELAANTK	0.997	52.9	0	2	0	0	2	916.51	457	465
WT-DOX_01	Transketolase OS=Homo sapiens GN=TKT PE=1 SV=3	TKT_HUMAN	67879.4	1	30	37	69	0.637	CEAFGWHAIIVDGHSVEELCK	0.995	33.3	0	0	1	0	2	2457.13	206	226
WT-DOX_01	Transketolase OS=Homo sapiens GN=TKT PE=1 SV=3	TKT_HUMAN	67879.4	1	30	37	69	0.637	GICFIR	0.947	25.7	0	1	0	0	2	765.408	466	471
WT-DOX_01	Transketolase OS=Homo sapiens GN=TKT PE=1 SV=3	TKT_HUMAN	67879.4	1	30	37	69	0.637	GITGVEDKESWHGKPLPK	0.996	35.1	0	0	1	0	2	1978.04	247	264
WT-DOX_01	Transketolase OS=Homo sapiens GN=TKT PE=1 SV=3	TKT_HUMAN	67879.4	1	30	37	69	0.637	HQPTAIIAK	0.987	32.4	0	2	0	0	2	978.573	233	241
WT-DOX_01	Transketolase OS=Homo sapiens GN=TKT PE=1 SV=3	TKT_HUMAN	67879.4	1	30	37	69	0.637	IIALDGDTK	0.994	36.4	0	1	0	0	2	945.525	335	343
WT-DOX_01	Transketolase OS=Homo sapiens GN=TKT PE=1 SV=3	TKT_HUMAN	67879.4	1	30	37	69	0.637	ILATPPQEDAPSVDIANIR	0.997	78.5	0	6	1	0	2	2020.07	284	302
WT-DOX_01	Transketolase OS=Homo sapiens GN=TKT PE=1 SV=3	TKT_HUMAN	67879.4	1	30	37	69	0.637	ILTVEDHYYEGGIGEAVSSAVVGEPGITVTHLAVNRVPR	0.997	37.2	0	0	0	1	2	4105.14	556	594
WT-DOX_01	Transketolase OS=Homo sapiens GN=TKT PE=1 SV=3	TKT_HUMAN	67879.4	1	30	37	69	0.637	ISSDLDGHPVPK	0.997	44.7	0	1	1	0	2	1264.65	103	114
WT-DOX_01	Transketolase OS=Homo sapiens GN=TKT PE=1 SV=3	TKT_HUMAN	67879.4	1	30	37	69	0.637	ISSIQATTAAGSGHPTSCCSAAEIMAVLFFHTMR	0.966	23.2	0	0	0	1	2	3610.69	24	57
WT-DOX_01	Transketolase OS=Homo sapiens GN=TKT PE=1 SV=3	TKT_HUMAN	67879.4	1	30	37	69	0.637	KAYGQALAK	0.997	54.1	0	2	1	0	2	949.547	319	327
WT-DOX_01	Transketolase OS=Homo sapiens GN=TKT PE=1 SV=3	TKT_HUMAN	67879.4	1	30	37	69	0.637	KISSDLDGHPVPK	0.997	52.7	0	0	1	0	2	1392.75	102	114
WT-DOX_01	Transketolase OS=Homo sapiens GN=TKT PE=1 SV=3	TKT_HUMAN	67879.4	1	30	37	69	0.637	KLILDSAR	0.993	35.9	0	3	0	0	2	915.562	543	550
WT-DOX_01	Transketolase OS=Homo sapiens GN=TKT PE=1 SV=3	TKT_HUMAN	67879.4	1	30	37	69	0.637	LGHASDRIIALDGDTK	0.997	52	0	1	0	0	2	1681.89	328	343
WT-DOX_01	Transketolase OS=Homo sapiens GN=TKT PE=1 SV=3	TKT_HUMAN	67879.4	1	30	37	69	0.637	LGQSDPAPLQHQMDIYQK	0.96	23.5	0	0	1	0	2	2069.01	187	204
WT-DOX_01	Transketolase OS=Homo sapiens GN=TKT PE=1 SV=3	TKT_HUMAN	67879.4	1	30	37	69	0.637	LQALKDTANR	0.996	39.1	0	1	0	0	2	1129.63	12	21
WT-DOX_01	Transketolase OS=Homo sapiens GN=TKT PE=1 SV=3	TKT_HUMAN	67879.4	1	30	37	69	0.637	MFGIDRDAIAQAVR	0.997	56	0	1	3	0	2	1562.81	604	617
WT-DOX_01	Transketolase OS=Homo sapiens GN=TKT PE=1 SV=3	TKT_HUMAN	67879.4	1	30	37	69	0.637	MPSLPSYK	0.996	38.3	0	2	0	0	2	922.47	303	310
WT-DOX_01	Transketolase OS=Homo sapiens GN=TKT PE=1 SV=3	TKT_HUMAN	67879.4	1	30	37	69	0.637	NMAEQIIQEIYSQIQSK	0.997	59	0	1	2	0	2	2023.02	265	281
WT-DOX_01	Transketolase OS=Homo sapiens GN=TKT PE=1 SV=3	TKT_HUMAN	67879.4	1	30	37	69	0.637	NMAEQIIQEIYSQIQSKK	0.997	38.3	0	0	1	0	2	2151.11	265	282
WT-DOX_01	Transketolase OS=Homo sapiens GN=TKT PE=1 SV=3	TKT_HUMAN	67879.4	1	30	37	69	0.637	NRTVPFCSTFAAFFTR	0.997	39.8	0	0	3	0	2	1921.94	380	395
WT-DOX_01	Transketolase OS=Homo sapiens GN=TKT PE=1 SV=3	TKT_HUMAN	67879.4	1	30	37	69	0.637	QAFTDVATGSLGQGLGAACGMAYTGKYFDK	0.997	101	0	0	1	0	2	3085.44	115	144
WT-DOX_01	Transketolase OS=Homo sapiens GN=TKT PE=1 SV=3	TKT_HUMAN	67879.4	1	30	37	69	0.637	RCEAFGWHAIIVDGHSVEELCK	0.997	35.6	0	0	0	1	2	2613.23	205	226
WT-DOX_01	Transketolase OS=Homo sapiens GN=TKT PE=1 SV=3	TKT_HUMAN	67879.4	1	30	37	69	0.637	SGKPAELLK	0.997	40.7	0	2	3	0	2	942.562	595	603
WT-DOX_01	Transketolase OS=Homo sapiens GN=TKT PE=1 SV=3	TKT_HUMAN	67879.4	1	30	37	69	0.637	SKDDQVTVIGAGVTLHEALAAAELLK	0.997	95.6	0	0	1	0	2	2649.45	498	523
WT-DOX_01	Transketolase OS=Homo sapiens GN=TKT PE=1 SV=3	TKT_HUMAN	67879.4	1	30	37	69	0.637	SVPTSTVFYPSDGVATEK	0.997	47.4	0	7	0	0	2	1884.92	439	456
WT-DOX_01	Transketolase OS=Homo sapiens GN=TKT PE=1 SV=3	TKT_HUMAN	67879.4	1	30	37	69	0.637	SVPTSTVFYPSDGVATEKAVELAANTK	0.987	28.6	0	0	1	0	2	2782.41	439	465
WT-DOX_01	Transketolase OS=Homo sapiens GN=TKT PE=1 SV=3	TKT_HUMAN	67879.4	1	30	37	69	0.637	TSRPENAIIYNNNEDFQVGQAK	0.997	71.2	0	0	4	0	2	2508.21	472	493
WT-DOX_01	Transketolase OS=Homo sapiens GN=TKT PE=1 SV=3	TKT_HUMAN	67879.4	1	30	37	69	0.637	TVPFCSTFAAFFTR	0.997	69	0	6	0	0	2	1651.79	382	395
WT-DOX_01	Heat shock 70 kDa protein 13 OS=Homo sapiens GN=HSPA13 PE=1 SV=1	HSP13_HUMAN	51928.5	1	2	3	3	0.0616	AMSGNNKLGGQDFNQR	0.972	28.6	0	1	1	0	2	1736.81	247	262
WT-DOX_01	Heat shock 70 kDa protein 13 OS=Homo sapiens GN=HSPA13 PE=1 SV=1	HSP13_HUMAN	51928.5	1	2	3	3	0.0616	KLFDTLNEDLFQK	0.997	50.6	0	1	0	0	2	1610.84	368	380
WT-DOX_01	SPARC OS=Homo sapiens GN=SPARC PE=1 SV=1	SPRC_HUMAN	34631.9	1	17	27	98	0.488	APLIPMEHCTTR	0.99	33.9	0	1	2	0	2	1425.7	257	268
WT-DOX_01	SPARC OS=Homo sapiens GN=SPARC PE=1 SV=1	SPRC_HUMAN	34631.9	1	17	27	98	0.488	CTLEGTK	0.974	29	0	3	0	0	2	808.387	130	136
WT-DOX_01	SPARC OS=Homo sapiens GN=SPARC PE=1 SV=1	SPRC_HUMAN	34631.9	1	17	27	98	0.488	DEDNNLLTEK	0.997	46.9	0	2	0	0	2	1190.55	182	191
WT-DOX_01	SPARC OS=Homo sapiens GN=SPARC PE=1 SV=1	SPRC_HUMAN	34631.9	1	17	27	98	0.488	DEDNNLLTEKQK	0.997	57.1	0	1	0	0	2	1446.71	182	193
WT-DOX_01	SPARC OS=Homo sapiens GN=SPARC PE=1 SV=1	SPRC_HUMAN	34631.9	1	17	27	98	0.488	DWLKNVLVTLYER	0.965	24.1	0	0	1	0	2	1648.91	169	181
WT-DOX_01	SPARC OS=Homo sapiens GN=SPARC PE=1 SV=1	SPRC_HUMAN	34631.9	1	17	27	98	0.488	FFETCDLDNDK	0.997	53	0	3	0	0	2	1403.58	269	279
WT-DOX_01	SPARC OS=Homo sapiens GN=SPARC PE=1 SV=1	SPRC_HUMAN	34631.9	1	17	27	98	0.488	GHKLHLDYIGPCK	0.997	77.6	0	1	2	0	2	1537.79	138	150
WT-DOX_01	SPARC OS=Homo sapiens GN=SPARC PE=1 SV=1	SPRC_HUMAN	34631.9	1	17	27	98	0.488	HGKVCELDENNTPMCVCQDPTSCPAPIGEFEK	0.997	42.9	0	0	0	1	2	3719.59	79	110
WT-DOX_01	SPARC OS=Homo sapiens GN=SPARC PE=1 SV=1	SPRC_HUMAN	34631.9	1	17	27	98	0.488	LEAGDHPVELLAR	0.997	69.8	0	9	8	0	2	1419.76	206	218
WT-DOX_01	SPARC OS=Homo sapiens GN=SPARC PE=1 SV=1	SPRC_HUMAN	34631.9	1	17	27	98	0.488	LEAGDHPVELLARDFEK	0.997	41.3	0	1	2	1	2	1938.99	206	222
WT-DOX_01	SPARC OS=Homo sapiens GN=SPARC PE=1 SV=1	SPRC_HUMAN	34631.9	1	17	27	98	0.488	LHLDYIGPCK	0.997	54.3	0	7	2	0	2	1215.62	141	150
WT-DOX_01	SPARC OS=Homo sapiens GN=SPARC PE=1 SV=1	SPRC_HUMAN	34631.9	1	17	27	98	0.488	MRDWLK	0.98	30.2	0	1	0	0	2	848.445	167	172
WT-DOX_01	SPARC OS=Homo sapiens GN=SPARC PE=1 SV=1	SPRC_HUMAN	34631.9	1	17	27	98	0.488	NVLVTLYERDEDNNLLTEK	0.997	63.7	0	3	3	0	2	2278.16	173	191
WT-DOX_01	SPARC OS=Homo sapiens GN=SPARC PE=1 SV=1	SPRC_HUMAN	34631.9	1	17	27	98	0.488	RLEAGDHPVELLAR	0.997	43.3	0	2	6	3	2	1575.86	205	218
WT-DOX_01	SPARC OS=Homo sapiens GN=SPARC PE=1 SV=1	SPRC_HUMAN	34631.9	1	17	27	98	0.488	TFDSSCHFFATK	0.997	48.2	0	1	0	0	2	1447.63	118	129
WT-DOX_01	SPARC OS=Homo sapiens GN=SPARC PE=1 SV=1	SPRC_HUMAN	34631.9	1	17	27	98	0.488	VCELDENNTPMCVCQDPTSCPAPIGEFEK	0.997	37.2	0	0	1	0	2	3397.42	82	110
WT-DOX_01	SPARC OS=Homo sapiens GN=SPARC PE=1 SV=1	SPRC_HUMAN	34631.9	1	17	27	98	0.488	YIPPCLDSELTEFPLR	0.997	63.6	0	30	1	0	2	1949.97	151	166
WT-DOX_01	Tissue factor pathway inhibitor OS=Homo sapiens GN=TFPI PE=1 SV=1	TFPI1_HUMAN	35016.1	1	9	10	19	0.289	ANENRFYYNSVIGK	0.997	39.6	0	1	1	0	2	1674.82	228	241
WT-DOX_01	Tissue factor pathway inhibitor OS=Homo sapiens GN=TFPI PE=1 SV=1	TFPI1_HUMAN	35016.1	1	9	10	19	0.289	CRPFKYSGCGGNENNFTSK	0.997	37.3	0	0	1	0	2	2222.97	242	260
WT-DOX_01	Tissue factor pathway inhibitor OS=Homo sapiens GN=TFPI PE=1 SV=1	TFPI1_HUMAN	35016.1	1	9	10	19	0.289	DNANRIIK	0.987	32.3	0	1	0	0	2	943.532	107	114
WT-DOX_01	Tissue factor pathway inhibitor OS=Homo sapiens GN=TFPI PE=1 SV=1	TFPI1_HUMAN	35016.1	1	9	10	19	0.289	FFFNIFTR	0.99	33.7	0	9	0	0	2	1091.57	70	77
WT-DOX_01	Tissue factor pathway inhibitor OS=Homo sapiens GN=TFPI PE=1 SV=1	TFPI1_HUMAN	35016.1	1	9	10	19	0.289	FYYNSVIGK	0.993	35.5	0	1	0	0	2	1090.56	233	241
WT-DOX_01	Tissue factor pathway inhibitor OS=Homo sapiens GN=TFPI PE=1 SV=1	TFPI1_HUMAN	35016.1	1	9	10	19	0.289	IAYEEIFVK	0.99	33.6	0	1	0	0	2	1111.6	294	302
WT-DOX_01	Tissue factor pathway inhibitor OS=Homo sapiens GN=TFPI PE=1 SV=1	TFPI1_HUMAN	35016.1	1	9	10	19	0.289	LMHSFCAFK	0.996	34.8	0	0	1	0	2	1140.53	49	57
WT-DOX_01	Tissue factor pathway inhibitor OS=Homo sapiens GN=TFPI PE=1 SV=1	TFPI1_HUMAN	35016.1	1	9	10	19	0.289	TTLQQEKPDFCFLEEDPGICR	0.997	37.2	0	0	2	0	2	2583.19	115	135
WT-DOX_01	Tissue factor pathway inhibitor OS=Homo sapiens GN=TFPI PE=1 SV=1	TFPI1_HUMAN	35016.1	1	9	10	19	0.289	YSGCGGNENNFTSK	0.997	78.1	0	1	0	0	2	1534.62	247	260
WT-DOX_01	Alpha-actinin-1 OS=Homo sapiens GN=ACTN1 PE=1 SV=2	ACTN1_HUMAN	103061	1	2	2	2	0.143	AIMTYVSSFYHAFSGAQK	0.995	37.6	0	1	1	0	2	2007.96	237	254
WT-DOX_01	Alpha-actinin-1 OS=Homo sapiens GN=ACTN1 PE=1 SV=2	ACTN1_HUMAN	103061	1	2	2	2	0.143	CQLEINFNTLQTK	0.997	57.6	0	3	0	0	2	1608.81	332	344
WT-DOX_01	Alpha-actinin-1 OS=Homo sapiens GN=ACTN1 PE=1 SV=2	ACTN1_HUMAN	103061	1	2	2	2	0.143	ELPPDQAEYCIAR	0.997	53.2	0	9	0	0	2	1561.73	851	863
WT-DOX_01	Alpha-actinin-1 OS=Homo sapiens GN=ACTN1 PE=1 SV=2	ACTN1_HUMAN	103061	1	2	2	2	0.143	KTFTAWCNSHLR	0.983	27.2	0	0	1	0	2	1520.74	35	46
WT-DOX_01	Alpha-actinin-1 OS=Homo sapiens GN=ACTN1 PE=1 SV=2	ACTN1_HUMAN	103061	1	2	2	2	0.143	LASDLLEWIR	0.997	64.2	0	1	0	0	2	1215.67	282	291
WT-DOX_01	Alpha-actinin-1 OS=Homo sapiens GN=ACTN1 PE=1 SV=2	ACTN1_HUMAN	103061	1	2	2	2	0.143	LASDLLEWIRR	0.951	22.6	0	0	1	0	2	1371.77	282	292
WT-DOX_01	Alpha-actinin-1 OS=Homo sapiens GN=ACTN1 PE=1 SV=2	ACTN1_HUMAN	103061	1	2	2	2	0.143	LDHLAEKFR	0.965	24.1	0	0	1	0	2	1128.62	392	400
WT-DOX_01	Alpha-actinin-1 OS=Homo sapiens GN=ACTN1 PE=1 SV=2	ACTN1_HUMAN	103061	1	2	2	2	0.143	MVSDINNAWGCLEQVEK	0.997	89.7	0	1	0	0	2	1992.92	360	376
WT-DOX_01	Alpha-actinin-1 OS=Homo sapiens GN=ACTN1 PE=1 SV=2	ACTN1_HUMAN	103061	1	2	2	2	0.143	RDQALTEEHAR	0.997	48.8	0	0	1	0	2	1325.66	614	624
WT-DOX_01	Alpha-actinin-1 OS=Homo sapiens GN=ACTN1 PE=1 SV=2	ACTN1_HUMAN	103061	1	2	2	2	0.143	TFTAWCNSHLR	0.994	36.8	0	1	0	0	2	1392.65	36	46
WT-DOX_01	Alpha-actinin-1 OS=Homo sapiens GN=ACTN1 PE=1 SV=2	ACTN1_HUMAN	103061	1	2	2	2	0.143	TINEVENQILTR	0.997	69.2	0	1	0	0	2	1429.76	727	738
WT-DOX_01	Alpha-actinin-1 OS=Homo sapiens GN=ACTN1 PE=1 SV=2	ACTN1_HUMAN	103061	1	2	2	2	0.143	VGWEQLLTTIAR	0.997	63.5	0	7	0	0	2	1386.77	715	726
WT-DOX_01	TATA-binding protein-associated factor 2N OS=Homo sapiens GN=TAF15 PE=1 SV=1	RBP56_HUMAN	61831	0.572	1	1	1	0.0304	SGDWVCPNPSCGNMNFAR	0.997	41.6	0	1	0	0	2	2068.84	355	372
WT-DOX_01	Ras-related C3 botulinum toxin substrate 1 OS=Homo sapiens GN=RAC1 PE=1 SV=1	RAC1_HUMAN	21450.6	0.572	1	1	1	0.0521	YLECSALTQR	0.997	46.3	0	1	0	0	2	1240.6	154	163
WT-DOX_01	Retinoic acid receptor responder protein 1 OS=Homo sapiens GN=RARRES1 PE=2 SV=2	TIG1_HUMAN	33285.5	0.986	1	1	1	0.0306	AALHFFNFR	0.995	33.3	0	0	1	0	2	1122.58	65	73
WT-DOX_01	Acetyl-CoA acetyltransferase, cytosolic OS=Homo sapiens GN=ACAT2 PE=1 SV=2	THIC_HUMAN	41350.4	0.572	1	1	1	0.068	ATVAPEDVSEVIFGHVLAAGCGQNPVR	0.983	27.4	0	0	1	0	2	2793.4	45	71
WT-DOX_01	Putative polypeptide N-acetylgalactosaminyltransferase-like protein 1 OS=Homo sapiens GN=GALNTL1 PE=2 SV=2	GLTL1_HUMAN	63075.4	0.998	2	2	2	0.0717	CLAATSTLMSSPGSPVILQMCNPR	0.997	36.2	0	0	1	0	2	2591.25	486	509
WT-DOX_01	Putative polypeptide N-acetylgalactosaminyltransferase-like protein 1 OS=Homo sapiens GN=GALNTL1 PE=2 SV=2	GLTL1_HUMAN	63075.4	0.998	2	2	2	0.0717	CQADAQAQQWQLLPHT	0.997	53.3	0	1	0	0	2	1894.89	543	558
WT-DOX_01	Aldehyde dehydrogenase, dimeric NADP-preferring OS=Homo sapiens GN=ALDH3A1 PE=1 SV=3	AL3A1_HUMAN	50395.7	0.572	1	1	1	0.0265	VAYGGTGDAATR	0.968	28	0	1	0	0	2	1138.55	303	314
WT-DOX_01	Cathepsin S OS=Homo sapiens GN=CTSS PE=1 SV=3	CATS_HUMAN	37495.6	0.998	2	3	3	0.0906	EAVANKGPVSVGVDAR	0.997	44.1	0	1	0	0	2	1568.84	240	255
WT-DOX_01	Cathepsin S OS=Homo sapiens GN=CTSS PE=1 SV=3	CATS_HUMAN	37495.6	0.998	2	3	3	0.0906	NSWGHNFGEEGYIR	0.997	43.5	0	1	1	0	2	1665.74	298	311
WT-DOX_01	4F2 cell-surface antigen heavy chain OS=Homo sapiens GN=SLC3A2 PE=1 SV=3	4F2_HUMAN	67996.4	0.995	1	1	1	0.0238	GQSEDPGSLLSLFRR	0.993	31.4	0	0	1	0	2	1661.86	511	525
WT-DOX_01	14-3-3 protein theta OS=Homo sapiens GN=YWHAQ PE=1 SV=1	1433T_HUMAN	27765.4	0.998	2	2	2	0.188	AVTEQGAELSNEER	0.997	68	0	1	0	0	2	1532.72	28	41
WT-DOX_01	14-3-3 protein theta OS=Homo sapiens GN=YWHAQ PE=1 SV=1	1433T_HUMAN	27765.4	0.998	2	2	2	0.188	LAEQAER	0.997	44.6	0	1	0	0	2	816.421	12	18
WT-DOX_01	14-3-3 protein theta OS=Homo sapiens GN=YWHAQ PE=1 SV=1	1433T_HUMAN	27765.4	0.998	2	2	2	0.188	NLLSVAYK	0.997	41.7	0	1	0	0	2	907.525	42	49
WT-DOX_01	14-3-3 protein theta OS=Homo sapiens GN=YWHAQ PE=1 SV=1	1433T_HUMAN	27765.4	0.998	2	2	2	0.188	VISSIEQK	0.995	37.7	0	1	0	0	2	903.515	61	68
WT-DOX_01	14-3-3 protein theta OS=Homo sapiens GN=YWHAQ PE=1 SV=1	1433T_HUMAN	27765.4	0.998	2	2	2	0.188	YDDMATCMK	0.987	32.2	0	1	0	0	2	1134.43	19	27
WT-DOX_01	Pyruvate kinase isozymes M1/M2 OS=Homo sapiens GN=PKM2 PE=1 SV=4	KPYM_HUMAN	57937.5	1	28	38	56	0.61	AGKPVICATQMLESMIK	0.997	47.8	0	0	1	0	2	1876.97	320	336
WT-DOX_01	Pyruvate kinase isozymes M1/M2 OS=Homo sapiens GN=PKM2 PE=1 SV=4	KPYM_HUMAN	57937.5	1	28	38	56	0.61	APIIAVTR	0.995	37.5	0	1	0	0	2	840.53	448	455
WT-DOX_01	Pyruvate kinase isozymes M1/M2 OS=Homo sapiens GN=PKM2 PE=1 SV=4	KPYM_HUMAN	57937.5	1	28	38	56	0.61	APIIAVTRNPQTAR	0.985	31.7	0	1	1	0	2	1507.87	448	461
WT-DOX_01	Pyruvate kinase isozymes M1/M2 OS=Homo sapiens GN=PKM2 PE=1 SV=4	KPYM_HUMAN	57937.5	1	28	38	56	0.61	CCSGAIIVLTK	0.997	62.2	0	2	0	0	2	1221.63	423	433
WT-DOX_01	Pyruvate kinase isozymes M1/M2 OS=Homo sapiens GN=PKM2 PE=1 SV=4	KPYM_HUMAN	57937.5	1	28	38	56	0.61	CDENILWLDYK	0.997	56.7	0	1	0	0	2	1468.68	152	162
WT-DOX_01	Pyruvate kinase isozymes M1/M2 OS=Homo sapiens GN=PKM2 PE=1 SV=4	KPYM_HUMAN	57937.5	1	28	38	56	0.61	CDENILWLDYKNICK	0.997	61.8	0	1	1	0	2	1983.93	152	166
WT-DOX_01	Pyruvate kinase isozymes M1/M2 OS=Homo sapiens GN=PKM2 PE=1 SV=4	KPYM_HUMAN	57937.5	1	28	38	56	0.61	EAEAAIYHLQLFEELR	0.98	26.5	0	0	1	0	2	1931.99	384	399
WT-DOX_01	Pyruvate kinase isozymes M1/M2 OS=Homo sapiens GN=PKM2 PE=1 SV=4	KPYM_HUMAN	57937.5	1	28	38	56	0.61	FDEILEASDGIMVAR	0.997	100	0	1	0	0	2	1665.82	280	294
WT-DOX_01	Pyruvate kinase isozymes M1/M2 OS=Homo sapiens GN=PKM2 PE=1 SV=4	KPYM_HUMAN	57937.5	1	28	38	56	0.61	FGVEQDVDMVFASFIRK	0.997	43.1	0	0	3	0	2	1987.99	231	247
WT-DOX_01	Pyruvate kinase isozymes M1/M2 OS=Homo sapiens GN=PKM2 PE=1 SV=4	KPYM_HUMAN	57937.5	1	28	38	56	0.61	GADFLVTEVENGGSLGSK	0.997	108	0	3	0	0	2	1779.88	189	206
WT-DOX_01	Pyruvate kinase isozymes M1/M2 OS=Homo sapiens GN=PKM2 PE=1 SV=4	KPYM_HUMAN	57937.5	1	28	38	56	0.61	GDLGIEIPAEK	0.997	39.5	0	1	0	0	2	1141.61	295	305
WT-DOX_01	Pyruvate kinase isozymes M1/M2 OS=Homo sapiens GN=PKM2 PE=1 SV=4	KPYM_HUMAN	57937.5	1	28	38	56	0.61	GIFPVLCKDPVQEAWAEDVDLR	0.997	40.8	0	0	2	0	2	2557.28	468	489
WT-DOX_01	Pyruvate kinase isozymes M1/M2 OS=Homo sapiens GN=PKM2 PE=1 SV=4	KPYM_HUMAN	57937.5	1	28	38	56	0.61	GSGTAEVELKK	0.997	39.6	0	1	0	0	2	1118.61	126	136
WT-DOX_01	Pyruvate kinase isozymes M1/M2 OS=Homo sapiens GN=PKM2 PE=1 SV=4	KPYM_HUMAN	57937.5	1	28	38	56	0.61	IENHEGVR	0.975	29	0	1	1	0	2	953.48	271	278
WT-DOX_01	Pyruvate kinase isozymes M1/M2 OS=Homo sapiens GN=PKM2 PE=1 SV=4	KPYM_HUMAN	57937.5	1	28	38	56	0.61	IISKIENHEGVR	0.997	56	0	1	1	0	2	1394.78	267	278
WT-DOX_01	Pyruvate kinase isozymes M1/M2 OS=Homo sapiens GN=PKM2 PE=1 SV=4	KPYM_HUMAN	57937.5	1	28	38	56	0.61	ITLDNAYMEK	0.997	56.1	0	2	0	0	2	1197.58	142	151
WT-DOX_01	Pyruvate kinase isozymes M1/M2 OS=Homo sapiens GN=PKM2 PE=1 SV=4	KPYM_HUMAN	57937.5	1	28	38	56	0.61	IYVDDGLISLQVK	0.997	53.7	0	1	0	0	2	1462.82	174	186
WT-DOX_01	Pyruvate kinase isozymes M1/M2 OS=Homo sapiens GN=PKM2 PE=1 SV=4	KPYM_HUMAN	57937.5	1	28	38	56	0.61	LAPITSDPTEATAVGAVEASFK	0.997	126	0	6	1	0	2	2175.12	401	422
WT-DOX_01	Pyruvate kinase isozymes M1/M2 OS=Homo sapiens GN=PKM2 PE=1 SV=4	KPYM_HUMAN	57937.5	1	28	38	56	0.61	LDIDSPPITAR	0.997	56.1	0	3	0	0	2	1197.65	33	43
WT-DOX_01	Pyruvate kinase isozymes M1/M2 OS=Homo sapiens GN=PKM2 PE=1 SV=4	KPYM_HUMAN	57937.5	1	28	38	56	0.61	LNFSHGTHEYHAETIK	0.997	47.5	0	0	1	0	2	1883.9	74	89
WT-DOX_01	Pyruvate kinase isozymes M1/M2 OS=Homo sapiens GN=PKM2 PE=1 SV=4	KPYM_HUMAN	57937.5	1	28	38	56	0.61	LNFSHGTHEYHAETIKNVR	0.983	27.5	0	0	0	1	2	2253.12	74	92
WT-DOX_01	Pyruvate kinase isozymes M1/M2 OS=Homo sapiens GN=PKM2 PE=1 SV=4	KPYM_HUMAN	57937.5	1	28	38	56	0.61	MQHLIAR	0.99	33.9	0	1	0	0	2	868.482	377	383
WT-DOX_01	Pyruvate kinase isozymes M1/M2 OS=Homo sapiens GN=PKM2 PE=1 SV=4	KPYM_HUMAN	57937.5	1	28	38	56	0.61	NTGIICTIGPASR	0.997	56.8	0	3	0	0	2	1359.71	44	56
WT-DOX_01	Pyruvate kinase isozymes M1/M2 OS=Homo sapiens GN=PKM2 PE=1 SV=4	KPYM_HUMAN	57937.5	1	28	38	56	0.61	QKGADFLVTEVENGGSLGSK	0.997	64.3	0	1	1	0	2	2036.03	187	206
WT-DOX_01	Pyruvate kinase isozymes M1/M2 OS=Homo sapiens GN=PKM2 PE=1 SV=4	KPYM_HUMAN	57937.5	1	28	38	56	0.61	RFDEILEASDGIMVAR	0.997	47.1	0	1	3	0	2	1821.92	279	294
WT-DOX_01	Pyruvate kinase isozymes M1/M2 OS=Homo sapiens GN=PKM2 PE=1 SV=4	KPYM_HUMAN	57937.5	1	28	38	56	0.61	SVETLKEMIK	0.997	40.4	0	1	1	0	2	1177.65	57	66
WT-DOX_01	Pyruvate kinase isozymes M1/M2 OS=Homo sapiens GN=PKM2 PE=1 SV=4	KPYM_HUMAN	57937.5	1	28	38	56	0.61	TATESFASDPILYRPVAVALDTKGPEIR	0.997	39.6	0	0	1	1	2	3017.59	93	120
WT-DOX_01	Pyruvate kinase isozymes M1/M2 OS=Homo sapiens GN=PKM2 PE=1 SV=4	KPYM_HUMAN	57937.5	1	28	38	56	0.61	VNFAMNVGK	0.997	41.2	0	1	0	0	2	979.503	490	498
WT-DOX_01	Amyloid beta A4 protein OS=Homo sapiens GN=APP PE=1 SV=3	A4_HUMAN	86941.3	1	22	27	50	0.327	AVIQHFQEKVESLEQEAANER	0.997	52.6	0	0	1	0	2	2455.22	430	450
WT-DOX_01	Amyloid beta A4 protein OS=Homo sapiens GN=APP PE=1 SV=3	A4_HUMAN	86941.3	1	22	27	50	0.327	CAPFFYGGCGGNR	0.996	38.4	0	2	0	0	2	1462.6	316	328
WT-DOX_01	Amyloid beta A4 protein OS=Homo sapiens GN=APP PE=1 SV=3	A4_HUMAN	86941.3	1	22	27	50	0.327	CLVGEFVSDALLVPDK	0.997	43.5	0	1	0	0	2	1761.91	117	132
WT-DOX_01	Amyloid beta A4 protein OS=Homo sapiens GN=APP PE=1 SV=3	A4_HUMAN	86941.3	1	22	27	50	0.327	CLVGEFVSDALLVPDKCK	0.997	37.2	0	1	4	0	2	2050.04	117	134
WT-DOX_01	Amyloid beta A4 protein OS=Homo sapiens GN=APP PE=1 SV=3	A4_HUMAN	86941.3	1	22	27	50	0.327	EQNYSDDVLANMISEPR	0.997	53.3	0	1	0	0	2	1980.9	569	585
WT-DOX_01	Amyloid beta A4 protein OS=Homo sapiens GN=APP PE=1 SV=3	A4_HUMAN	86941.3	1	22	27	50	0.327	EVCSEQAETGPCR	0.997	58.6	0	3	0	0	2	1522.63	289	301
WT-DOX_01	Amyloid beta A4 protein OS=Homo sapiens GN=APP PE=1 SV=3	A4_HUMAN	86941.3	1	22	27	50	0.327	ISYGNDALMPSLTETK	0.997	70	0	3	0	0	2	1739.85	586	601
WT-DOX_01	Amyloid beta A4 protein OS=Homo sapiens GN=APP PE=1 SV=3	A4_HUMAN	86941.3	1	22	27	50	0.327	LALENYITALQAVPPRPR	0.997	65.8	0	0	9	0	2	2022.15	471	488
WT-DOX_01	Amyloid beta A4 protein OS=Homo sapiens GN=APP PE=1 SV=3	A4_HUMAN	86941.3	1	22	27	50	0.327	LNMHMNVQNGKWDSDPSGTK	0.996	34.2	0	0	1	0	2	2259.03	41	60
WT-DOX_01	Amyloid beta A4 protein OS=Homo sapiens GN=APP PE=1 SV=3	A4_HUMAN	86941.3	1	22	27	50	0.327	MDAEFRHDSGYEVHHQK	0.997	35.7	0	0	1	0	2	2085.92	671	687
WT-DOX_01	Amyloid beta A4 protein OS=Homo sapiens GN=APP PE=1 SV=3	A4_HUMAN	86941.3	1	22	27	50	0.327	MDVCETHLHWHTVAKETCSEK	0.997	41.2	0	0	1	0	2	2598.15	141	161
WT-DOX_01	Amyloid beta A4 protein OS=Homo sapiens GN=APP PE=1 SV=3	A4_HUMAN	86941.3	1	22	27	50	0.327	MSQVMR	0.963	27.4	0	1	0	0	2	751.359	406	411
WT-DOX_01	Amyloid beta A4 protein OS=Homo sapiens GN=APP PE=1 SV=3	A4_HUMAN	86941.3	1	22	27	50	0.327	MSQVMREWEEAER	0.997	37	0	0	3	0	2	1680.75	406	418
WT-DOX_01	Amyloid beta A4 protein OS=Homo sapiens GN=APP PE=1 SV=3	A4_HUMAN	86941.3	1	22	27	50	0.327	QQLVETHMAR	0.997	41.5	0	1	1	0	2	1212.62	451	460
WT-DOX_01	Amyloid beta A4 protein OS=Homo sapiens GN=APP PE=1 SV=3	A4_HUMAN	86941.3	1	22	27	50	0.327	RLALENYITALQAVPPRPR	0.995	31.1	0	0	0	1	2	2178.25	470	488
WT-DOX_01	Amyloid beta A4 protein OS=Homo sapiens GN=APP PE=1 SV=3	A4_HUMAN	86941.3	1	22	27	50	0.327	SQVMTHLR	0.984	31.2	0	1	0	0	2	971.509	528	535
WT-DOX_01	Amyloid beta A4 protein OS=Homo sapiens GN=APP PE=1 SV=3	A4_HUMAN	86941.3	1	22	27	50	0.327	STNLHDYGMLLPCGIDK	0.997	59.8	0	1	0	0	2	1933.91	162	178
WT-DOX_01	Amyloid beta A4 protein OS=Homo sapiens GN=APP PE=1 SV=3	A4_HUMAN	86941.3	1	22	27	50	0.327	STNLHDYGMLLPCGIDKFR	0.997	49.9	0	0	1	1	2	2237.08	162	180
WT-DOX_01	Amyloid beta A4 protein OS=Homo sapiens GN=APP PE=1 SV=3	A4_HUMAN	86941.3	1	22	27	50	0.327	THPHFVIPYR	0.997	46.1	0	0	3	0	2	1266.67	107	116
WT-DOX_01	Amyloid beta A4 protein OS=Homo sapiens GN=APP PE=1 SV=3	A4_HUMAN	86941.3	1	22	27	50	0.327	VEAMLNDR	0.997	40.3	0	2	0	0	2	947.462	461	468
WT-DOX_01	Amyloid beta A4 protein OS=Homo sapiens GN=APP PE=1 SV=3	A4_HUMAN	86941.3	1	22	27	50	0.327	VESLEQEAANER	0.997	53.2	0	1	0	0	2	1374.65	439	450
WT-DOX_01	Amyloid beta A4 protein OS=Homo sapiens GN=APP PE=1 SV=3	A4_HUMAN	86941.3	1	22	27	50	0.327	WYFDVTEGK	0.977	29.5	0	5	0	0	2	1144.53	307	315
WT-DOX_01	Calsyntenin-1 OS=Homo sapiens GN=CLSTN1 PE=1 SV=1	CSTN1_HUMAN	109792	1	16	19	24	0.188	AASEFESSEGVFLFPELR	0.997	54.8	0	5	0	0	2	2014.98	666	683
WT-DOX_01	Calsyntenin-1 OS=Homo sapiens GN=CLSTN1 PE=1 SV=1	CSTN1_HUMAN	109792	1	16	19	24	0.188	ATEDVLVK	0.996	39	0	1	0	0	2	874.488	247	254
WT-DOX_01	Calsyntenin-1 OS=Homo sapiens GN=CLSTN1 PE=1 SV=1	CSTN1_HUMAN	109792	1	16	19	24	0.188	ATVHIQVNDVNEYAPVFKEK	0.997	43.2	0	0	1	1	2	2301.19	148	167
WT-DOX_01	Calsyntenin-1 OS=Homo sapiens GN=CLSTN1 PE=1 SV=1	CSTN1_HUMAN	109792	1	16	19	24	0.188	ATVIEGKQYDSILR	0.997	51.2	0	1	1	0	2	1592.86	171	184
WT-DOX_01	Calsyntenin-1 OS=Homo sapiens GN=CLSTN1 PE=1 SV=1	CSTN1_HUMAN	109792	1	16	19	24	0.188	GNLAGLTLR	0.997	57.4	0	2	0	0	2	914.542	537	545
WT-DOX_01	Calsyntenin-1 OS=Homo sapiens GN=CLSTN1 PE=1 SV=1	CSTN1_HUMAN	109792	1	16	19	24	0.188	HGPFGR	0.964	27.5	0	1	0	0	2	670.342	394	399
WT-DOX_01	Calsyntenin-1 OS=Homo sapiens GN=CLSTN1 PE=1 SV=1	CSTN1_HUMAN	109792	1	16	19	24	0.188	HHYSLYVHGCR	0.985	26.5	0	0	0	1	2	1428.66	416	426
WT-DOX_01	Calsyntenin-1 OS=Homo sapiens GN=CLSTN1 PE=1 SV=1	CSTN1_HUMAN	109792	1	16	19	24	0.188	IHGQNVPFDAVVVDKSTGEGVIR	0.997	56.9	0	0	1	0	2	2437.28	89	111
WT-DOX_01	Calsyntenin-1 OS=Homo sapiens GN=CLSTN1 PE=1 SV=1	CSTN1_HUMAN	109792	1	16	19	24	0.188	IPDGVVSVSPKEPFTISVWMR	0.997	41.4	0	0	1	0	2	2344.24	373	393
WT-DOX_01	Calsyntenin-1 OS=Homo sapiens GN=CLSTN1 PE=1 SV=1	CSTN1_HUMAN	109792	1	16	19	24	0.188	ISIKPTCTPGWQGWNNR	0.957	23.2	0	0	1	0	2	2014.99	255	271
WT-DOX_01	Calsyntenin-1 OS=Homo sapiens GN=CLSTN1 PE=1 SV=1	CSTN1_HUMAN	109792	1	16	19	24	0.188	ISLSGVHHFAR	0.985	26.5	0	0	0	1	2	1223.66	655	665
WT-DOX_01	Calsyntenin-1 OS=Homo sapiens GN=CLSTN1 PE=1 SV=1	CSTN1_HUMAN	109792	1	16	19	24	0.188	LICSELNGR	0.996	38.6	0	1	0	0	2	1061.54	792	800
WT-DOX_01	Calsyntenin-1 OS=Homo sapiens GN=CLSTN1 PE=1 SV=1	CSTN1_HUMAN	109792	1	16	19	24	0.188	LIFLFR	0.98	30.2	0	1	0	0	2	808.508	427	432
WT-DOX_01	Calsyntenin-1 OS=Homo sapiens GN=CLSTN1 PE=1 SV=1	CSTN1_HUMAN	109792	1	16	19	24	0.188	LKITSTIK	0.987	28.7	0	0	1	0	2	903.587	621	628
WT-DOX_01	Calsyntenin-1 OS=Homo sapiens GN=CLSTN1 PE=1 SV=1	CSTN1_HUMAN	109792	1	16	19	24	0.188	STGEGVIR	0.975	29.2	0	1	0	0	2	818.437	104	111
WT-DOX_01	Calsyntenin-1 OS=Homo sapiens GN=CLSTN1 PE=1 SV=1	CSTN1_HUMAN	109792	1	16	19	24	0.188	SYKATVIEGK	0.99	30.1	0	1	1	0	2	1095.6	168	177
WT-DOX_01	Protein disulfide-isomerase A6 OS=Homo sapiens GN=PDIA6 PE=1 SV=1	PDIA6_HUMAN	48122.3	0.572	1	1	1	0.0341	LAAVDATVNQVLASR	0.997	96	0	1	0	0	2	1527.85	217	231
WT-DOX_01	Protein S100-A4 OS=Homo sapiens GN=S100A4 PE=1 SV=1	S10A4_HUMAN	11729	1	5	6	7	0.366	ALDVMVSTFHK	0.989	29.3	0	0	1	0	2	1247.65	8	18
WT-DOX_01	Protein S100-A4 OS=Homo sapiens GN=S100A4 PE=1 SV=1	S10A4_HUMAN	11729	1	5	6	7	0.366	ELPSFLGKR	0.997	47.2	0	1	0	0	2	1046.6	41	49
WT-DOX_01	Protein S100-A4 OS=Homo sapiens GN=S100A4 PE=1 SV=1	S10A4_HUMAN	11729	1	5	6	7	0.366	RTDEAAFQK	0.997	49.7	0	2	0	0	2	1065.53	49	57
WT-DOX_01	Protein S100-A4 OS=Homo sapiens GN=S100A4 PE=1 SV=1	S10A4_HUMAN	11729	1	5	6	7	0.366	SELKELLTR	0.997	42.4	0	1	1	0	2	1088.63	32	40
WT-DOX_01	Protein S100-A4 OS=Homo sapiens GN=S100A4 PE=1 SV=1	S10A4_HUMAN	11729	1	5	6	7	0.366	TDEAAFQK	0.997	54	0	1	0	0	2	909.431	50	57
WT-DOX_01	Plectin OS=Homo sapiens GN=PLEC PE=1 SV=3	PLEC_HUMAN	531784	1	25	25	25	0.0611	FRELAEEAAR	0.99	34	0	1	0	0	2	1191.61	1933	1942
WT-DOX_01	Plectin OS=Homo sapiens GN=PLEC PE=1 SV=3	PLEC_HUMAN	531784	1	25	25	25	0.0611	GGAEGELQALR	0.973	28.7	0	1	0	0	2	1100.57	1606	1616
WT-DOX_01	Plectin OS=Homo sapiens GN=PLEC PE=1 SV=3	PLEC_HUMAN	531784	1	25	25	25	0.0611	HGERDVEVER	0.982	27	0	0	1	0	2	1225.59	1304	1313
WT-DOX_01	Plectin OS=Homo sapiens GN=PLEC PE=1 SV=3	PLEC_HUMAN	531784	1	25	25	25	0.0611	LAAIGEATR	0.995	37.5	0	1	0	0	2	901.51	1976	1984
WT-DOX_01	Plectin OS=Homo sapiens GN=PLEC PE=1 SV=3	PLEC_HUMAN	531784	1	25	25	25	0.0611	LAEDEAFQR	0.965	27.5	0	1	0	0	2	1078.52	2006	2014
WT-DOX_01	Plectin OS=Homo sapiens GN=PLEC PE=1 SV=3	PLEC_HUMAN	531784	1	25	25	25	0.0611	LKAEATEAAR	0.961	27.1	0	1	0	0	2	1059.58	2349	2358
WT-DOX_01	Plectin OS=Homo sapiens GN=PLEC PE=1 SV=3	PLEC_HUMAN	531784	1	25	25	25	0.0611	LLDPEDVDVPQPDEK	0.997	45.3	0	1	0	0	2	1708.83	372	386
WT-DOX_01	Plectin OS=Homo sapiens GN=PLEC PE=1 SV=3	PLEC_HUMAN	531784	1	25	25	25	0.0611	LQAEEAER	0.978	29.6	0	1	0	0	2	945.464	1680	1687
WT-DOX_01	Plectin OS=Homo sapiens GN=PLEC PE=1 SV=3	PLEC_HUMAN	531784	1	25	25	25	0.0611	LSVAAQEAAR	0.997	44.3	0	1	0	0	2	1015.55	2420	2429
WT-DOX_01	Plectin OS=Homo sapiens GN=PLEC PE=1 SV=3	PLEC_HUMAN	531784	1	25	25	25	0.0611	LYVHEAVK	0.967	27.9	0	1	0	0	2	958.536	3544	3551
WT-DOX_01	Plectin OS=Homo sapiens GN=PLEC PE=1 SV=3	PLEC_HUMAN	531784	1	25	25	25	0.0611	QLAEAHAQAK	0.995	37.8	0	1	0	0	2	1066.56	1511	1520
WT-DOX_01	Plectin OS=Homo sapiens GN=PLEC PE=1 SV=3	PLEC_HUMAN	531784	1	25	25	25	0.0611	QLQLAQEAAQKR	0.995	37.4	0	1	0	0	2	1383.77	2172	2183
WT-DOX_01	Plectin OS=Homo sapiens GN=PLEC PE=1 SV=3	PLEC_HUMAN	531784	1	25	25	25	0.0611	QQQQMEQER	0.988	32.9	0	1	0	0	2	1204.54	2674	2682
WT-DOX_01	Plectin OS=Homo sapiens GN=PLEC PE=1 SV=3	PLEC_HUMAN	531784	1	25	25	25	0.0611	QSAEEQAQAR	0.997	57.2	0	1	0	0	2	1117.52	2256	2265
WT-DOX_01	Plectin OS=Homo sapiens GN=PLEC PE=1 SV=3	PLEC_HUMAN	531784	1	25	25	25	0.0611	QSSEAEIQAK	0.997	58	0	1	0	0	2	1090.54	1564	1573
WT-DOX_01	Plectin OS=Homo sapiens GN=PLEC PE=1 SV=3	PLEC_HUMAN	531784	1	25	25	25	0.0611	QTNLENLDQAFSVAER	0.997	47.4	0	1	0	0	2	1834.89	350	365
WT-DOX_01	Plectin OS=Homo sapiens GN=PLEC PE=1 SV=3	PLEC_HUMAN	531784	1	25	25	25	0.0611	QYINAIKDYELQLVTYK	0.997	39.1	0	0	1	0	2	2102.12	1411	1427
WT-DOX_01	Plectin OS=Homo sapiens GN=PLEC PE=1 SV=3	PLEC_HUMAN	531784	1	25	25	25	0.0611	SAEAELQSKR	0.997	41.5	0	1	0	0	2	1118.58	1710	1719
WT-DOX_01	Plectin OS=Homo sapiens GN=PLEC PE=1 SV=3	PLEC_HUMAN	531784	1	25	25	25	0.0611	SDEGQLSPATR	0.997	45.6	0	1	0	0	2	1160.55	714	724
WT-DOX_01	Plectin OS=Homo sapiens GN=PLEC PE=1 SV=3	PLEC_HUMAN	531784	1	25	25	25	0.0611	SIITYVSSLYDAMPR	0.997	63	0	1	0	0	2	1715.87	387	401
WT-DOX_01	Plectin OS=Homo sapiens GN=PLEC PE=1 SV=3	PLEC_HUMAN	531784	1	25	25	25	0.0611	SQVEEELFSVR	0.997	44.5	0	1	0	0	2	1322.66	2361	2371
WT-DOX_01	Plectin OS=Homo sapiens GN=PLEC PE=1 SV=3	PLEC_HUMAN	531784	1	25	25	25	0.0611	SSIAGLLLK	0.997	49	0	1	0	0	2	901.572	2833	2841
WT-DOX_01	Plectin OS=Homo sapiens GN=PLEC PE=1 SV=3	PLEC_HUMAN	531784	1	25	25	25	0.0611	VLALPEPSPAAPTLR	0.947	25.7	0	1	0	0	2	1531.88	1187	1201
WT-DOX_01	Plectin OS=Homo sapiens GN=PLEC PE=1 SV=3	PLEC_HUMAN	531784	1	25	25	25	0.0611	VQSGSESVIQEYVDLR	0.997	89.5	0	1	0	0	2	1808.9	1442	1457
WT-DOX_01	Plectin OS=Homo sapiens GN=PLEC PE=1 SV=3	PLEC_HUMAN	531784	1	25	25	25	0.0611	YLQDLLAWVEENQHR	0.993	31.8	0	0	1	0	2	1913.95	661	675
WT-DOX_01	Procollagen-lysine,2-oxoglutarate 5-dioxygenase 2 OS=Homo sapiens GN=PLOD2 PE=1 SV=2	PLOD2_HUMAN	84687.4	1	7	8	8	0.129	GFALLNFVVK	0.997	43.3	0	1	0	0	2	1107.66	645	654
WT-DOX_01	Procollagen-lysine,2-oxoglutarate 5-dioxygenase 2 OS=Homo sapiens GN=PLOD2 PE=1 SV=2	PLOD2_HUMAN	84687.4	1	7	8	8	0.129	IVGPEENLSQAEAR	0.997	79.5	0	1	0	0	2	1512.77	359	372
WT-DOX_01	Procollagen-lysine,2-oxoglutarate 5-dioxygenase 2 OS=Homo sapiens GN=PLOD2 PE=1 SV=2	PLOD2_HUMAN	84687.4	1	7	8	8	0.129	IVQQWNLQDNDDDQLFYTK	0.997	64.1	0	1	0	0	2	2383.12	179	197
WT-DOX_01	Procollagen-lysine,2-oxoglutarate 5-dioxygenase 2 OS=Homo sapiens GN=PLOD2 PE=1 SV=2	PLOD2_HUMAN	84687.4	1	7	8	8	0.129	SEDYVDIVQGNR	0.997	49.9	0	1	0	0	2	1394.65	441	452
WT-DOX_01	Procollagen-lysine,2-oxoglutarate 5-dioxygenase 2 OS=Homo sapiens GN=PLOD2 PE=1 SV=2	PLOD2_HUMAN	84687.4	1	7	8	8	0.129	VGVWNVPYMANVYLIK	0.995	37.3	0	1	1	0	2	1866	453	468
WT-DOX_01	Procollagen-lysine,2-oxoglutarate 5-dioxygenase 2 OS=Homo sapiens GN=PLOD2 PE=1 SV=2	PLOD2_HUMAN	84687.4	1	7	8	8	0.129	VYIDPLKR	0.95	22.5	0	0	1	0	2	1003.59	198	205
WT-DOX_01	Procollagen-lysine,2-oxoglutarate 5-dioxygenase 2 OS=Homo sapiens GN=PLOD2 PE=1 SV=2	PLOD2_HUMAN	84687.4	1	7	8	8	0.129	YLNSGGFIGYAPYVNR	0.946	25.6	0	1	0	0	2	1790.89	163	178
WT-DOX_01	Insulin-like growth factor-binding protein 1 OS=Homo sapiens GN=IGFBP1 PE=1 SV=1	IBP1_HUMAN	27902.9	0.998	2	2	3	0.116	ALPGEQQPLHALTR	0.997	48.6	0	1	0	0	2	1530.84	86	99
WT-DOX_01	Insulin-like growth factor-binding protein 1 OS=Homo sapiens GN=IGFBP1 PE=1 SV=1	IBP1_HUMAN	27902.9	0.998	2	2	3	0.116	LALCPPVSASCSEVTR	0.997	62.3	0	2	0	0	2	1746.85	38	53
WT-DOX_01	Small ubiquitin-related modifier 2 OS=Homo sapiens GN=SUMO2 PE=1 SV=1	SUMO2_HUMAN,SUMO3_HUMAN	10871.2	0.998	2	2	2	0.189	QGLSMR	0.997	39.7	0	1	0	0	2	691.356	51	56
WT-DOX_01	Small ubiquitin-related modifier 2 OS=Homo sapiens GN=SUMO2 PE=1 SV=1	SUMO2_HUMAN,SUMO3_HUMAN	10871.2	0.998	2	2	2	0.189	VAGQDGSVVQFK	0.997	58.7	0	1	0	0	2	1234.64	22	33
WT-DOX_01	Heat shock 70 kDa protein 4 OS=Homo sapiens GN=HSPA4 PE=1 SV=4	HSP74_HUMAN	94331.9	1	4	4	4	0.0821	EFSITDVVPYPISLR	0.995	37.4	0	1	0	0	2	1735.93	391	405
WT-DOX_01	Heat shock 70 kDa protein 4 OS=Homo sapiens GN=HSPA4 PE=1 SV=4	HSP74_HUMAN	94331.9	1	4	4	4	0.0821	NFTTEQVTAMLLSK	0.997	52.7	0	1	0	0	2	1582.81	111	124
WT-DOX_01	Heat shock 70 kDa protein 4 OS=Homo sapiens GN=HSPA4 PE=1 SV=4	HSP74_HUMAN	94331.9	1	4	4	4	0.0821	SVMDATQIAGLNCLR	0.997	59.1	0	1	0	0	2	1648.81	155	169
WT-DOX_01	Heat shock 70 kDa protein 4 OS=Homo sapiens GN=HSPA4 PE=1 SV=4	HSP74_HUMAN	94331.9	1	4	4	4	0.0821	WNSPAEEGSSDCEVFSKNHAAPFSK	0.964	23	0	0	0	1	2	2781.22	406	430
WT-DOX_01	Apoptosis-inducing factor 1, mitochondrial OS=Homo sapiens GN=AIFM1 PE=1 SV=1	AIFM1_HUMAN	66901.5	1	3	3	3	0.0636	ELWFSDDPNVTK	0.978	29.8	0	1	0	0	2	1450.68	178	189
WT-DOX_01	Apoptosis-inducing factor 1, mitochondrial OS=Homo sapiens GN=AIFM1 PE=1 SV=1	AIFM1_HUMAN	66901.5	1	3	3	3	0.0636	LNDGSQITYEK	0.997	45.7	0	1	0	0	2	1267.62	245	255
WT-DOX_01	Apoptosis-inducing factor 1, mitochondrial OS=Homo sapiens GN=AIFM1 PE=1 SV=1	AIFM1_HUMAN	66901.5	1	3	3	3	0.0636	SNIWVAGDAACFYDIK	0.989	33	0	1	0	0	2	1829.85	431	446
WT-DOX_01	Destrin OS=Homo sapiens GN=DSTN PE=1 SV=3	DEST_HUMAN	18506.2	0.999	2	2	3	0.242	FQGIKHECQANGPEDLNR	0.997	39.7	0	0	1	0	2	2112.99	128	145
WT-DOX_01	Destrin OS=Homo sapiens GN=DSTN PE=1 SV=3	DEST_HUMAN	18506.2	0.999	2	2	3	0.242	MIYASSKDAIK	0.994	36.4	0	1	0	0	2	1242.64	115	125
WT-DOX_01	Destrin OS=Homo sapiens GN=DSTN PE=1 SV=3	DEST_HUMAN	18506.2	0.999	2	2	3	0.242	YALYDASFETK	0.994	36.2	0	2	0	0	2	1307.62	82	92
WT-DOX_01	Intercellular adhesion molecule 1 OS=Homo sapiens GN=ICAM1 PE=1 SV=2	ICAM1_HUMAN	57824.5	0.998	2	2	2	0.0564	ASVSVTAEDEGTQR	0.985	31.7	0	1	0	0	2	1449.68	274	287
WT-DOX_01	Intercellular adhesion molecule 1 OS=Homo sapiens GN=ICAM1 PE=1 SV=2	ICAM1_HUMAN	57824.5	0.998	2	2	2	0.0564	GGSVLVTCSTSCDQPK	0.985	31.6	0	1	0	0	2	1695.77	41	56
WT-DOX_01	60S acidic ribosomal protein P2 OS=Homo sapiens GN=RPLP2 PE=1 SV=1	RLA2_HUMAN	11665.5	1	3	3	3	0.417	KEESEESDDDMGFGLFD	0.995	37.7	0	1	0	0	2	1949.76	99	115
WT-DOX_01	60S acidic ribosomal protein P2 OS=Homo sapiens GN=RPLP2 PE=1 SV=1	RLA2_HUMAN	11665.5	1	3	3	3	0.417	NIEDVIAQGIGK	0.997	67.1	0	1	0	0	2	1256.68	50	61
WT-DOX_01	60S acidic ribosomal protein P2 OS=Homo sapiens GN=RPLP2 PE=1 SV=1	RLA2_HUMAN	11665.5	1	3	3	3	0.417	YVASYLLAALGGNSSPSAK	0.989	29.5	0	0	1	0	2	1868.98	3	21
WT-DOX_01	Alpha-enolase OS=Homo sapiens GN=ENO1 PE=1 SV=2	ENOA_HUMAN	47170.2	1	21	26	48	0.645	AAVPSGASTGIYEALELR	0.997	70.7	0	4	0	0	2	1804.94	33	50
WT-DOX_01	Alpha-enolase OS=Homo sapiens GN=ENO1 PE=1 SV=2	ENOA_HUMAN	47170.2	1	21	26	48	0.645	AGYTDKVVIGMDVAASEFFR	0.997	40.5	0	0	2	0	2	2176.07	234	253
WT-DOX_01	Alpha-enolase OS=Homo sapiens GN=ENO1 PE=1 SV=2	ENOA_HUMAN	47170.2	1	21	26	48	0.645	AVEHINKTIAPALVSK	0.995	38	0	1	1	0	2	1690.99	65	80
WT-DOX_01	Alpha-enolase OS=Homo sapiens GN=ENO1 PE=1 SV=2	ENOA_HUMAN	47170.2	1	21	26	48	0.645	AVNEKSCNCLLLK	0.997	42.1	0	1	0	0	2	1548.79	331	343
WT-DOX_01	Alpha-enolase OS=Homo sapiens GN=ENO1 PE=1 SV=2	ENOA_HUMAN	47170.2	1	21	26	48	0.645	EIFDSRGNPTVEVDLFTSK	0.994	36.7	0	1	0	0	2	2154.07	10	28
WT-DOX_01	Alpha-enolase OS=Homo sapiens GN=ENO1 PE=1 SV=2	ENOA_HUMAN	47170.2	1	21	26	48	0.645	FTASAGIQVVGDDLTVTNPKR	0.997	48.4	0	0	1	0	2	2189.16	307	327
WT-DOX_01	Alpha-enolase OS=Homo sapiens GN=ENO1 PE=1 SV=2	ENOA_HUMAN	47170.2	1	21	26	48	0.645	GNPTVEVDLFTSK	0.997	55	0	1	0	0	2	1406.72	16	28
WT-DOX_01	Alpha-enolase OS=Homo sapiens GN=ENO1 PE=1 SV=2	ENOA_HUMAN	47170.2	1	21	26	48	0.645	HIADLAGNSEVILPVPAFNVINGGSHAGNK	0.997	60.1	0	0	1	0	2	3011.57	133	162
WT-DOX_01	Alpha-enolase OS=Homo sapiens GN=ENO1 PE=1 SV=2	ENOA_HUMAN	47170.2	1	21	26	48	0.645	IEEELGSKAK	0.994	36.3	0	2	0	0	2	1103.59	413	422
WT-DOX_01	Alpha-enolase OS=Homo sapiens GN=ENO1 PE=1 SV=2	ENOA_HUMAN	47170.2	1	21	26	48	0.645	IGAEVYHNLK	0.997	50.4	0	1	1	0	2	1143.62	184	193
WT-DOX_01	Alpha-enolase OS=Homo sapiens GN=ENO1 PE=1 SV=2	ENOA_HUMAN	47170.2	1	21	26	48	0.645	IGAEVYHNLKNVIK	0.954	22.9	0	0	1	0	2	1597.91	184	197
WT-DOX_01	Alpha-enolase OS=Homo sapiens GN=ENO1 PE=1 SV=2	ENOA_HUMAN	47170.2	1	21	26	48	0.645	KLNVTEQEK	0.983	31.1	0	1	0	0	2	1088.59	81	89
WT-DOX_01	Alpha-enolase OS=Homo sapiens GN=ENO1 PE=1 SV=2	ENOA_HUMAN	47170.2	1	21	26	48	0.645	LAKYNQLLR	0.997	58.6	0	1	2	0	2	1118.67	404	412
WT-DOX_01	Alpha-enolase OS=Homo sapiens GN=ENO1 PE=1 SV=2	ENOA_HUMAN	47170.2	1	21	26	48	0.645	LAMQEFMILPVGAANFR	0.997	69.2	0	6	0	0	2	1907.99	163	179
WT-DOX_01	Alpha-enolase OS=Homo sapiens GN=ENO1 PE=1 SV=2	ENOA_HUMAN	47170.2	1	21	26	48	0.645	LAQANGWGVMVSHR	0.997	62.7	0	1	3	0	2	1525.77	359	372
WT-DOX_01	Alpha-enolase OS=Homo sapiens GN=ENO1 PE=1 SV=2	ENOA_HUMAN	47170.2	1	21	26	48	0.645	LMIEMDGTENKSK	0.986	32	0	1	0	0	2	1495.71	93	105
WT-DOX_01	Alpha-enolase OS=Homo sapiens GN=ENO1 PE=1 SV=2	ENOA_HUMAN	47170.2	1	21	26	48	0.645	NFRNPLAK	0.984	31.2	0	1	0	0	2	959.542	427	434
WT-DOX_01	Alpha-enolase OS=Homo sapiens GN=ENO1 PE=1 SV=2	ENOA_HUMAN	47170.2	1	21	26	48	0.645	SCNCLLLK	0.96	27	0	2	0	0	2	1007.5	336	343
WT-DOX_01	Alpha-enolase OS=Homo sapiens GN=ENO1 PE=1 SV=2	ENOA_HUMAN	47170.2	1	21	26	48	0.645	VNQIGSVTESLQACK	0.997	104	0	4	0	0	2	1633.82	344	358
WT-DOX_01	Alpha-enolase OS=Homo sapiens GN=ENO1 PE=1 SV=2	ENOA_HUMAN	47170.2	1	21	26	48	0.645	YGKDATNVGDEGGFAPNILENK	0.991	30.6	0	0	1	0	2	2309.1	200	221
WT-DOX_01	Alpha-enolase OS=Homo sapiens GN=ENO1 PE=1 SV=2	ENOA_HUMAN	47170.2	1	21	26	48	0.645	YISPDQLADLYK	0.997	73.3	0	7	0	0	2	1425.73	270	281
WT-DOX_01	Syntenin-1 OS=Homo sapiens GN=SDCBP PE=1 SV=1	SDCB1_HUMAN	32445.3	1	4	4	4	0.386	ANVAVVSGAPLQGQLVARPSSINYMVAPVTGNDVGIR	0.997	41.5	0	0	1	0	2	3720.99	68	104
WT-DOX_01	Syntenin-1 OS=Homo sapiens GN=SDCBP PE=1 SV=1	SDCB1_HUMAN	32445.3	1	4	4	4	0.386	NGLLTEHNICEINGQNVIGLK	0.996	35	0	0	1	0	2	2336.2	230	250
WT-DOX_01	Syntenin-1 OS=Homo sapiens GN=SDCBP PE=1 SV=1	SDCB1_HUMAN	32445.3	1	4	4	4	0.386	SIDNGIFVQLVQANSPASLVGLR	0.997	101	0	1	0	0	2	2398.31	131	153
WT-DOX_01	Syntenin-1 OS=Homo sapiens GN=SDCBP PE=1 SV=1	SDCB1_HUMAN	32445.3	1	4	4	4	0.386	VIQAQTAFSANPANPAILSEASAPIPHDGNLYPR	0.984	27.6	0	0	1	0	2	3530.8	15	48
WT-DOX_01	Glutaminyl-peptide cyclotransferase OS=Homo sapiens GN=QPCT PE=1 SV=1	QPCT_HUMAN	40877.9	0.572	1	1	1	0.0416	SFSNIISTLNPTAKR	0.981	26.8	0	0	1	0	2	1648.9	119	133
WT-DOX_01	Proliferating cell nuclear antigen OS=Homo sapiens GN=PCNA PE=1 SV=1	PCNA_HUMAN	28769.3	1	3	3	3	0.161	FSASGELGNGNIK	0.997	47	0	1	0	0	2	1293.64	169	181
WT-DOX_01	Proliferating cell nuclear antigen OS=Homo sapiens GN=PCNA PE=1 SV=1	PCNA_HUMAN	28769.3	1	3	3	3	0.161	LMDLDVEQLGIPEQEYSCVVK	0.997	41.2	0	1	0	0	2	2465.19	118	138
WT-DOX_01	Proliferating cell nuclear antigen OS=Homo sapiens GN=PCNA PE=1 SV=1	PCNA_HUMAN	28769.3	1	3	3	3	0.161	MPSGEFAR	0.988	32.7	0	1	0	0	2	894.414	139	146
WT-DOX_01	Nucleobindin-1 OS=Homo sapiens GN=NUCB1 PE=1 SV=4	NUCB1_HUMAN	53879.6	1	23	28	42	0.436	DLAQYDAAHHEEFKR	0.949	22.4	0	0	1	0	2	1829.86	164	178
WT-DOX_01	Nucleobindin-1 OS=Homo sapiens GN=NUCB1 PE=1 SV=4	NUCB1_HUMAN	53879.6	1	23	28	42	0.436	DLELLIQTATR	0.997	77.8	0	3	0	0	2	1272.72	153	163
WT-DOX_01	Nucleobindin-1 OS=Homo sapiens GN=NUCB1 PE=1 SV=4	NUCB1_HUMAN	53879.6	1	23	28	42	0.436	EAELNAKAQR	0.997	43.6	0	1	0	0	2	1129.6	358	367
WT-DOX_01	Nucleobindin-1 OS=Homo sapiens GN=NUCB1 PE=1 SV=4	NUCB1_HUMAN	53879.6	1	23	28	42	0.436	ELDFVSHHVR	0.969	24.6	0	0	1	0	2	1238.63	88	97
WT-DOX_01	Nucleobindin-1 OS=Homo sapiens GN=NUCB1 PE=1 SV=4	NUCB1_HUMAN	53879.6	1	23	28	42	0.436	ELQQAVLHMEQR	0.997	58.3	0	2	1	0	2	1481.75	388	399
WT-DOX_01	Nucleobindin-1 OS=Homo sapiens GN=NUCB1 PE=1 SV=4	NUCB1_HUMAN	53879.6	1	23	28	42	0.436	EVWEELDGLDPNRFNPK	0.986	32.1	0	1	1	0	2	2057.99	230	246
WT-DOX_01	Nucleobindin-1 OS=Homo sapiens GN=NUCB1 PE=1 SV=4	NUCB1_HUMAN	53879.6	1	23	28	42	0.436	FEEELAAR	0.991	34.1	0	1	0	0	2	964.473	350	357
WT-DOX_01	Nucleobindin-1 OS=Homo sapiens GN=NUCB1 PE=1 SV=4	NUCB1_HUMAN	53879.6	1	23	28	42	0.436	LLERLPEVEVPQHL	0.997	52.5	0	0	4	0	2	1671.94	448	461
WT-DOX_01	Nucleobindin-1 OS=Homo sapiens GN=NUCB1 PE=1 SV=4	NUCB1_HUMAN	53879.6	1	23	28	42	0.436	LPEVEVPQHL	0.997	40.4	0	1	0	0	2	1160.63	452	461
WT-DOX_01	Nucleobindin-1 OS=Homo sapiens GN=NUCB1 PE=1 SV=4	NUCB1_HUMAN	53879.6	1	23	28	42	0.436	LQAANAEDIK	0.997	42	0	1	0	0	2	1072.56	72	81
WT-DOX_01	Nucleobindin-1 OS=Homo sapiens GN=NUCB1 PE=1 SV=4	NUCB1_HUMAN	53879.6	1	23	28	42	0.436	LQAANAEDIKSGK	0.997	49.2	0	1	1	0	2	1344.71	72	84
WT-DOX_01	Nucleobindin-1 OS=Homo sapiens GN=NUCB1 PE=1 SV=4	NUCB1_HUMAN	53879.6	1	23	28	42	0.436	LSQETEALGR	0.991	34.5	0	3	0	0	2	1103.57	368	377
WT-DOX_01	Nucleobindin-1 OS=Homo sapiens GN=NUCB1 PE=1 SV=4	NUCB1_HUMAN	53879.6	1	23	28	42	0.436	LSRELDFVSHHVR	0.994	30.2	0	0	0	1	2	1594.84	85	97
WT-DOX_01	Nucleobindin-1 OS=Homo sapiens GN=NUCB1 PE=1 SV=4	NUCB1_HUMAN	53879.6	1	23	28	42	0.436	LVTLEEFLASTQR	0.997	84.3	0	6	1	0	2	1506.82	311	323
WT-DOX_01	Nucleobindin-1 OS=Homo sapiens GN=NUCB1 PE=1 SV=4	NUCB1_HUMAN	53879.6	1	23	28	42	0.436	LVTLEEFLASTQRK	0.997	40.2	0	1	0	0	2	1634.91	311	324
WT-DOX_01	Nucleobindin-1 OS=Homo sapiens GN=NUCB1 PE=1 SV=4	NUCB1_HUMAN	53879.6	1	23	28	42	0.436	MDAEQDPNVQVDHLNLLK	0.994	32.5	0	0	1	0	2	2079.02	119	136
WT-DOX_01	Nucleobindin-1 OS=Homo sapiens GN=NUCB1 PE=1 SV=4	NUCB1_HUMAN	53879.6	1	23	28	42	0.436	NVDTNQDR	0.952	26.1	0	1	0	0	2	961.433	303	310
WT-DOX_01	Nucleobindin-1 OS=Homo sapiens GN=NUCB1 PE=1 SV=4	NUCB1_HUMAN	53879.6	1	23	28	42	0.436	NVDTNQDRLVTLEEFLASTQR	0.997	45	0	0	1	0	2	2449.23	303	323
WT-DOX_01	Nucleobindin-1 OS=Homo sapiens GN=NUCB1 PE=1 SV=4	NUCB1_HUMAN	53879.6	1	23	28	42	0.436	YEMLKEHER	0.988	32.8	0	1	0	0	2	1234.59	179	187
WT-DOX_01	Nucleobindin-1 OS=Homo sapiens GN=NUCB1 PE=1 SV=4	NUCB1_HUMAN	53879.6	1	23	28	42	0.436	YLESLGEEQR	0.979	30	0	1	0	0	2	1223.59	190	199
WT-DOX_01	Nucleobindin-1 OS=Homo sapiens GN=NUCB1 PE=1 SV=4	NUCB1_HUMAN	53879.6	1	23	28	42	0.436	YLESLGEEQRK	0.995	37.7	0	1	0	0	2	1351.69	190	200
WT-DOX_01	Nucleobindin-1 OS=Homo sapiens GN=NUCB1 PE=1 SV=4	NUCB1_HUMAN	53879.6	1	23	28	42	0.436	YLQEVIDVLETDGHFR	0.997	78.8	0	1	1	0	2	1933.97	54	69
WT-DOX_01	Nucleobindin-1 OS=Homo sapiens GN=NUCB1 PE=1 SV=4	NUCB1_HUMAN	53879.6	1	23	28	42	0.436	YLQEVIDVLETDGHFREK	0.997	35.3	0	0	0	2	2	2191.1	54	71
WT-DOX_01	Fructose-bisphosphate aldolase C OS=Homo sapiens GN=ALDOC PE=1 SV=2	ALDOC_HUMAN	39456.2	0.572	1	1	1	0.187	CQYVTEK	0.98	30.2	0	1	0	0	2	927.424	202	208
WT-DOX_01	Fructose-bisphosphate aldolase C OS=Homo sapiens GN=ALDOC PE=1 SV=2	ALDOC_HUMAN	39456.2	0.572	1	1	1	0.187	DGADFAK	0.995	37.8	0	1	0	0	2	723.331	141	147
WT-DOX_01	Fructose-bisphosphate aldolase C OS=Homo sapiens GN=ALDOC PE=1 SV=2	ALDOC_HUMAN	39456.2	0.572	1	1	1	0.187	VDKGVVPLAGTDGETTTQGLDGLSER	0.997	61	0	0	1	0	2	2615.32	109	134
WT-DOX_01	Fructose-bisphosphate aldolase C OS=Homo sapiens GN=ALDOC PE=1 SV=2	ALDOC_HUMAN	39456.2	0.572	1	1	1	0.187	YASICQQNGIVPIVEPEILPDGDHDLKR	0.995	33.4	0	0	1	0	2	3176.61	174	201
WT-DOX_01	Granulins OS=Homo sapiens GN=GRN PE=1 SV=2	GRN_HUMAN	63540	1	4	4	4	0.0877	AVALSSSVMCPDAR	0.997	62	0	1	0	0	2	1463.7	199	212
WT-DOX_01	Granulins OS=Homo sapiens GN=GRN PE=1 SV=2	GRN_HUMAN	63540	1	4	4	4	0.0877	CITPTGTHPLAK	0.973	28.7	0	1	0	0	2	1295.68	178	189
WT-DOX_01	Granulins OS=Homo sapiens GN=GRN PE=1 SV=2	GRN_HUMAN	63540	1	4	4	4	0.0877	QGWACCPYR	0.986	32	0	1	0	0	2	1197.49	539	547
WT-DOX_01	Granulins OS=Homo sapiens GN=GRN PE=1 SV=2	GRN_HUMAN	63540	1	4	4	4	0.0877	SCEKEVVSAQPATFLAR	0.997	45	0	1	0	0	2	1892.95	494	510
WT-DOX_01	Gelsolin OS=Homo sapiens GN=GSN PE=1 SV=1	GELS_HUMAN	85697.8	1	3	3	3	0.078	AGALNSNDAFVLK	0.997	61	0	1	0	0	2	1319.7	585	597
WT-DOX_01	Gelsolin OS=Homo sapiens GN=GSN PE=1 SV=1	GELS_HUMAN	85697.8	1	3	3	3	0.078	AQPVQVAEGSEPDGFWEALGGK	0.997	76.9	0	1	0	0	2	2272.09	627	648
WT-DOX_01	Gelsolin OS=Homo sapiens GN=GSN PE=1 SV=1	GELS_HUMAN	85697.8	1	3	3	3	0.078	TPSAAYLWVGTGASEAEKTGAQELLR	0.997	54.8	0	0	1	0	2	2706.37	598	623
WT-DOX_01	Acylamino-acid-releasing enzyme OS=Homo sapiens GN=APEH PE=1 SV=4	ACPH_HUMAN	81224.1	0.572	1	1	2	0.0178	ALDVSASDDEIAR	0.997	40.3	0	2	0	0	2	1361.65	181	193
WT-DOX_01	Heat shock protein HSP 90-alpha OS=Homo sapiens GN=HSP90AA1 PE=1 SV=5	HS90A_HUMAN	84663.2	1	22	23	34	0.359	ADLINNLGTIAK	0.984	31.2	0	1	0	0	2	1242.71	101	112
WT-DOX_01	Heat shock protein HSP 90-alpha OS=Homo sapiens GN=HSP90AA1 PE=1 SV=5	HS90A_HUMAN	84663.2	1	22	23	34	0.359	ALLFVPR	0.997	41.1	0	3	0	0	2	815.514	339	345
WT-DOX_01	Heat shock protein HSP 90-alpha OS=Homo sapiens GN=HSP90AA1 PE=1 SV=5	HS90A_HUMAN	84663.2	1	22	23	34	0.359	AQALRDNSTMGYMAAK	0.997	59.2	0	1	0	0	2	1727.82	616	631
WT-DOX_01	Heat shock protein HSP 90-alpha OS=Homo sapiens GN=HSP90AA1 PE=1 SV=5	HS90A_HUMAN	84663.2	1	22	23	34	0.359	DQVANSAFVER	0.997	62	0	1	0	0	2	1235.6	500	510
WT-DOX_01	Heat shock protein HSP 90-alpha OS=Homo sapiens GN=HSP90AA1 PE=1 SV=5	HS90A_HUMAN	84663.2	1	22	23	34	0.359	ELISNSSDALDKIR	0.997	71.2	0	1	0	0	2	1560.82	47	60
WT-DOX_01	Heat shock protein HSP 90-alpha OS=Homo sapiens GN=HSP90AA1 PE=1 SV=5	HS90A_HUMAN	84663.2	1	22	23	34	0.359	GVVDSEDLPLNISR	0.997	78.2	0	4	0	0	2	1513.79	387	400
WT-DOX_01	Heat shock protein HSP 90-alpha OS=Homo sapiens GN=HSP90AA1 PE=1 SV=5	HS90A_HUMAN	84663.2	1	22	23	34	0.359	HIYYITGETKDQVANSAFVER	0.997	51.7	0	0	1	0	2	2441.21	490	510
WT-DOX_01	Heat shock protein HSP 90-alpha OS=Homo sapiens GN=HSP90AA1 PE=1 SV=5	HS90A_HUMAN	84663.2	1	22	23	34	0.359	HLEINPDHSIIETLR	0.997	37.4	0	0	2	0	2	1786.94	633	647
WT-DOX_01	Heat shock protein HSP 90-alpha OS=Homo sapiens GN=HSP90AA1 PE=1 SV=5	HS90A_HUMAN	84663.2	1	22	23	34	0.359	HSQFIGYPITLFVEKER	0.997	47.9	0	0	1	0	2	2064.09	210	226
WT-DOX_01	Heat shock protein HSP 90-alpha OS=Homo sapiens GN=HSP90AA1 PE=1 SV=5	HS90A_HUMAN	84663.2	1	22	23	34	0.359	IMKDILEK	0.983	27.4	0	0	1	0	2	989.57	574	581
WT-DOX_01	Heat shock protein HSP 90-alpha OS=Homo sapiens GN=HSP90AA1 PE=1 SV=5	HS90A_HUMAN	84663.2	1	22	23	34	0.359	KHLEINPDHSIIETLR	0.997	40	0	0	0	1	2	1915.04	632	647
WT-DOX_01	Heat shock protein HSP 90-alpha OS=Homo sapiens GN=HSP90AA1 PE=1 SV=5	HS90A_HUMAN	84663.2	1	22	23	34	0.359	LGIHEDSQNR	0.945	22.1	0	0	1	0	2	1168.57	447	456
WT-DOX_01	Heat shock protein HSP 90-alpha OS=Homo sapiens GN=HSP90AA1 PE=1 SV=5	HS90A_HUMAN	84663.2	1	22	23	34	0.359	LSELLR	0.975	29.1	0	2	0	0	2	730.446	459	464
WT-DOX_01	Heat shock protein HSP 90-alpha OS=Homo sapiens GN=HSP90AA1 PE=1 SV=5	HS90A_HUMAN	84663.2	1	22	23	34	0.359	LVTSPCCIVTSTYGWTANMER	0.997	78.4	0	4	0	0	2	2446.12	592	612
WT-DOX_01	Heat shock protein HSP 90-alpha OS=Homo sapiens GN=HSP90AA1 PE=1 SV=5	HS90A_HUMAN	84663.2	1	22	23	34	0.359	NPDDITNEEYGEFYK	0.997	78.7	0	1	0	0	2	1833.78	300	314
WT-DOX_01	Heat shock protein HSP 90-alpha OS=Homo sapiens GN=HSP90AA1 PE=1 SV=5	HS90A_HUMAN	84663.2	1	22	23	34	0.359	SLTNDWEDHLAVK	0.997	76.8	0	1	0	0	2	1527.74	315	327
WT-DOX_01	Heat shock protein HSP 90-alpha OS=Homo sapiens GN=HSP90AA1 PE=1 SV=5	HS90A_HUMAN	84663.2	1	22	23	34	0.359	TDTGEPMGR	0.997	45.5	0	1	0	0	2	963.42	174	182
WT-DOX_01	Heat shock protein HSP 90-alpha OS=Homo sapiens GN=HSP90AA1 PE=1 SV=5	HS90A_HUMAN	84663.2	1	22	23	34	0.359	TLTIVDTGIGMTK	0.997	77.8	0	1	0	0	2	1349.73	88	100
WT-DOX_01	Heat shock protein HSP 90-alpha OS=Homo sapiens GN=HSP90AA1 PE=1 SV=5	HS90A_HUMAN	84663.2	1	22	23	34	0.359	TLTIVDTGIGMTKADLINNLGTIAK	0.997	55.6	0	0	1	0	2	2573.42	88	112
WT-DOX_01	Heat shock protein HSP 90-alpha OS=Homo sapiens GN=HSP90AA1 PE=1 SV=5	HS90A_HUMAN	84663.2	1	22	23	34	0.359	VILHLKEDQTEYLEER	0.997	59	0	0	2	0	2	2015.04	186	201
WT-DOX_01	Heat shock protein HSP 90-alpha OS=Homo sapiens GN=HSP90AA1 PE=1 SV=5	HS90A_HUMAN	84663.2	1	22	23	34	0.359	YIDQEELNKTKPIWTR	0.992	31.2	0	0	1	0	2	2034.07	284	299
WT-DOX_01	Heat shock protein HSP 90-alpha OS=Homo sapiens GN=HSP90AA1 PE=1 SV=5	HS90A_HUMAN	84663.2	1	22	23	34	0.359	YYTSASGDEMVSLKDYCTR	0.997	79.8	0	1	1	0	2	2245.97	465	483
WT-DOX_01	Actin, cytoplasmic 1 OS=Homo sapiens GN=ACTB PE=1 SV=1	ACTB_HUMAN,ACTG_HUMAN	41737.8	1	17	24	38	0.509	AGFAGDDAPR	0.997	71.2	0	2	0	0	2	976.448	19	28
WT-DOX_01	Actin, cytoplasmic 1 OS=Homo sapiens GN=ACTB PE=1 SV=1	ACTB_HUMAN,ACTG_HUMAN	41737.8	1	17	24	38	0.509	AVFPSIVGRPR	0.993	35.8	0	2	0	0	2	1198.71	29	39
WT-DOX_01	Actin, cytoplasmic 1 OS=Homo sapiens GN=ACTB PE=1 SV=1	ACTB_HUMAN,ACTG_HUMAN	41737.8	1	17	24	38	0.509	CDVDIR	0.997	39.8	0	1	0	0	2	777.356	285	290
WT-DOX_01	Actin, cytoplasmic 1 OS=Homo sapiens GN=ACTB PE=1 SV=1	ACTB_HUMAN,ACTG_HUMAN	41737.8	1	17	24	38	0.509	DLTDYLMK	0.983	30.9	0	1	0	0	2	998.486	184	191
WT-DOX_01	Actin, cytoplasmic 1 OS=Homo sapiens GN=ACTB PE=1 SV=1	ACTB_HUMAN,ACTG_HUMAN	41737.8	1	17	24	38	0.509	DLYANTVLSGGTTMYPGIADR	0.997	111	0	1	0	0	2	2215.07	292	312
WT-DOX_01	Actin, cytoplasmic 1 OS=Homo sapiens GN=ACTB PE=1 SV=1	ACTB_HUMAN,ACTG_HUMAN	41737.8	1	17	24	38	0.509	DSYVGDEAQSK	0.997	48.1	0	1	0	0	2	1198.52	51	61
WT-DOX_01	Actin, cytoplasmic 1 OS=Homo sapiens GN=ACTB PE=1 SV=1	ACTB_HUMAN,ACTG_HUMAN	41737.8	1	17	24	38	0.509	DSYVGDEAQSKR	0.997	52.2	0	2	0	0	2	1354.62	51	62
WT-DOX_01	Actin, cytoplasmic 1 OS=Homo sapiens GN=ACTB PE=1 SV=1	ACTB_HUMAN,ACTG_HUMAN	41737.8	1	17	24	38	0.509	HQGVMVGMGQK	0.997	41	0	2	0	0	2	1171.57	40	50
WT-DOX_01	Actin, cytoplasmic 1 OS=Homo sapiens GN=ACTB PE=1 SV=1	ACTB_HUMAN,ACTG_HUMAN	41737.8	1	17	24	38	0.509	HQGVMVGMGQKDSYVGDEAQSK	0.997	53.8	0	0	3	2	2	2367.07	40	61
WT-DOX_01	Actin, cytoplasmic 1 OS=Homo sapiens GN=ACTB PE=1 SV=1	ACTB_HUMAN,ACTG_HUMAN	41737.8	1	17	24	38	0.509	IKIIAPPER	0.989	29.3	0	0	1	0	2	1036.65	327	335
WT-DOX_01	Actin, cytoplasmic 1 OS=Homo sapiens GN=ACTB PE=1 SV=1	ACTB_HUMAN,ACTG_HUMAN	41737.8	1	17	24	38	0.509	IWHHTFYNELR	0.995	33.3	0	1	2	0	2	1515.75	85	95
WT-DOX_01	Actin, cytoplasmic 1 OS=Homo sapiens GN=ACTB PE=1 SV=1	ACTB_HUMAN,ACTG_HUMAN	41737.8	1	17	24	38	0.509	KDLYANTVLSGGTTMYPGIADR	0.997	102	0	1	1	0	2	2343.17	291	312
WT-DOX_01	Actin, cytoplasmic 1 OS=Homo sapiens GN=ACTB PE=1 SV=1	ACTB_HUMAN,ACTG_HUMAN	41737.8	1	17	24	38	0.509	MQKEITALAPSTMK	0.997	67.1	0	4	1	0	2	1548.81	313	326
WT-DOX_01	Actin, cytoplasmic 1 OS=Homo sapiens GN=ACTB PE=1 SV=1	ACTB_HUMAN,ACTG_HUMAN	41737.8	1	17	24	38	0.509	QEYDESGPSIVHR	0.997	58	0	1	1	0	2	1516.7	360	372
WT-DOX_01	Actin, cytoplasmic 1 OS=Homo sapiens GN=ACTB PE=1 SV=1	ACTB_HUMAN,ACTG_HUMAN	41737.8	1	17	24	38	0.509	SYELPDGQVITIGNER	0.997	85.2	0	4	0	0	2	1790.89	239	254
WT-DOX_01	Actin, cytoplasmic 1 OS=Homo sapiens GN=ACTB PE=1 SV=1	ACTB_HUMAN,ACTG_HUMAN	41737.8	1	17	24	38	0.509	TTGIVMDSGDGVTHTVPIYEGYALPHAILR	0.997	58.6	0	0	1	1	2	3183.61	148	177
WT-DOX_01	Actin, cytoplasmic 1 OS=Homo sapiens GN=ACTB PE=1 SV=1	ACTB_HUMAN,ACTG_HUMAN	41737.8	1	17	24	38	0.509	VAPEEHPVLLTEAPLNPK	0.997	39.8	0	2	0	0	2	1954.06	96	113
WT-DOX_01	Versican core protein OS=Homo sapiens GN=VCAN PE=1 SV=3	CSPG2_HUMAN	372813	0.999	2	2	2	0.00677	AQCGGGLLGVR	0.964	27.4	0	1	0	0	2	1087.57	313	323
WT-DOX_01	Versican core protein OS=Homo sapiens GN=VCAN PE=1 SV=3	CSPG2_HUMAN	372813	0.999	2	2	2	0.00677	LATVGELQAAWR	0.997	67.1	0	1	0	0	2	1314.72	277	288
WT-DOX_01	Talin-1 OS=Homo sapiens GN=TLN1 PE=1 SV=3	TLN1_HUMAN	269765	1	13	13	14	0.0673	AGFLDLKDFLPK	0.971	25	0	0	2	0	2	1363.76	257	268
WT-DOX_01	Talin-1 OS=Homo sapiens GN=TLN1 PE=1 SV=3	TLN1_HUMAN	269765	1	13	13	14	0.0673	ASAGPQPLLVQSCK	0.997	44	0	1	0	0	2	1455.76	944	957
WT-DOX_01	Talin-1 OS=Homo sapiens GN=TLN1 PE=1 SV=3	TLN1_HUMAN	269765	1	13	13	14	0.0673	ASVPTIQDQASAMQLSQCAK	0.997	76.5	0	1	0	0	2	2134.03	1006	1025
WT-DOX_01	Talin-1 OS=Homo sapiens GN=TLN1 PE=1 SV=3	TLN1_HUMAN	269765	1	13	13	14	0.0673	AVEDEATKGTR	0.983	31	0	1	0	0	2	1176.59	2134	2144
WT-DOX_01	Talin-1 OS=Homo sapiens GN=TLN1 PE=1 SV=3	TLN1_HUMAN	269765	1	13	13	14	0.0673	AVTQALNR	0.978	29.8	0	1	0	0	2	872.495	1191	1198
WT-DOX_01	Talin-1 OS=Homo sapiens GN=TLN1 PE=1 SV=3	TLN1_HUMAN	269765	1	13	13	14	0.0673	CTQDLGNSTK	0.981	30.6	0	1	0	0	2	1123.51	1087	1096
WT-DOX_01	Talin-1 OS=Homo sapiens GN=TLN1 PE=1 SV=3	TLN1_HUMAN	269765	1	13	13	14	0.0673	IGITNHDEYSLVR	0.96	23.4	0	0	1	0	2	1516.78	119	131
WT-DOX_01	Talin-1 OS=Homo sapiens GN=TLN1 PE=1 SV=3	TLN1_HUMAN	269765	1	13	13	14	0.0673	LQAAGNAVKR	0.997	41.2	0	1	0	0	2	1027.6	2456	2465
WT-DOX_01	Talin-1 OS=Homo sapiens GN=TLN1 PE=1 SV=3	TLN1_HUMAN	269765	1	13	13	14	0.0673	NCGQMSEIEAK	0.987	32.4	0	1	0	0	2	1266.55	285	295
WT-DOX_01	Talin-1 OS=Homo sapiens GN=TLN1 PE=1 SV=3	TLN1_HUMAN	269765	1	13	13	14	0.0673	NLGTALAELR	0.997	47.4	0	1	0	0	2	1057.6	1026	1035
WT-DOX_01	Talin-1 OS=Homo sapiens GN=TLN1 PE=1 SV=3	TLN1_HUMAN	269765	1	13	13	14	0.0673	TMQFEPSTMVYDACR	0.997	52.7	0	1	0	0	2	1835.78	16	30
WT-DOX_01	Talin-1 OS=Homo sapiens GN=TLN1 PE=1 SV=3	TLN1_HUMAN	269765	1	13	13	14	0.0673	VGAIPANALDDGQWSQGLISAAR	0.997	92.9	0	1	0	0	2	2310.18	2376	2398
WT-DOX_01	Talin-1 OS=Homo sapiens GN=TLN1 PE=1 SV=3	TLN1_HUMAN	269765	1	13	13	14	0.0673	VLGEAMTGISQNAK	0.997	79.6	0	1	0	0	2	1418.73	1402	1415
WT-DOX_01	Aldo-keto reductase family 1 member C3 OS=Homo sapiens GN=AKR1C3 PE=1 SV=4	AK1C3_HUMAN	36854.1	1	15	19	22	0.598	AIDGLDR	0.971	28.4	0	1	0	0	2	759.4	295	301
WT-DOX_01	Aldo-keto reductase family 1 member C3 OS=Homo sapiens GN=AKR1C3 PE=1 SV=4	AK1C3_HUMAN	36854.1	1	15	19	22	0.598	GVVVLAK	0.957	26.6	0	1	0	0	2	685.461	264	270
WT-DOX_01	Aldo-keto reductase family 1 member C3 OS=Homo sapiens GN=AKR1C3 PE=1 SV=4	AK1C3_HUMAN	36854.1	1	15	19	22	0.598	HIDSAHLYNNEEQVGLAIR	0.997	79.2	0	1	0	1	2	2179.09	48	66
WT-DOX_01	Aldo-keto reductase family 1 member C3 OS=Homo sapiens GN=AKR1C3 PE=1 SV=4	AK1C3_HUMAN	36854.1	1	15	19	22	0.598	IRQNVQVFEFQLTAEDMK	0.997	50	0	0	1	0	2	2196.11	277	294
WT-DOX_01	Aldo-keto reductase family 1 member C3 OS=Homo sapiens GN=AKR1C3 PE=1 SV=4	AK1C3_HUMAN	36854.1	1	15	19	22	0.598	LAIEAGFR	0.973	28.8	0	1	0	0	2	876.494	40	47
WT-DOX_01	Aldo-keto reductase family 1 member C3 OS=Homo sapiens GN=AKR1C3 PE=1 SV=4	AK1C3_HUMAN	36854.1	1	15	19	22	0.598	LNDGHFMPVLGFGTYAPPEVPR	0.974	25.4	0	0	1	0	2	2414.2	10	31
WT-DOX_01	Aldo-keto reductase family 1 member C3 OS=Homo sapiens GN=AKR1C3 PE=1 SV=4	AK1C3_HUMAN	36854.1	1	15	19	22	0.598	NLHYFNSDSFASHPNYPYSDEY	0.973	25.2	0	0	1	0	2	2667.11	302	323
WT-DOX_01	Aldo-keto reductase family 1 member C3 OS=Homo sapiens GN=AKR1C3 PE=1 SV=4	AK1C3_HUMAN	36854.1	1	15	19	22	0.598	QLEMILNKPGLK	0.997	44.3	0	1	1	0	2	1383.8	172	183
WT-DOX_01	Aldo-keto reductase family 1 member C3 OS=Homo sapiens GN=AKR1C3 PE=1 SV=4	AK1C3_HUMAN	36854.1	1	15	19	22	0.598	REDIFYTSK	0.989	33.4	0	1	0	0	2	1158.58	76	84
WT-DOX_01	Aldo-keto reductase family 1 member C3 OS=Homo sapiens GN=AKR1C3 PE=1 SV=4	AK1C3_HUMAN	36854.1	1	15	19	22	0.598	SKDIVLVAYSALGSQR	0.994	32.8	0	0	2	0	2	1706.94	208	223
WT-DOX_01	Aldo-keto reductase family 1 member C3 OS=Homo sapiens GN=AKR1C3 PE=1 SV=4	AK1C3_HUMAN	36854.1	1	15	19	22	0.598	SKLLDFCK	0.981	30.6	0	1	0	0	2	1010.53	200	207
WT-DOX_01	Aldo-keto reductase family 1 member C3 OS=Homo sapiens GN=AKR1C3 PE=1 SV=4	AK1C3_HUMAN	36854.1	1	15	19	22	0.598	TPALIALR	0.997	43.2	0	1	0	0	2	854.546	251	258
WT-DOX_01	Aldo-keto reductase family 1 member C3 OS=Homo sapiens GN=AKR1C3 PE=1 SV=4	AK1C3_HUMAN	36854.1	1	15	19	22	0.598	WVDPNSPVLLEDPVLCALAK	0.997	62.5	0	3	1	0	2	2236.17	227	246
WT-DOX_01	Aldo-keto reductase family 1 member C3 OS=Homo sapiens GN=AKR1C3 PE=1 SV=4	AK1C3_HUMAN	36854.1	1	15	19	22	0.598	WVDPNSPVLLEDPVLCALAKK	0.997	38.6	0	0	1	0	2	2364.26	227	247
WT-DOX_01	Aldo-keto reductase family 1 member C3 OS=Homo sapiens GN=AKR1C3 PE=1 SV=4	AK1C3_HUMAN	36854.1	1	15	19	22	0.598	YKPVCNQVECHPYFNR	0.976	25.8	0	0	1	1	2	2110.96	184	199
WT-DOX_01	Peptidyl-prolyl cis-trans isomerase FKBP4 OS=Homo sapiens GN=FKBP4 PE=1 SV=3	FKBP4_HUMAN	51805.9	1	5	5	5	0.139	ALELDSNNEK	0.962	27.1	0	1	0	0	2	1132.55	345	354
WT-DOX_01	Peptidyl-prolyl cis-trans isomerase FKBP4 OS=Homo sapiens GN=FKBP4 PE=1 SV=3	FKBP4_HUMAN	51805.9	1	5	5	5	0.139	FEIGEGENLDLPYGLER	0.997	55.1	0	1	0	0	2	1950.94	190	206
WT-DOX_01	Peptidyl-prolyl cis-trans isomerase FKBP4 OS=Homo sapiens GN=FKBP4 PE=1 SV=3	FKBP4_HUMAN	51805.9	1	5	5	5	0.139	LQAFSAAIESCNK	0.997	68.2	0	1	0	0	2	1438.7	332	344
WT-DOX_01	Peptidyl-prolyl cis-trans isomerase FKBP4 OS=Homo sapiens GN=FKBP4 PE=1 SV=3	FKBP4_HUMAN	51805.9	1	5	5	5	0.139	RGEAHLAVNDFELAR	0.997	55.9	0	0	1	0	2	1697.87	359	373
WT-DOX_01	Peptidyl-prolyl cis-trans isomerase FKBP4 OS=Homo sapiens GN=FKBP4 PE=1 SV=3	FKBP4_HUMAN	51805.9	1	5	5	5	0.139	TQLAVCQQR	0.994	36.2	0	1	0	0	2	1103.56	391	399
WT-DOX_01	Matrilin-2 OS=Homo sapiens GN=MATN2 PE=1 SV=3	MATN2_HUMAN	106837	0.995	1	1	1	0.0209	VIMIVTDGRPQDSVAEVAAK	0.992	30.9	0	0	1	0	2	2099.12	164	183
WT-DOX_01	Osteopontin OS=Homo sapiens GN=SPP1 PE=1 SV=1	OSTP_HUMAN	35422.6	1	5	5	11	0.255	AIPVAQDLNAPSDWDSR	0.997	78.8	0	6	0	0	2	1854.9	204	220
WT-DOX_01	Osteopontin OS=Homo sapiens GN=SPP1 PE=1 SV=1	OSTP_HUMAN	35422.6	1	5	5	11	0.255	ANDESNEHSDVIDSQELSK	0.997	35.4	0	0	1	0	2	2116.93	250	268
WT-DOX_01	Osteopontin OS=Homo sapiens GN=SPP1 PE=1 SV=1	OSTP_HUMAN	35422.6	1	5	5	11	0.255	FRRPDIQYPDATDEDITSHMESEELNGAYK	0.997	58.8	0	0	0	1	2	3527.6	174	203
WT-DOX_01	Osteopontin OS=Homo sapiens GN=SPP1 PE=1 SV=1	OSTP_HUMAN	35422.6	1	5	5	11	0.255	ISHELDSASSEVN	0.997	54.4	0	2	0	0	2	1387.63	302	314
WT-DOX_01	Osteopontin OS=Homo sapiens GN=SPP1 PE=1 SV=1	OSTP_HUMAN	35422.6	1	5	5	11	0.255	KANDESNEHSDVIDSQELSK	0.997	37.6	0	0	1	0	2	2245.02	249	268
WT-DOX_01	Neogenin OS=Homo sapiens GN=NEO1 PE=1 SV=2	NEO1_HUMAN	160017	1	7	7	7	0.0671	IVKEHNLQVLGLVK	0.968	24.4	0	0	1	0	2	1589.97	389	402
WT-DOX_01	Neogenin OS=Homo sapiens GN=NEO1 PE=1 SV=2	NEO1_HUMAN	160017	1	7	7	7	0.0671	LIVAGLPR	0.991	34.5	0	1	0	0	2	838.551	146	153
WT-DOX_01	Neogenin OS=Homo sapiens GN=NEO1 PE=1 SV=2	NEO1_HUMAN	160017	1	7	7	7	0.0671	NEEALDTESSER	0.992	34.6	0	1	0	0	2	1379.59	285	296
WT-DOX_01	Neogenin OS=Homo sapiens GN=NEO1 PE=1 SV=2	NEO1_HUMAN	160017	1	7	7	7	0.0671	NGDMVIPSDYFK	0.983	31.2	0	1	0	0	2	1385.64	377	388
WT-DOX_01	Neogenin OS=Homo sapiens GN=NEO1 PE=1 SV=2	NEO1_HUMAN	160017	1	7	7	7	0.0671	SGSAPQSPGASIR	0.971	28.4	0	1	0	0	2	1214.61	36	48
WT-DOX_01	Neogenin OS=Homo sapiens GN=NEO1 PE=1 SV=2	NEO1_HUMAN	160017	1	7	7	7	0.0671	TFTPFYFLVEPVDTLSVR	0.997	71.2	0	1	0	0	2	2131.11	49	66
WT-DOX_01	Neogenin OS=Homo sapiens GN=NEO1 PE=1 SV=2	NEO1_HUMAN	160017	1	7	7	7	0.0671	VIGQDVVLPCVASGLPTPTIK	0.995	37.6	0	1	0	0	2	2164.2	261	281
WT-DOX_01	Ubiquitin-40S ribosomal protein S27a OS=Homo sapiens GN=RPS27A PE=1 SV=2	RS27A_HUMAN	17965.6	1	3	3	3	0.314	IQDKEGIPPDQQR	0.98	30.3	0	1	0	0	2	1523.78	30	42
WT-DOX_01	Ubiquitin-40S ribosomal protein S27a OS=Homo sapiens GN=RPS27A PE=1 SV=2	RS27A_HUMAN	17965.6	1	3	3	3	0.314	TITLEVEPSDTIENVKAK	0.997	41.8	0	0	1	0	2	1987.06	12	29
WT-DOX_01	Ubiquitin-40S ribosomal protein S27a OS=Homo sapiens GN=RPS27A PE=1 SV=2	RS27A_HUMAN	17965.6	1	3	3	3	0.314	TLSDYNIQKESTLHLVLR	0.993	31.5	0	0	1	0	2	2130.16	55	72
WT-DOX_01	Hyaluronan and proteoglycan link protein 3 OS=Homo sapiens GN=HAPLN3 PE=2 SV=1	HPLN3_HUMAN	40894.1	0.998	1	1	1	0.0333	EACQEDDATIAK	0.997	48.7	0	1	0	0	2	1350.58	284	295
WT-DOX_01	Tripeptidyl-peptidase 1 OS=Homo sapiens GN=TPP1 PE=1 SV=2	TPP1_HUMAN	61247.6	1	3	4	5	0.087	CHSVITQDFLTCWLSIR	0.994	32.6	0	0	2	0	2	2136.04	111	127
WT-DOX_01	Tripeptidyl-peptidase 1 OS=Homo sapiens GN=TPP1 PE=1 SV=2	TPP1_HUMAN	61247.6	1	3	4	5	0.087	LFGGNFAHQASVAR	0.997	73	0	1	1	0	2	1474.75	246	259
WT-DOX_01	Tripeptidyl-peptidase 1 OS=Homo sapiens GN=TPP1 PE=1 SV=2	TPP1_HUMAN	61247.6	1	3	4	5	0.087	LSELVQAVSDPSSPQYGK	0.997	43.4	0	1	0	0	2	1904.96	61	78
WT-DOX_01	Carboxypeptidase E OS=Homo sapiens GN=CPE PE=1 SV=1	CBPE_HUMAN	53152	0.572	1	1	1	0.021	SNAQGIDLNR	0.997	43.1	0	1	0	0	2	1087.55	180	189
WT-DOX_01	Eukaryotic translation initiation factor 3 subunit B OS=Homo sapiens GN=EIF3B PE=1 SV=3	EIF3B_HUMAN	92482.8	0.572	1	1	1	0.0172	AQAVSEDAGGNEGR	0.997	86.1	0	1	0	0	2	1360.61	121	134
WT-DOX_01	Gremlin-1 OS=Homo sapiens GN=GREM1 PE=1 SV=1	GREM1_HUMAN	20696.9	1	4	4	6	0.266	FCYGQCNSFYIPR	0.997	97.9	0	3	0	0	2	1711.74	117	129
WT-DOX_01	Gremlin-1 OS=Homo sapiens GN=GREM1 PE=1 SV=1	GREM1_HUMAN	20696.9	1	4	4	6	0.266	KEEGSFQSCSFCKPK	0.997	60	0	0	1	0	2	1818.82	133	147
WT-DOX_01	Gremlin-1 OS=Homo sapiens GN=GREM1 PE=1 SV=1	GREM1_HUMAN	20696.9	1	4	4	6	0.266	TIINRFCYGQCNSFYIPR	0.992	30.9	0	0	1	0	2	2309.1	112	129
WT-DOX_01	Gremlin-1 OS=Homo sapiens GN=GREM1 PE=1 SV=1	GREM1_HUMAN	20696.9	1	4	4	6	0.266	TQPLKQTIHEEGCNSR	0.997	61	0	1	0	0	2	1897.92	96	111
WT-DOX_01	Beta-2-glycoprotein 1 OS=Homo sapiens GN=APOH PE=1 SV=3	APOH_HUMAN	38298.5	1	4	4	5	0.136	ATVVYQGER	0.952	26.1	0	1	0	0	2	1022.53	271	279
WT-DOX_01	Beta-2-glycoprotein 1 OS=Homo sapiens GN=APOH PE=1 SV=3	APOH_HUMAN	38298.5	1	4	4	5	0.136	FICPLTGLWPINTLK	0.991	34.3	0	2	0	0	2	1772.98	64	78
WT-DOX_01	Beta-2-glycoprotein 1 OS=Homo sapiens GN=APOH PE=1 SV=3	APOH_HUMAN	38298.5	1	4	4	5	0.136	TDASDVKPC	0.997	48.7	0	1	0	0	2	992.436	337	345
WT-DOX_01	Beta-2-glycoprotein 1 OS=Homo sapiens GN=APOH PE=1 SV=3	APOH_HUMAN	38298.5	1	4	4	5	0.136	VCPFAGILENGAVR	0.995	37.6	0	1	0	0	2	1502.78	83	96
WT-DOX_01	Basement membrane-specific heparan sulfate proteoglycan core protein OS=Homo sapiens GN=HSPG2 PE=1 SV=3	PGBM_HUMAN	468778	1	99	125	153	0.327	AAPEDSGRYR	0.95	25.9	0	1	0	0	2	1121.53	3355	3364
WT-DOX_01	Basement membrane-specific heparan sulfate proteoglycan core protein OS=Homo sapiens GN=HSPG2 PE=1 SV=3	PGBM_HUMAN	468778	1	99	125	153	0.327	AASGPGPEQEASFTVTVPPSEGSSYR	0.994	36.2	0	1	0	0	2	2608.22	2993	3018
WT-DOX_01	Basement membrane-specific heparan sulfate proteoglycan core protein OS=Homo sapiens GN=HSPG2 PE=1 SV=3	PGBM_HUMAN	468778	1	99	125	153	0.327	AELLVTEAPSKPITVTVEEQR	0.997	54	0	0	1	0	2	2310.26	1759	1779
WT-DOX_01	Basement membrane-specific heparan sulfate proteoglycan core protein OS=Homo sapiens GN=HSPG2 PE=1 SV=3	PGBM_HUMAN	468778	1	99	125	153	0.327	AFAHLQVPER	0.996	34.9	0	0	1	0	2	1167.63	3652	3661
WT-DOX_01	Basement membrane-specific heparan sulfate proteoglycan core protein OS=Homo sapiens GN=HSPG2 PE=1 SV=3	PGBM_HUMAN	468778	1	99	125	153	0.327	AGFFGDAMK	0.966	27.6	0	1	0	0	2	943.434	797	805
WT-DOX_01	Basement membrane-specific heparan sulfate proteoglycan core protein OS=Homo sapiens GN=HSPG2 PE=1 SV=3	PGBM_HUMAN	468778	1	99	125	153	0.327	AGLSSGFIGCVR	0.997	40	0	1	0	0	2	1223.62	3810	3821
WT-DOX_01	Basement membrane-specific heparan sulfate proteoglycan core protein OS=Homo sapiens GN=HSPG2 PE=1 SV=3	PGBM_HUMAN	468778	1	99	125	153	0.327	ALEVEECRCPPGYIGLSCQDCAPGYTR	0.997	56.9	0	0	2	0	2	3158.38	1524	1550
WT-DOX_01	Basement membrane-specific heparan sulfate proteoglycan core protein OS=Homo sapiens GN=HSPG2 PE=1 SV=3	PGBM_HUMAN	468778	1	99	125	153	0.327	AMDFNGILTIR	0.997	53.5	0	1	0	0	2	1250.66	1818	1828
WT-DOX_01	Basement membrane-specific heparan sulfate proteoglycan core protein OS=Homo sapiens GN=HSPG2 PE=1 SV=3	PGBM_HUMAN	468778	1	99	125	153	0.327	AQAGANTRPCPS	0.997	51.7	0	4	0	0	2	1229.57	4380	4391
WT-DOX_01	Basement membrane-specific heparan sulfate proteoglycan core protein OS=Homo sapiens GN=HSPG2 PE=1 SV=3	PGBM_HUMAN	468778	1	99	125	153	0.327	AQIHGGILRLPAVEPTDQAQYLCR	0.995	31.4	0	0	0	1	2	2706.41	1911	1934
WT-DOX_01	Basement membrane-specific heparan sulfate proteoglycan core protein OS=Homo sapiens GN=HSPG2 PE=1 SV=3	PGBM_HUMAN	468778	1	99	125	153	0.327	ASYAQQPAESR	0.997	51.1	0	1	0	0	2	1207.57	1091	1101
WT-DOX_01	Basement membrane-specific heparan sulfate proteoglycan core protein OS=Homo sapiens GN=HSPG2 PE=1 SV=3	PGBM_HUMAN	468778	1	99	125	153	0.327	ATATSCRPCPCPYIDASR	0.997	52.1	0	0	1	0	2	2082.92	806	823
WT-DOX_01	Basement membrane-specific heparan sulfate proteoglycan core protein OS=Homo sapiens GN=HSPG2 PE=1 SV=3	PGBM_HUMAN	468778	1	99	125	153	0.327	AVLHVHGGGGPR	0.996	34.9	0	1	1	0	2	1156.63	1946	1957
WT-DOX_01	Basement membrane-specific heparan sulfate proteoglycan core protein OS=Homo sapiens GN=HSPG2 PE=1 SV=3	PGBM_HUMAN	468778	1	99	125	153	0.327	AVTLECVSAGEPR	0.997	80.1	0	1	0	0	2	1388.68	3129	3141
WT-DOX_01	Basement membrane-specific heparan sulfate proteoglycan core protein OS=Homo sapiens GN=HSPG2 PE=1 SV=3	PGBM_HUMAN	468778	1	99	125	153	0.327	CAPGYYGNPSQGQPCQR	0.997	51.2	0	3	0	0	2	1939.82	1249	1265
WT-DOX_01	Basement membrane-specific heparan sulfate proteoglycan core protein OS=Homo sapiens GN=HSPG2 PE=1 SV=3	PGBM_HUMAN	468778	1	99	125	153	0.327	CEHSQALHCHPEACGPDATCVNRPDGR	0.98	26.8	0	0	0	0	2	3131.3	3880	3906
WT-DOX_01	Basement membrane-specific heparan sulfate proteoglycan core protein OS=Homo sapiens GN=HSPG2 PE=1 SV=3	PGBM_HUMAN	468778	1	99	125	153	0.327	CEQCQPGYYGDAQR	0.997	69.3	0	1	0	0	2	1731.69	1187	1200
WT-DOX_01	Basement membrane-specific heparan sulfate proteoglycan core protein OS=Homo sapiens GN=HSPG2 PE=1 SV=3	PGBM_HUMAN	468778	1	99	125	153	0.327	CESCAPGYEGNPIQPGGK	0.997	62.5	0	1	0	0	2	1920.82	851	868
WT-DOX_01	Basement membrane-specific heparan sulfate proteoglycan core protein OS=Homo sapiens GN=HSPG2 PE=1 SV=3	PGBM_HUMAN	468778	1	99	125	153	0.327	CLIHDGAAPISLEWK	0.994	32.4	0	1	1	0	2	1709.87	3043	3057
WT-DOX_01	Basement membrane-specific heparan sulfate proteoglycan core protein OS=Homo sapiens GN=HSPG2 PE=1 SV=3	PGBM_HUMAN	468778	1	99	125	153	0.327	CPIGYSGLSCESCDAHFTR	0.99	29.8	0	0	1	0	2	2216.92	733	751
WT-DOX_01	Basement membrane-specific heparan sulfate proteoglycan core protein OS=Homo sapiens GN=HSPG2 PE=1 SV=3	PGBM_HUMAN	468778	1	99	125	153	0.327	CQVSGSPPHYFYWSR	0.997	59.1	0	1	1	0	2	1870.83	1698	1712
WT-DOX_01	Basement membrane-specific heparan sulfate proteoglycan core protein OS=Homo sapiens GN=HSPG2 PE=1 SV=3	PGBM_HUMAN	468778	1	99	125	153	0.327	CRPVNQEIVR	0.991	30.6	0	0	1	0	2	1270.67	869	878
WT-DOX_01	Basement membrane-specific heparan sulfate proteoglycan core protein OS=Homo sapiens GN=HSPG2 PE=1 SV=3	PGBM_HUMAN	468778	1	99	125	153	0.327	CSATGSPAPTIHWSK	0.997	47.9	0	1	0	0	2	1599.76	3233	3247
WT-DOX_01	Basement membrane-specific heparan sulfate proteoglycan core protein OS=Homo sapiens GN=HSPG2 PE=1 SV=3	PGBM_HUMAN	468778	1	99	125	153	0.327	CSATGSPTPTLEWTGGPGGQLPAK	0.997	55	0	1	0	0	2	2370.14	1887	1910
WT-DOX_01	Basement membrane-specific heparan sulfate proteoglycan core protein OS=Homo sapiens GN=HSPG2 PE=1 SV=3	PGBM_HUMAN	468778	1	99	125	153	0.327	CVASNAYGVAQSVVNLSVHGPPTVSVLPEGPVWVK	0.997	78.2	0	0	1	0	2	3617.88	3091	3125
WT-DOX_01	Basement membrane-specific heparan sulfate proteoglycan core protein OS=Homo sapiens GN=HSPG2 PE=1 SV=3	PGBM_HUMAN	468778	1	99	125	153	0.327	DVKESDQGAYTCEAMNAR	0.997	68.9	0	1	1	0	2	2044.87	468	485
WT-DOX_01	Basement membrane-specific heparan sulfate proteoglycan core protein OS=Homo sapiens GN=HSPG2 PE=1 SV=3	PGBM_HUMAN	468778	1	99	125	153	0.327	EDGRPVPSGTQQR	0.982	30.7	0	1	0	0	2	1426.7	1713	1725
WT-DOX_01	Basement membrane-specific heparan sulfate proteoglycan core protein OS=Homo sapiens GN=HSPG2 PE=1 SV=3	PGBM_HUMAN	468778	1	99	125	153	0.327	EHLLMALADLDELLIR	0.988	28.9	0	0	1	0	2	1865.02	1479	1494
WT-DOX_01	Basement membrane-specific heparan sulfate proteoglycan core protein OS=Homo sapiens GN=HSPG2 PE=1 SV=3	PGBM_HUMAN	468778	1	99	125	153	0.327	ESDQGAYTCEAMNAR	0.997	46.7	0	1	0	0	2	1702.68	471	485
WT-DOX_01	Basement membrane-specific heparan sulfate proteoglycan core protein OS=Homo sapiens GN=HSPG2 PE=1 SV=3	PGBM_HUMAN	468778	1	99	125	153	0.327	FLGDKVTSYGGELR	0.997	36.8	0	0	1	0	2	1541.8	997	1010
WT-DOX_01	Basement membrane-specific heparan sulfate proteoglycan core protein OS=Homo sapiens GN=HSPG2 PE=1 SV=3	PGBM_HUMAN	468778	1	99	125	153	0.327	FLVHDSFWALPEQFLGNKVDSYGGSLR	0.948	21.6	0	0	0	1	2	3082.54	589	615
WT-DOX_01	Basement membrane-specific heparan sulfate proteoglycan core protein OS=Homo sapiens GN=HSPG2 PE=1 SV=3	PGBM_HUMAN	468778	1	99	125	153	0.327	FSDTCFLDTDGQATCDACAPGYTGRR	0.997	73.5	0	0	1	0	2	2942.21	825	850
WT-DOX_01	Basement membrane-specific heparan sulfate proteoglycan core protein OS=Homo sapiens GN=HSPG2 PE=1 SV=3	PGBM_HUMAN	468778	1	99	125	153	0.327	FSSGITGCVK	0.985	31.5	0	1	0	0	2	1055.52	4348	4357
WT-DOX_01	Basement membrane-specific heparan sulfate proteoglycan core protein OS=Homo sapiens GN=HSPG2 PE=1 SV=3	PGBM_HUMAN	468778	1	99	125	153	0.327	GCVGEVSVNGK	0.997	53.8	0	1	0	0	2	1105.53	4075	4085
WT-DOX_01	Basement membrane-specific heparan sulfate proteoglycan core protein OS=Homo sapiens GN=HSPG2 PE=1 SV=3	PGBM_HUMAN	468778	1	99	125	153	0.327	GGSLPSHHQTR	0.997	41.9	0	1	0	0	2	1176.59	2764	2774
WT-DOX_01	Basement membrane-specific heparan sulfate proteoglycan core protein OS=Homo sapiens GN=HSPG2 PE=1 SV=3	PGBM_HUMAN	468778	1	99	125	153	0.327	GHTPTQPGALNQR	0.997	36.3	0	1	1	0	2	1376.7	648	660
WT-DOX_01	Basement membrane-specific heparan sulfate proteoglycan core protein OS=Homo sapiens GN=HSPG2 PE=1 SV=3	PGBM_HUMAN	468778	1	99	125	153	0.327	GMLEPVQRPDVVLVGAGYR	0.997	39.2	0	0	2	0	2	2056.1	625	643
WT-DOX_01	Basement membrane-specific heparan sulfate proteoglycan core protein OS=Homo sapiens GN=HSPG2 PE=1 SV=3	PGBM_HUMAN	468778	1	99	125	153	0.327	GSIQVDGEELVSGRSPGPNVAVNAK	0.997	50.8	0	0	1	0	2	2480.27	4305	4329
WT-DOX_01	Basement membrane-specific heparan sulfate proteoglycan core protein OS=Homo sapiens GN=HSPG2 PE=1 SV=3	PGBM_HUMAN	468778	1	99	125	153	0.327	GSMGTSGEACR	0.997	49.5	0	2	0	0	2	1128.44	883	893
WT-DOX_01	Basement membrane-specific heparan sulfate proteoglycan core protein OS=Homo sapiens GN=HSPG2 PE=1 SV=3	PGBM_HUMAN	468778	1	99	125	153	0.327	GSVYIGGAPDVATLTGGR	0.997	53.5	0	1	0	0	2	1690.88	4330	4347
WT-DOX_01	Basement membrane-specific heparan sulfate proteoglycan core protein OS=Homo sapiens GN=HSPG2 PE=1 SV=3	PGBM_HUMAN	468778	1	99	125	153	0.327	HCTSSSWSR	0.946	25.6	0	1	0	0	2	1107.46	932	940
WT-DOX_01	Basement membrane-specific heparan sulfate proteoglycan core protein OS=Homo sapiens GN=HSPG2 PE=1 SV=3	PGBM_HUMAN	468778	1	99	125	153	0.327	HLISTHFAPGDFQGFALVNPQR	0.997	53.9	0	0	1	1	2	2452.25	1342	1363
WT-DOX_01	Basement membrane-specific heparan sulfate proteoglycan core protein OS=Homo sapiens GN=HSPG2 PE=1 SV=3	PGBM_HUMAN	468778	1	99	125	153	0.327	HQGSELHFPSVQPSDAGVYICTCR	0.997	53	0	0	1	1	2	2745.25	1726	1749
WT-DOX_01	Basement membrane-specific heparan sulfate proteoglycan core protein OS=Homo sapiens GN=HSPG2 PE=1 SV=3	PGBM_HUMAN	468778	1	99	125	153	0.327	HQTHGSLLR	0.996	34.9	0	1	2	0	2	1048.56	2196	2204
WT-DOX_01	Basement membrane-specific heparan sulfate proteoglycan core protein OS=Homo sapiens GN=HSPG2 PE=1 SV=3	PGBM_HUMAN	468778	1	99	125	153	0.327	HQVHGPLLR	0.997	43.2	0	1	1	0	2	1056.61	2871	2879
WT-DOX_01	Basement membrane-specific heparan sulfate proteoglycan core protein OS=Homo sapiens GN=HSPG2 PE=1 SV=3	PGBM_HUMAN	468778	1	99	125	153	0.327	IAHVELADAGQYR	0.997	53	0	1	1	0	2	1442.74	3542	3554
WT-DOX_01	Basement membrane-specific heparan sulfate proteoglycan core protein OS=Homo sapiens GN=HSPG2 PE=1 SV=3	PGBM_HUMAN	468778	1	99	125	153	0.327	IESSSPTVVEGQTLDLNCVVAR	0.997	111	0	1	0	0	2	2374.19	2634	2655
WT-DOX_01	Basement membrane-specific heparan sulfate proteoglycan core protein OS=Homo sapiens GN=HSPG2 PE=1 SV=3	PGBM_HUMAN	468778	1	99	125	153	0.327	IQNLDQSCQGTYICQAHGPWGK	0.985	27.9	0	0	1	0	2	2561.17	3453	3474
WT-DOX_01	Basement membrane-specific heparan sulfate proteoglycan core protein OS=Homo sapiens GN=HSPG2 PE=1 SV=3	PGBM_HUMAN	468778	1	99	125	153	0.327	ISSTPAKLEQR	0.997	47.8	0	1	0	0	2	1229.68	3149	3159
WT-DOX_01	Basement membrane-specific heparan sulfate proteoglycan core protein OS=Homo sapiens GN=HSPG2 PE=1 SV=3	PGBM_HUMAN	468778	1	99	125	153	0.327	ITFRPDSADGMLLYNGQK	0.964	24	0	0	1	0	2	2026.01	3690	3707
WT-DOX_01	Basement membrane-specific heparan sulfate proteoglycan core protein OS=Homo sapiens GN=HSPG2 PE=1 SV=3	PGBM_HUMAN	468778	1	99	125	153	0.327	KEGGSLPPQAR	0.997	40	0	1	0	0	2	1139.62	1991	2001
WT-DOX_01	Basement membrane-specific heparan sulfate proteoglycan core protein OS=Homo sapiens GN=HSPG2 PE=1 SV=3	PGBM_HUMAN	468778	1	99	125	153	0.327	LCNECADGSFHLSTR	0.987	28.7	0	0	1	0	2	1766.76	902	916
WT-DOX_01	Basement membrane-specific heparan sulfate proteoglycan core protein OS=Homo sapiens GN=HSPG2 PE=1 SV=3	PGBM_HUMAN	468778	1	99	125	153	0.327	LDVEFKPLAPDGVLLFSGGK	0.997	56.1	0	1	1	0	2	2102.15	3953	3972
WT-DOX_01	Basement membrane-specific heparan sulfate proteoglycan core protein OS=Homo sapiens GN=HSPG2 PE=1 SV=3	PGBM_HUMAN	468778	1	99	125	153	0.327	LEGDTLIIPR	0.997	49.2	0	1	0	0	2	1126.65	3258	3267
WT-DOX_01	Basement membrane-specific heparan sulfate proteoglycan core protein OS=Homo sapiens GN=HSPG2 PE=1 SV=3	PGBM_HUMAN	468778	1	99	125	153	0.327	LHHVSPADSGEYVCR	0.997	59.8	0	1	1	0	2	1726.8	2780	2794
WT-DOX_01	Basement membrane-specific heparan sulfate proteoglycan core protein OS=Homo sapiens GN=HSPG2 PE=1 SV=3	PGBM_HUMAN	468778	1	99	125	153	0.327	LHLVSPADSGEYVCR	0.997	58	0	1	1	0	2	1702.82	2978	2992
WT-DOX_01	Basement membrane-specific heparan sulfate proteoglycan core protein OS=Homo sapiens GN=HSPG2 PE=1 SV=3	PGBM_HUMAN	468778	1	99	125	153	0.327	LHQMSVADSGEYVCR	0.997	73.7	0	1	2	0	2	1751.78	2683	2697
WT-DOX_01	Basement membrane-specific heparan sulfate proteoglycan core protein OS=Homo sapiens GN=HSPG2 PE=1 SV=3	PGBM_HUMAN	468778	1	99	125	153	0.327	LLQVTPADSGEYVCR	0.997	53.6	0	2	0	0	2	1707.84	2490	2504
WT-DOX_01	Basement membrane-specific heparan sulfate proteoglycan core protein OS=Homo sapiens GN=HSPG2 PE=1 SV=3	PGBM_HUMAN	468778	1	99	125	153	0.327	LLSGPYFWSLPSR	0.997	61.6	0	4	0	0	2	1522.81	984	996
WT-DOX_01	Basement membrane-specific heparan sulfate proteoglycan core protein OS=Homo sapiens GN=HSPG2 PE=1 SV=3	PGBM_HUMAN	468778	1	99	125	153	0.327	LNWGHIPSHPR	0.991	28.5	0	0	1	1	2	1313.69	442	452
WT-DOX_01	Basement membrane-specific heparan sulfate proteoglycan core protein OS=Homo sapiens GN=HSPG2 PE=1 SV=3	PGBM_HUMAN	468778	1	99	125	153	0.327	LPAVEPTDQAQYLCR	0.997	72.9	0	1	0	0	2	1760.86	1920	1934
WT-DOX_01	Basement membrane-specific heparan sulfate proteoglycan core protein OS=Homo sapiens GN=HSPG2 PE=1 SV=3	PGBM_HUMAN	468778	1	99	125	153	0.327	LRLHHVSPADSGEYVCR	0.997	36.8	0	0	1	0	2	1995.98	2778	2794
WT-DOX_01	Basement membrane-specific heparan sulfate proteoglycan core protein OS=Homo sapiens GN=HSPG2 PE=1 SV=3	PGBM_HUMAN	468778	1	99	125	153	0.327	LRLPQVSPADSGEYVCR	0.997	39.3	0	0	2	0	2	1946.98	2102	2118
WT-DOX_01	Basement membrane-specific heparan sulfate proteoglycan core protein OS=Homo sapiens GN=HSPG2 PE=1 SV=3	PGBM_HUMAN	468778	1	99	125	153	0.327	LRSPVISIDPPSSTVQQGQDASFK	0.997	78.2	0	0	2	0	2	2557.33	3019	3042
WT-DOX_01	Basement membrane-specific heparan sulfate proteoglycan core protein OS=Homo sapiens GN=HSPG2 PE=1 SV=3	PGBM_HUMAN	468778	1	99	125	153	0.327	LSGSHSQGVAYPVR	0.997	53.9	0	1	1	0	2	1457.75	2524	2537
WT-DOX_01	Basement membrane-specific heparan sulfate proteoglycan core protein OS=Homo sapiens GN=HSPG2 PE=1 SV=3	PGBM_HUMAN	468778	1	99	125	153	0.327	LVSEDPINDGEWHR	0.997	45.7	0	1	2	0	2	1666.78	4282	4295
WT-DOX_01	Basement membrane-specific heparan sulfate proteoglycan core protein OS=Homo sapiens GN=HSPG2 PE=1 SV=3	PGBM_HUMAN	468778	1	99	125	153	0.327	LYIFQASPADAGQYVCR	0.997	103	0	4	0	0	2	1958.94	2296	2312
WT-DOX_01	Basement membrane-specific heparan sulfate proteoglycan core protein OS=Homo sapiens GN=HSPG2 PE=1 SV=3	PGBM_HUMAN	468778	1	99	125	153	0.327	LYQASPADSGEYVCR	0.997	67.9	0	4	0	0	2	1715.77	2394	2408
WT-DOX_01	Basement membrane-specific heparan sulfate proteoglycan core protein OS=Homo sapiens GN=HSPG2 PE=1 SV=3	PGBM_HUMAN	468778	1	99	125	153	0.327	MASVGLSDIAMDTTVTHATSHGR	0.997	36.9	0	0	1	1	2	2358.12	702	724
WT-DOX_01	Basement membrane-specific heparan sulfate proteoglycan core protein OS=Homo sapiens GN=HSPG2 PE=1 SV=3	PGBM_HUMAN	468778	1	99	125	153	0.327	NELLHFER	0.993	35.3	0	1	1	0	2	1057.54	3347	3354
WT-DOX_01	Basement membrane-specific heparan sulfate proteoglycan core protein OS=Homo sapiens GN=HSPG2 PE=1 SV=3	PGBM_HUMAN	468778	1	99	125	153	0.327	NLVLHSARPGAPPPQPLDLQHR	0.997	46.5	0	0	1	3	2	2413.32	4358	4379
WT-DOX_01	Basement membrane-specific heparan sulfate proteoglycan core protein OS=Homo sapiens GN=HSPG2 PE=1 SV=3	PGBM_HUMAN	468778	1	99	125	153	0.327	QPQAIITWYKR	0.961	23.6	0	0	1	0	2	1403.78	2656	2666
WT-DOX_01	Basement membrane-specific heparan sulfate proteoglycan core protein OS=Homo sapiens GN=HSPG2 PE=1 SV=3	PGBM_HUMAN	468778	1	99	125	153	0.327	RCESCAPGYEGNPIQPGGK	0.997	36.6	0	0	1	0	2	2076.92	850	868
WT-DOX_01	Basement membrane-specific heparan sulfate proteoglycan core protein OS=Homo sapiens GN=HSPG2 PE=1 SV=3	PGBM_HUMAN	468778	1	99	125	153	0.327	RGGSLPAR	0.984	31.2	0	1	0	0	2	813.469	2188	2195
WT-DOX_01	Basement membrane-specific heparan sulfate proteoglycan core protein OS=Homo sapiens GN=HSPG2 PE=1 SV=3	PGBM_HUMAN	468778	1	99	125	153	0.327	RGGSLPPHTQVHGSR	0.997	40.5	0	0	0	1	2	1585.83	2087	2101
WT-DOX_01	Basement membrane-specific heparan sulfate proteoglycan core protein OS=Homo sapiens GN=HSPG2 PE=1 SV=3	PGBM_HUMAN	468778	1	99	125	153	0.327	RGGSLPVR	0.981	30.5	0	1	0	0	2	841.5	2377	2384
WT-DOX_01	Basement membrane-specific heparan sulfate proteoglycan core protein OS=Homo sapiens GN=HSPG2 PE=1 SV=3	PGBM_HUMAN	468778	1	99	125	153	0.327	RGSIQVDGEELVSGR	0.997	45.9	0	1	1	0	2	1601.82	4304	4318
WT-DOX_01	Basement membrane-specific heparan sulfate proteoglycan core protein OS=Homo sapiens GN=HSPG2 PE=1 SV=3	PGBM_HUMAN	468778	1	99	125	153	0.327	SAEPLALGR	0.965	27.6	0	1	0	0	2	913.51	4004	4012
WT-DOX_01	Basement membrane-specific heparan sulfate proteoglycan core protein OS=Homo sapiens GN=HSPG2 PE=1 SV=3	PGBM_HUMAN	468778	1	99	125	153	0.327	SGPVEDFVSLAMVGGHLEFR	0.992	31	0	0	1	0	2	2147.06	3973	3992
WT-DOX_01	Basement membrane-specific heparan sulfate proteoglycan core protein OS=Homo sapiens GN=HSPG2 PE=1 SV=3	PGBM_HUMAN	468778	1	99	125	153	0.327	SIEYSPQLEDAGSR	0.997	39.5	0	1	0	0	2	1551.73	93	106
WT-DOX_01	Basement membrane-specific heparan sulfate proteoglycan core protein OS=Homo sapiens GN=HSPG2 PE=1 SV=3	PGBM_HUMAN	468778	1	99	125	153	0.327	SIGASVEFHCAVPSDRGTQLR	0.994	32.7	0	0	1	0	2	2287.12	3412	3432
WT-DOX_01	Basement membrane-specific heparan sulfate proteoglycan core protein OS=Homo sapiens GN=HSPG2 PE=1 SV=3	PGBM_HUMAN	468778	1	99	125	153	0.327	SIVPQGGSHSLR	0.966	27.7	0	1	0	0	2	1237.66	1686	1697
WT-DOX_01	Basement membrane-specific heparan sulfate proteoglycan core protein OS=Homo sapiens GN=HSPG2 PE=1 SV=3	PGBM_HUMAN	468778	1	99	125	153	0.327	SPAYTLVWTR	0.996	39.4	0	1	0	0	2	1193.63	1799	1808
WT-DOX_01	Basement membrane-specific heparan sulfate proteoglycan core protein OS=Homo sapiens GN=HSPG2 PE=1 SV=3	PGBM_HUMAN	468778	1	99	125	153	0.327	SPGPNVAVNAK	0.997	64.6	0	4	0	0	2	1053.57	4319	4329
WT-DOX_01	Basement membrane-specific heparan sulfate proteoglycan core protein OS=Homo sapiens GN=HSPG2 PE=1 SV=3	PGBM_HUMAN	468778	1	99	125	153	0.327	SPVISIDPPSSTVQQGQDASFK	0.997	97.1	0	1	1	0	2	2288.14	3021	3042
WT-DOX_01	Basement membrane-specific heparan sulfate proteoglycan core protein OS=Homo sapiens GN=HSPG2 PE=1 SV=3	PGBM_HUMAN	468778	1	99	125	153	0.327	SQSVRPGADVTFICTAK	0.997	55.6	0	1	1	0	2	1836.93	1780	1796
WT-DOX_01	Basement membrane-specific heparan sulfate proteoglycan core protein OS=Homo sapiens GN=HSPG2 PE=1 SV=3	PGBM_HUMAN	468778	1	99	125	153	0.327	TCESLGAGGYR	0.997	64.3	0	1	0	0	2	1170.52	1627	1637
WT-DOX_01	Basement membrane-specific heparan sulfate proteoglycan core protein OS=Homo sapiens GN=HSPG2 PE=1 SV=3	PGBM_HUMAN	468778	1	99	125	153	0.327	TPSGLYLGTCER	0.997	41.6	0	1	0	0	2	1353.65	1147	1158
WT-DOX_01	Basement membrane-specific heparan sulfate proteoglycan core protein OS=Homo sapiens GN=HSPG2 PE=1 SV=3	PGBM_HUMAN	468778	1	99	125	153	0.327	TSVQTVVVGHAVEFECLALGDPKPQVTWSK	0.997	36	0	0	1	1	2	3282.68	3495	3524
WT-DOX_01	Basement membrane-specific heparan sulfate proteoglycan core protein OS=Homo sapiens GN=HSPG2 PE=1 SV=3	PGBM_HUMAN	468778	1	99	125	153	0.327	VAEGQTLDLK	0.997	42.9	0	1	0	0	2	1073.58	2838	2847
WT-DOX_01	Basement membrane-specific heparan sulfate proteoglycan core protein OS=Homo sapiens GN=HSPG2 PE=1 SV=3	PGBM_HUMAN	468778	1	99	125	153	0.327	VGGHLRPGIVQSGGVVR	0.997	43.1	0	0	1	0	2	1687.97	3525	3541
WT-DOX_01	Basement membrane-specific heparan sulfate proteoglycan core protein OS=Homo sapiens GN=HSPG2 PE=1 SV=3	PGBM_HUMAN	468778	1	99	125	153	0.327	VGSSLPGR	0.997	49	0	1	0	0	2	772.431	3335	3342
WT-DOX_01	Basement membrane-specific heparan sulfate proteoglycan core protein OS=Homo sapiens GN=HSPG2 PE=1 SV=3	PGBM_HUMAN	468778	1	99	125	153	0.327	VISSGSVASYVTSPQGFQFR	0.996	38.2	0	1	0	0	2	2117.07	168	187
WT-DOX_01	Basement membrane-specific heparan sulfate proteoglycan core protein OS=Homo sapiens GN=HSPG2 PE=1 SV=3	PGBM_HUMAN	468778	1	99	125	153	0.327	VKAFAHLQVPER	0.982	27.1	0	0	1	0	2	1394.79	3650	3661
WT-DOX_01	Basement membrane-specific heparan sulfate proteoglycan core protein OS=Homo sapiens GN=HSPG2 PE=1 SV=3	PGBM_HUMAN	468778	1	99	125	153	0.327	VTVTSEGGR	0.997	41.7	0	1	0	0	2	905.469	453	461
WT-DOX_01	Basement membrane-specific heparan sulfate proteoglycan core protein OS=Homo sapiens GN=HSPG2 PE=1 SV=3	PGBM_HUMAN	468778	1	99	125	153	0.327	VVGSSGTQEASVLVTIQQR	0.997	100	0	1	0	0	2	1959.05	2505	2523
WT-DOX_01	Basement membrane-specific heparan sulfate proteoglycan core protein OS=Homo sapiens GN=HSPG2 PE=1 SV=3	PGBM_HUMAN	468778	1	99	125	153	0.327	WFKEGGQLPPGHSVQDGVLR	0.989	27.9	0	0	0	1	2	2207.14	3433	3452
WT-DOX_01	Basement membrane-specific heparan sulfate proteoglycan core protein OS=Homo sapiens GN=HSPG2 PE=1 SV=3	PGBM_HUMAN	468778	1	99	125	153	0.327	YELGSGLAVLR	0.997	52.8	0	3	0	0	2	1177.66	3993	4003
WT-DOX_01	Basement membrane-specific heparan sulfate proteoglycan core protein OS=Homo sapiens GN=HSPG2 PE=1 SV=3	PGBM_HUMAN	468778	1	99	125	153	0.327	YQLGSGEAR	0.973	28.8	0	1	0	0	2	980.48	4273	4281
WT-DOX_01	Tubulin-folding cofactor B OS=Homo sapiens GN=TBCB PE=1 SV=2	TBCB_HUMAN	27325.6	0.572	1	1	1	0.041	AQQEAEAAQR	0.997	39.8	0	1	0	0	2	1101.53	139	148
WT-DOX_01	Ubiquitin thioesterase OTUB1 OS=Homo sapiens GN=OTUB1 PE=1 SV=2	OTUB1_HUMAN	31284.6	0.572	1	1	1	0.0701	AFGFSHLEALLDDSKELQR	0.997	35.6	0	0	1	0	2	2176.1	95	113
WT-DOX_01	Heat shock 70 kDa protein 1A/1B OS=Homo sapiens GN=HSPA1A PE=1 SV=5	HSP71_HUMAN	70054	1	11	12	18	0.214	AFYPEEISSMVLTK	0.997	61.2	0	4	0	0	2	1614.81	113	126
WT-DOX_01	Heat shock 70 kDa protein 1A/1B OS=Homo sapiens GN=HSPA1A PE=1 SV=5	HSP71_HUMAN	70054	1	11	12	18	0.214	ARFEELCSDLFR	0.997	41.8	0	1	0	0	2	1542.74	300	311
WT-DOX_01	Heat shock 70 kDa protein 1A/1B OS=Homo sapiens GN=HSPA1A PE=1 SV=5	HSP71_HUMAN	70054	1	11	12	18	0.214	DAGVIAGLNVLR	0.997	43.5	0	1	0	0	2	1197.7	160	171
WT-DOX_01	Heat shock 70 kDa protein 1A/1B OS=Homo sapiens GN=HSPA1A PE=1 SV=5	HSP71_HUMAN	70054	1	11	12	18	0.214	FEELCSDLFR	0.963	27.3	0	1	0	0	2	1315.6	302	311
WT-DOX_01	Heat shock 70 kDa protein 1A/1B OS=Homo sapiens GN=HSPA1A PE=1 SV=5	HSP71_HUMAN	70054	1	11	12	18	0.214	IINEPTAAAIAYGLDR	0.997	83.5	0	2	1	0	2	1687.9	172	187
WT-DOX_01	Heat shock 70 kDa protein 1A/1B OS=Homo sapiens GN=HSPA1A PE=1 SV=5	HSP71_HUMAN	70054	1	11	12	18	0.214	ITITNDKGR	0.996	39	0	1	0	0	2	1017.57	501	509
WT-DOX_01	Heat shock 70 kDa protein 1A/1B OS=Homo sapiens GN=HSPA1A PE=1 SV=5	HSP71_HUMAN	70054	1	11	12	18	0.214	LIGDAAKNQVALNPQNTVFDAK	0.951	22.6	0	0	1	0	2	2327.24	50	71
WT-DOX_01	Heat shock 70 kDa protein 1A/1B OS=Homo sapiens GN=HSPA1A PE=1 SV=5	HSP71_HUMAN	70054	1	11	12	18	0.214	LLQDFFNGR	0.997	48.6	0	1	0	0	2	1109.57	349	357
WT-DOX_01	Heat shock 70 kDa protein 1A/1B OS=Homo sapiens GN=HSPA1A PE=1 SV=5	HSP71_HUMAN	70054	1	11	12	18	0.214	LLQDFFNGRDLNK	0.997	45	0	1	0	0	2	1579.82	349	361
WT-DOX_01	Heat shock 70 kDa protein 1A/1B OS=Homo sapiens GN=HSPA1A PE=1 SV=5	HSP71_HUMAN	70054	1	11	12	18	0.214	NALESYAFNMK	0.997	57.8	0	3	0	0	2	1287.6	540	550
WT-DOX_01	Heat shock 70 kDa protein 1A/1B OS=Homo sapiens GN=HSPA1A PE=1 SV=5	HSP71_HUMAN	70054	1	11	12	18	0.214	NQVALNPQNTVFDAK	0.997	47.8	0	1	0	0	2	1658.85	57	71
WT-DOX_01	Heat shock 70 kDa protein 1A/1B OS=Homo sapiens GN=HSPA1A PE=1 SV=5	HSP71_HUMAN	70054	1	11	12	18	0.214	QATKDAGVIAGLNVLR	0.995	34	0	0	1	0	2	1625.93	156	171
WT-DOX_01	Heat shock 70 kDa protein 1A/1B OS=Homo sapiens GN=HSPA1A PE=1 SV=5	HSP71_HUMAN	70054	1	11	12	18	0.214	TTPSYVAFTDTER	0.997	80.8	0	3	0	0	2	1487.7	37	49
WT-DOX_01	Heat shock 70 kDa protein 1A/1B OS=Homo sapiens GN=HSPA1A PE=1 SV=5	HSP71_HUMAN	70054	1	11	12	18	0.214	VEIIANDQGNR	0.997	45.6	0	2	0	0	2	1228.63	26	36
WT-DOX_01	Heat shock 70 kDa protein 1A/1B OS=Homo sapiens GN=HSPA1A PE=1 SV=5	HSP71_HUMAN	70054	1	11	12	18	0.214	VEIIANDQGNRTTPSYVAFTDTER	0.997	53.3	0	0	1	0	2	2697.31	26	49
WT-DOX_01	Biotinidase OS=Homo sapiens GN=BTD PE=1 SV=2	BTD_HUMAN	61133.4	0.998	2	2	3	0.0552	LSSGLVTAALYGR	0.997	40.7	0	1	0	0	2	1307.73	526	538
WT-DOX_01	Biotinidase OS=Homo sapiens GN=BTD PE=1 SV=2	BTD_HUMAN	61133.4	0.998	2	2	3	0.0552	TSIYPFLDFMPSPQVVR	0.997	60.6	0	2	0	0	2	1997.02	123	139
WT-DOX_01	T-complex protein 1 subunit eta OS=Homo sapiens GN=CCT7 PE=1 SV=2	TCPH_HUMAN	59367.8	0.999	2	2	2	0.07	CQVFEETQIGGER	0.997	51	0	1	0	0	2	1552.71	345	357
WT-DOX_01	T-complex protein 1 subunit eta OS=Homo sapiens GN=CCT7 PE=1 SV=2	TCPH_HUMAN	59367.8	0.999	2	2	2	0.07	INALTAASEAACLIVSVDETIKNPR	0.997	69.8	0	0	1	0	2	2656.4	500	524
WT-DOX_01	Insulin-like growth factor-binding protein 4 OS=Homo sapiens GN=IGFBP4 PE=1 SV=2	IBP4_HUMAN	27933.7	1	10	16	36	0.492	CLQKHFAK	0.963	23.9	0	0	1	0	2	1031.55	138	145
WT-DOX_01	Insulin-like growth factor-binding protein 4 OS=Homo sapiens GN=IGFBP4 PE=1 SV=2	IBP4_HUMAN	27933.7	1	10	16	36	0.492	CRPPVGCEELVREPGCGCCATCALGLGMPCGVYTPR	0.968	23.5	0	0	1	2	2	4096.79	38	73
WT-DOX_01	Insulin-like growth factor-binding protein 4 OS=Homo sapiens GN=IGFBP4 PE=1 SV=2	IBP4_HUMAN	27933.7	1	10	16	36	0.492	CWCVDR	0.967	27.8	0	1	0	0	2	895.355	226	231
WT-DOX_01	Insulin-like growth factor-binding protein 4 OS=Homo sapiens GN=IGFBP4 PE=1 SV=2	IBP4_HUMAN	27933.7	1	10	16	36	0.492	EDARPVPQGSCQSELHR	0.997	36.5	0	1	6	0	2	1965.92	164	180
WT-DOX_01	Insulin-like growth factor-binding protein 4 OS=Homo sapiens GN=IGFBP4 PE=1 SV=2	IBP4_HUMAN	27933.7	1	10	16	36	0.492	GELDCHQLADSFRE	0.997	67.7	0	4	2	0	2	1676.73	245	258
WT-DOX_01	Insulin-like growth factor-binding protein 4 OS=Homo sapiens GN=IGFBP4 PE=1 SV=2	IBP4_HUMAN	27933.7	1	10	16	36	0.492	GKCWCVDR	0.978	26.1	0	0	2	0	2	1080.47	224	231
WT-DOX_01	Insulin-like growth factor-binding protein 4 OS=Homo sapiens GN=IGFBP4 PE=1 SV=2	IBP4_HUMAN	27933.7	1	10	16	36	0.492	QCHPALDGQR	0.997	49.8	0	2	5	0	2	1181.55	214	223
WT-DOX_01	Insulin-like growth factor-binding protein 4 OS=Homo sapiens GN=IGFBP4 PE=1 SV=2	IBP4_HUMAN	27933.7	1	10	16	36	0.492	TGVKLPGGLEPK	0.997	48.6	0	1	5	0	2	1195.7	233	244
WT-DOX_01	Insulin-like growth factor-binding protein 4 OS=Homo sapiens GN=IGFBP4 PE=1 SV=2	IBP4_HUMAN	27933.7	1	10	16	36	0.492	THEDLYIIPIPNCDR	0.997	50.3	0	1	1	0	2	1855.9	192	206
WT-DOX_01	Insulin-like growth factor-binding protein 4 OS=Homo sapiens GN=IGFBP4 PE=1 SV=2	IBP4_HUMAN	27933.7	1	10	16	36	0.492	THEDLYIIPIPNCDRNGNFHPK	0.992	31.1	0	0	1	0	2	2650.28	192	213
WT-DOX_01	Calmodulin OS=Homo sapiens GN=CALM1 PE=1 SV=2	CALM_HUMAN	16838	1	1	1	1	0.107	VFDKDGNGYISAAELR	0.992	30.8	0	0	1	0	2	1754.87	92	107
WT-DOX_01	Collagen alpha-1(I) chain OS=Homo sapiens GN=COL1A1 PE=1 SV=5	CO1A1_HUMAN	138941	1	11	11	11	0.102	ALLLQGSNEIEIR	0.997	57.9	0	1	0	0	2	1455.82	1387	1399
WT-DOX_01	Collagen alpha-1(I) chain OS=Homo sapiens GN=COL1A1 PE=1 SV=5	CO1A1_HUMAN	138941	1	11	11	11	0.102	DRDLEVDTTLK	0.997	46.2	0	1	0	0	2	1304.67	1226	1236
WT-DOX_01	Collagen alpha-1(I) chain OS=Homo sapiens GN=COL1A1 PE=1 SV=5	CO1A1_HUMAN	138941	1	11	11	11	0.102	GLTGPIGPPGPAGAPGDKGESGPSGPAGPTGAR	0.997	51.8	0	0	1	0	2	2837.42	764	796
WT-DOX_01	Collagen alpha-1(I) chain OS=Homo sapiens GN=COL1A1 PE=1 SV=5	CO1A1_HUMAN	138941	1	11	11	11	0.102	GRPGAPGPAGAR	0.993	35.7	0	1	0	0	2	1063.58	311	322
WT-DOX_01	Collagen alpha-1(I) chain OS=Homo sapiens GN=COL1A1 PE=1 SV=5	CO1A1_HUMAN	138941	1	11	11	11	0.102	GVQGPPGPAGPR	0.997	42.9	0	1	0	0	2	1089.58	686	697
WT-DOX_01	Collagen alpha-1(I) chain OS=Homo sapiens GN=COL1A1 PE=1 SV=5	CO1A1_HUMAN	138941	1	11	11	11	0.102	ICVCDNGK	0.951	26	0	1	0	0	2	965.418	60	67
WT-DOX_01	Collagen alpha-1(I) chain OS=Homo sapiens GN=COL1A1 PE=1 SV=5	CO1A1_HUMAN	138941	1	11	11	11	0.102	NSVAYMDQQTGNLKK	0.981	30.6	0	1	0	0	2	1696.83	1372	1386
WT-DOX_01	Collagen alpha-1(I) chain OS=Homo sapiens GN=COL1A1 PE=1 SV=5	CO1A1_HUMAN	138941	1	11	11	11	0.102	SGEYWIDPNQGCNLDAIK	0.997	48.3	0	1	0	0	2	2079.94	1271	1288
WT-DOX_01	Collagen alpha-1(I) chain OS=Homo sapiens GN=COL1A1 PE=1 SV=5	CO1A1_HUMAN	138941	1	11	11	11	0.102	SLSQQIENIR	0.995	37.7	0	1	0	0	2	1187.64	1237	1246
WT-DOX_01	Collagen alpha-1(I) chain OS=Homo sapiens GN=COL1A1 PE=1 SV=5	CO1A1_HUMAN	138941	1	11	11	11	0.102	SLSQQIENIRSPEGSR	0.958	23.2	0	0	1	0	2	1800.92	1237	1252
WT-DOX_01	Collagen alpha-1(I) chain OS=Homo sapiens GN=COL1A1 PE=1 SV=5	CO1A1_HUMAN	138941	1	11	11	11	0.102	VLCDDVICDETK	0.997	60.1	0	1	0	0	2	1466.65	68	79
WT-DOX_01	Tight junction protein ZO-1 OS=Homo sapiens GN=TJP1 PE=1 SV=3	ZO1_HUMAN	195460	0.572	1	1	1	0.00458	LGSWLAIR	0.997	48	0	1	0	0	2	915.541	554	561
WT-DOX_01	Cytochrome c OS=Homo sapiens GN=CYCS PE=1 SV=2	CYC_HUMAN	11749.4	0.998	1	1	1	0.0762	ADLIAYLK	0.984	31.4	0	1	0	0	2	906.53	93	100
WT-DOX_01	Alpha-galactosidase A OS=Homo sapiens GN=GLA PE=1 SV=1	AGAL_HUMAN	48768.3	1	4	4	4	0.142	ALLQDKDVIAINQDPLGK	0.949	22.4	0	0	1	0	2	1951.09	309	326
WT-DOX_01	Alpha-galactosidase A OS=Homo sapiens GN=GLA PE=1 SV=1	AGAL_HUMAN	48768.3	1	4	4	4	0.142	FMCNLDCQEEPDSCISEK	0.997	91.4	0	1	0	0	2	2261.88	50	67
WT-DOX_01	Alpha-galactosidase A OS=Homo sapiens GN=GLA PE=1 SV=1	AGAL_HUMAN	48768.3	1	4	4	4	0.142	LQADPQRFPHGIR	0.959	23.4	0	0	1	0	2	1534.82	106	118
WT-DOX_01	Alpha-galactosidase A OS=Homo sapiens GN=GLA PE=1 SV=1	AGAL_HUMAN	48768.3	1	4	4	4	0.142	SILDWTSFNQER	0.997	54.7	0	1	0	0	2	1495.72	241	252
WT-DOX_01	Adenosylhomocysteinase OS=Homo sapiens GN=AHCY PE=1 SV=4	SAHH_HUMAN	47717.1	1	2	2	2	0.0602	GISEETTTGVHNLYK	0.997	44.8	0	1	0	0	2	1648.82	152	166
WT-DOX_01	Adenosylhomocysteinase OS=Homo sapiens GN=AHCY PE=1 SV=4	SAHH_HUMAN	47717.1	1	2	2	2	0.0602	VADIGLAAWGR	0.997	60.3	0	1	0	0	2	1128.62	9	19
WT-DOX_01	S-adenosylmethionine synthase isoform type-2 OS=Homo sapiens GN=MAT2A PE=1 SV=1	METK2_HUMAN	43660.9	0.572	1	1	1	0.0278	TQVTVQYMQDR	0.997	48.4	0	1	0	0	2	1368.66	182	192
WT-DOX_01	Platelet-derived growth factor D OS=Homo sapiens GN=PDGFD PE=1 SV=1	PDGFD_HUMAN	42849.1	1	4	4	5	0.108	CGGNCGCGTVNWR	0.997	57.6	0	1	0	0	2	1497.58	302	314
WT-DOX_01	Platelet-derived growth factor D OS=Homo sapiens GN=PDGFD PE=1 SV=1	PDGFD_HUMAN	42849.1	1	4	4	5	0.108	CLLVQR	0.956	27.2	0	1	0	0	2	788.445	296	301
WT-DOX_01	Platelet-derived growth factor D OS=Homo sapiens GN=PDGFD PE=1 SV=1	PDGFD_HUMAN	42849.1	1	4	4	5	0.108	IAEFDTVEDLLK	0.997	64.1	0	1	0	0	2	1392.73	214	225
WT-DOX_01	Platelet-derived growth factor D OS=Homo sapiens GN=PDGFD PE=1 SV=1	PDGFD_HUMAN	42849.1	1	4	4	5	0.108	LANVVFFPR	0.996	38.6	0	2	0	0	2	1062.61	287	295
WT-DOX_01	Cadherin-2 OS=Homo sapiens GN=CDH2 PE=1 SV=4	CADH2_HUMAN	99811.8	1	12	15	17	0.215	DVHEGQPLLNVK	0.992	31.1	0	1	1	0	2	1348.72	48	59
WT-DOX_01	Cadherin-2 OS=Homo sapiens GN=CDH2 PE=1 SV=4	CADH2_HUMAN	99811.8	1	12	15	17	0.215	FAIQTDPNSNDGLVTVVKPIDFETNR	0.995	33.1	0	0	1	0	2	2890.46	431	456
WT-DOX_01	Cadherin-2 OS=Homo sapiens GN=CDH2 PE=1 SV=4	CADH2_HUMAN	99811.8	1	12	15	17	0.215	FLIYAQDKETQEK	0.997	56.5	0	1	0	0	2	1612.82	102	114
WT-DOX_01	Cadherin-2 OS=Homo sapiens GN=CDH2 PE=1 SV=4	CADH2_HUMAN	99811.8	1	12	15	17	0.215	LNGDFAQLNLK	0.996	39	0	1	0	0	2	1232.66	657	667
WT-DOX_01	Cadherin-2 OS=Homo sapiens GN=CDH2 PE=1 SV=4	CADH2_HUMAN	99811.8	1	12	15	17	0.215	LSLKPTLTEESVKESAEVEEIVFPR	0.997	83	0	0	1	0	2	2830.51	121	145
WT-DOX_01	Cadherin-2 OS=Homo sapiens GN=CDH2 PE=1 SV=4	CADH2_HUMAN	99811.8	1	12	15	17	0.215	MFVLTVAAENQVPLAK	0.997	66.2	0	1	0	0	2	1730.95	457	472
WT-DOX_01	Cadherin-2 OS=Homo sapiens GN=CDH2 PE=1 SV=4	CADH2_HUMAN	99811.8	1	12	15	17	0.215	TGFPEDVYSAVLSK	0.997	55.8	0	2	0	0	2	1512.76	34	47
WT-DOX_01	Cadherin-2 OS=Homo sapiens GN=CDH2 PE=1 SV=4	CADH2_HUMAN	99811.8	1	12	15	17	0.215	TGFPEDVYSAVLSKDVHEGQPLLNVK	0.997	43.6	0	0	2	1	2	2842.46	34	59
WT-DOX_01	Cadherin-2 OS=Homo sapiens GN=CDH2 PE=1 SV=4	CADH2_HUMAN	99811.8	1	12	15	17	0.215	VCQCDSNGDCTDVDR	0.997	85.2	0	1	0	0	2	1800.66	700	714
WT-DOX_01	Cadherin-2 OS=Homo sapiens GN=CDH2 PE=1 SV=4	CADH2_HUMAN	99811.8	1	12	15	17	0.215	VKVCQCDSNGDCTDVDR	0.997	80	0	1	1	0	2	2027.82	698	714
WT-DOX_01	Cadherin-2 OS=Homo sapiens GN=CDH2 PE=1 SV=4	CADH2_HUMAN	99811.8	1	12	15	17	0.215	VQYESSEPADFKVDEDGMVYAVR	0.997	40.2	0	0	1	0	2	2634.2	69	91
WT-DOX_01	Cadherin-2 OS=Homo sapiens GN=CDH2 PE=1 SV=4	CADH2_HUMAN	99811.8	1	12	15	17	0.215	YSVTGPGADQPPTGIFIINPISGQLSVTKPLDREQIAR	0.997	57.6	0	0	0	1	2	4036.15	195	232
WT-DOX_01	Growth-regulated alpha protein OS=Homo sapiens GN=CXCL1 PE=1 SV=1	GROA_HUMAN	11301.7	1	8	12	30	0.495	ACLNPASPIVK	0.992	34.9	0	1	0	0	2	1169.63	84	94
WT-DOX_01	Growth-regulated alpha protein OS=Homo sapiens GN=CXCL1 PE=1 SV=1	GROA_HUMAN	11301.7	1	8	12	30	0.495	ACLNPASPIVKK	0.997	53.5	0	1	1	0	2	1297.73	84	95
WT-DOX_01	Growth-regulated alpha protein OS=Homo sapiens GN=CXCL1 PE=1 SV=1	GROA_HUMAN	11301.7	1	8	12	30	0.495	CQCLQTLQGIHPK	0.997	53.6	0	5	7	0	2	1582.78	43	55
WT-DOX_01	Growth-regulated alpha protein OS=Homo sapiens GN=CXCL1 PE=1 SV=1	GROA_HUMAN	11301.7	1	8	12	30	0.495	KACLNPASPIVK	0.996	39.3	0	1	0	0	2	1297.73	83	94
WT-DOX_01	Growth-regulated alpha protein OS=Homo sapiens GN=CXCL1 PE=1 SV=1	GROA_HUMAN	11301.7	1	8	12	30	0.495	NIQSVNVK	0.975	29.2	0	1	0	0	2	901.51	56	63
WT-DOX_01	Growth-regulated alpha protein OS=Homo sapiens GN=CXCL1 PE=1 SV=1	GROA_HUMAN	11301.7	1	8	12	30	0.495	NIQSVNVKSPGPHCAQTEVIATLK	0.997	37.8	0	0	4	0	2	2591.36	56	79
WT-DOX_01	Growth-regulated alpha protein OS=Homo sapiens GN=CXCL1 PE=1 SV=1	GROA_HUMAN	11301.7	1	8	12	30	0.495	SPGPHCAQTEVIATLK	0.997	67.2	0	4	3	0	2	1708.87	64	79
WT-DOX_01	Growth-regulated alpha protein OS=Homo sapiens GN=CXCL1 PE=1 SV=1	GROA_HUMAN	11301.7	1	8	12	30	0.495	SPGPHCAQTEVIATLKNGR	0.997	38.1	0	0	1	1	2	2036.03	64	82
WT-DOX_01	Procollagen-lysine,2-oxoglutarate 5-dioxygenase 3 OS=Homo sapiens GN=PLOD3 PE=1 SV=1	PLOD3_HUMAN	84786.8	0.987	1	1	1	0.019	LVGPEEALSPGEAR	0.997	42.3	0	1	0	0	2	1424.74	359	372
WT-DOX_01	Phosphatidylethanolamine-binding protein 1 OS=Homo sapiens GN=PEBP1 PE=1 SV=3	PEBP1_HUMAN	21056.9	1	5	5	5	0.428	APVAGTCYQAEWDDYVPK	0.997	96.2	0	1	0	0	2	2069.93	162	179
WT-DOX_01	Phosphatidylethanolamine-binding protein 1 OS=Homo sapiens GN=PEBP1 PE=1 SV=3	PEBP1_HUMAN	21056.9	1	5	5	5	0.428	APVAGTCYQAEWDDYVPKLYEQLSGK	0.997	46.1	0	0	1	0	2	2988.41	162	187
WT-DOX_01	Phosphatidylethanolamine-binding protein 1 OS=Homo sapiens GN=PEBP1 PE=1 SV=3	PEBP1_HUMAN	21056.9	1	5	5	5	0.428	LYEQLSGK	0.988	32.9	0	1	0	0	2	937.499	180	187
WT-DOX_01	Phosphatidylethanolamine-binding protein 1 OS=Homo sapiens GN=PEBP1 PE=1 SV=3	PEBP1_HUMAN	21056.9	1	5	5	5	0.428	WSGPLSLQEVDEQPQHPLHVTYAGAAVDELGK	0.997	34.4	0	0	0	1	2	3471.72	8	39
WT-DOX_01	Phosphatidylethanolamine-binding protein 1 OS=Homo sapiens GN=PEBP1 PE=1 SV=3	PEBP1_HUMAN	21056.9	1	5	5	5	0.428	YVWLVYEQDRPLKCDEPILSNR	0.945	22.1	0	0	1	0	2	2793.4	120	141
WT-DOX_01	Aspartate aminotransferase, mitochondrial OS=Homo sapiens GN=GOT2 PE=1 SV=3	AATM_HUMAN	47518.6	1	3	3	3	0.107	IAAAILNTPDLR	0.997	55.5	0	1	0	0	2	1267.74	326	337
WT-DOX_01	Aspartate aminotransferase, mitochondrial OS=Homo sapiens GN=GOT2 PE=1 SV=3	AATM_HUMAN	47518.6	1	3	3	3	0.107	ISVAGVTSSNVGYLAHAIHQVTK	0.947	21.5	0	0	0	1	2	2352.27	408	430
WT-DOX_01	Aspartate aminotransferase, mitochondrial OS=Homo sapiens GN=GOT2 PE=1 SV=3	AATM_HUMAN	47518.6	1	3	3	3	0.107	LIKEFSIYMTK	0.963	23.8	0	0	1	0	2	1372.75	394	404
WT-DOX_01	Small glutamine-rich tetratricopeptide repeat-containing protein alpha OS=Homo sapiens GN=SGTA PE=1 SV=1	SGTA_HUMAN	34063.9	0.572	1	1	1	0.0415	LGNYAGAVQDCER	0.997	44.2	0	1	0	0	2	1452.65	138	150
WT-DOX_01	Rab GDP dissociation inhibitor beta OS=Homo sapiens GN=GDI2 PE=1 SV=2	GDIB_HUMAN	50665.5	1	6	6	6	0.166	DLGTESQIFISR	0.997	71.3	0	1	0	0	2	1365.7	391	402
WT-DOX_01	Rab GDP dissociation inhibitor beta OS=Homo sapiens GN=GDI2 PE=1 SV=2	GDIB_HUMAN	50665.5	1	6	6	6	0.166	FVSISDLLVPK	0.963	27.3	0	1	0	0	2	1217.71	380	390
WT-DOX_01	Rab GDP dissociation inhibitor beta OS=Homo sapiens GN=GDI2 PE=1 SV=2	GDIB_HUMAN	50665.5	1	6	6	6	0.166	IKLYSESLAR	0.995	33.2	0	0	1	0	2	1179.67	209	218
WT-DOX_01	Rab GDP dissociation inhibitor beta OS=Homo sapiens GN=GDI2 PE=1 SV=2	GDIB_HUMAN	50665.5	1	6	6	6	0.166	MTGSEFDFEEMKR	0.997	48.8	0	1	0	0	2	1606.69	424	436
WT-DOX_01	Rab GDP dissociation inhibitor beta OS=Homo sapiens GN=GDI2 PE=1 SV=2	GDIB_HUMAN	50665.5	1	6	6	6	0.166	VGQVIR	0.956	26.5	0	1	0	0	2	671.42	294	299
WT-DOX_01	Rab GDP dissociation inhibitor beta OS=Homo sapiens GN=GDI2 PE=1 SV=2	GDIB_HUMAN	50665.5	1	6	6	6	0.166	YGKSPYLYPLYGLGELPQGFAR	0.995	33.2	0	0	1	0	2	2489.29	219	240
WT-DOX_01	Golgi apparatus protein 1 OS=Homo sapiens GN=GLG1 PE=1 SV=2	GSLG1_HUMAN	134554	0.572	1	1	1	0.00933	FCENTQAGEGR	0.997	48.7	0	1	0	0	2	1268.53	323	333
WT-DOX_01	Heterogeneous nuclear ribonucleoprotein Q OS=Homo sapiens GN=SYNCRIP PE=1 SV=2	HNRPQ_HUMAN	69603.5	1	4	4	4	0.0626	DLFEDELVPLFEK	0.997	40.6	0	1	0	0	2	1593.8	172	184
WT-DOX_01	Heterogeneous nuclear ribonucleoprotein Q OS=Homo sapiens GN=SYNCRIP PE=1 SV=2	HNRPQ_HUMAN	69603.5	1	4	4	4	0.0626	NLANTVTEEILEK	0.988	32.7	0	1	0	0	2	1473.78	344	356
WT-DOX_01	Heterogeneous nuclear ribonucleoprotein Q OS=Homo sapiens GN=SYNCRIP PE=1 SV=2	HNRPQ_HUMAN	69603.5	1	4	4	4	0.0626	TGYTLDVTTGQR	0.997	46.4	0	1	0	0	2	1311.65	131	142
WT-DOX_01	Heterogeneous nuclear ribonucleoprotein Q OS=Homo sapiens GN=SYNCRIP PE=1 SV=2	HNRPQ_HUMAN	69603.5	1	4	4	4	0.0626	TGYTLDVTTGQRK	0.985	31.5	0	1	0	0	2	1439.75	131	143
WT-DOX_01	Heterogeneous nuclear ribonucleoprotein D-like OS=Homo sapiens GN=HNRPDL PE=1 SV=3	HNRDL_HUMAN	46438.6	0.221	0	0	0	0.0238	FGEVVDCTIK	0.994	36.2	0	1	0	0	2	1167.57	171	180
WT-DOX_01	Vesicular integral-membrane protein VIP36 OS=Homo sapiens GN=LMAN2 PE=1 SV=1	LMAN2_HUMAN	40229.5	0.998	2	2	2	0.0674	DRLVPGPVFGSK	0.978	29.8	0	1	0	0	2	1271.71	140	151
WT-DOX_01	Vesicular integral-membrane protein VIP36 OS=Homo sapiens GN=LMAN2 PE=1 SV=1	LMAN2_HUMAN	40229.5	0.998	2	2	2	0.0674	WTELAGCTADFR	0.997	52.8	0	1	0	0	2	1426.64	196	207
WT-DOX_01	Heterogeneous nuclear ribonucleoprotein A/B OS=Homo sapiens GN=HNRNPAB PE=1 SV=2	ROAA_HUMAN	36225.2	0.999	2	3	3	0.0753	FGEVVDCTIK	0.994	36.2	0	1	0	0	2	1167.57	92	101
WT-DOX_01	Heterogeneous nuclear ribonucleoprotein A/B OS=Homo sapiens GN=HNRNPAB PE=1 SV=2	ROAA_HUMAN	36225.2	0.999	2	3	3	0.0753	GFGFILFK	0.982	30.8	0	1	0	0	2	928.529	111	118
WT-DOX_01	Heterogeneous nuclear ribonucleoprotein A/B OS=Homo sapiens GN=HNRNPAB PE=1 SV=2	ROAA_HUMAN	36225.2	0.999	2	3	3	0.0753	GFGFILFKDAASVEK	0.997	54.8	0	1	1	0	2	1628.87	111	125
WT-DOX_01	Fibulin-1 OS=Homo sapiens GN=FBLN1 PE=1 SV=4	FBLN1_HUMAN	77211.6	1	6	6	6	0.119	CCHCCLLGR	0.995	33.4	0	0	1	0	2	1235.49	109	117
WT-DOX_01	Fibulin-1 OS=Homo sapiens GN=FBLN1 PE=1 SV=4	FBLN1_HUMAN	77211.6	1	6	6	6	0.119	CVDVDECAPPAEPCGK	0.997	68	0	1	0	0	2	1803.73	354	369
WT-DOX_01	Fibulin-1 OS=Homo sapiens GN=FBLN1 PE=1 SV=4	FBLN1_HUMAN	77211.6	1	6	6	6	0.119	DCSLPYATESKECR	0.997	56.9	0	1	0	0	2	1715.74	49	62
WT-DOX_01	Fibulin-1 OS=Homo sapiens GN=FBLN1 PE=1 SV=4	FBLN1_HUMAN	77211.6	1	6	6	6	0.119	GYQLSDVDGVTCEDIDECALPTGGHICSYR	0.957	23.2	0	0	1	0	2	3387.46	468	497
WT-DOX_01	Fibulin-1 OS=Homo sapiens GN=FBLN1 PE=1 SV=4	FBLN1_HUMAN	77211.6	1	6	6	6	0.119	RGYQLSDVDGVTCEDIDECALPTGGHICSYR	0.997	39.5	0	0	0	1	2	3543.56	467	497
WT-DOX_01	Fibulin-1 OS=Homo sapiens GN=FBLN1 PE=1 SV=4	FBLN1_HUMAN	77211.6	1	6	6	6	0.119	SAATLQQEKTDTVR	0.997	56.6	0	1	0	0	2	1547.8	563	576
WT-DOX_01	Metalloproteinase inhibitor 1 OS=Homo sapiens GN=TIMP1 PE=1 SV=1	TIMP1_HUMAN	23171.1	1	12	17	37	0.618	EPGLCTWQSLR	0.996	38.2	0	2	0	0	2	1346.65	193	203
WT-DOX_01	Metalloproteinase inhibitor 1 OS=Homo sapiens GN=TIMP1 PE=1 SV=1	TIMP1_HUMAN	23171.1	1	12	17	37	0.618	FVYTPAMESVCGYFHR	0.997	83.5	0	3	5	0	2	1963.88	83	98
WT-DOX_01	Metalloproteinase inhibitor 1 OS=Homo sapiens GN=TIMP1 PE=1 SV=1	TIMP1_HUMAN	23171.1	1	12	17	37	0.618	GFQALGDAADIR	0.997	54.1	0	4	0	0	2	1233.62	71	82
WT-DOX_01	Metalloproteinase inhibitor 1 OS=Homo sapiens GN=TIMP1 PE=1 SV=1	TIMP1_HUMAN	23171.1	1	12	17	37	0.618	HLACLPR	0.958	26.7	0	1	0	0	2	866.467	186	192
WT-DOX_01	Metalloproteinase inhibitor 1 OS=Homo sapiens GN=TIMP1 PE=1 SV=1	TIMP1_HUMAN	23171.1	1	12	17	37	0.618	HLACLPREPGLCTWQSLR	0.996	34.2	0	0	2	2	2	2194.1	186	203
WT-DOX_01	Metalloproteinase inhibitor 1 OS=Homo sapiens GN=TIMP1 PE=1 SV=1	TIMP1_HUMAN	23171.1	1	12	17	37	0.618	LQDGLLHITTCSFVAPWNSLSLAQR	0.997	46.6	0	0	5	0	2	2827.46	112	136
WT-DOX_01	Metalloproteinase inhibitor 1 OS=Homo sapiens GN=TIMP1 PE=1 SV=1	TIMP1_HUMAN	23171.1	1	12	17	37	0.618	LQDGLLHITTCSFVAPWNSLSLAQRR	0.994	32.8	0	0	1	0	2	2983.56	112	137
WT-DOX_01	Metalloproteinase inhibitor 1 OS=Homo sapiens GN=TIMP1 PE=1 SV=1	TIMP1_HUMAN	23171.1	1	12	17	37	0.618	LQSGTHCLWTDQLLQGSEK	0.997	37.2	0	1	1	0	2	2201.07	162	180
WT-DOX_01	Metalloproteinase inhibitor 1 OS=Homo sapiens GN=TIMP1 PE=1 SV=1	TIMP1_HUMAN	23171.1	1	12	17	37	0.618	LQSGTHCLWTDQLLQGSEKGFQSR	0.993	29.6	0	0	0	1	2	2776.35	162	185
WT-DOX_01	Metalloproteinase inhibitor 1 OS=Homo sapiens GN=TIMP1 PE=1 SV=1	TIMP1_HUMAN	23171.1	1	12	17	37	0.618	MYKGFQALGDAADIR	0.997	59.2	0	2	2	0	2	1655.82	68	82
WT-DOX_01	Metalloproteinase inhibitor 1 OS=Homo sapiens GN=TIMP1 PE=1 SV=1	TIMP1_HUMAN	23171.1	1	12	17	37	0.618	SEEFLIAGK	0.984	31.2	0	1	0	0	2	993.525	103	111
WT-DOX_01	Metalloproteinase inhibitor 1 OS=Homo sapiens GN=TIMP1 PE=1 SV=1	TIMP1_HUMAN	23171.1	1	12	17	37	0.618	TYTVGCEECTVFPCLSIPCK	0.995	37.5	0	4	0	0	2	2421.06	142	161
WT-DOX_01	Transforming growth factor beta-1 OS=Homo sapiens GN=TGFB1 PE=1 SV=2	TGFB1_HUMAN	44342.3	1	3	3	3	0.128	ALDTNYCFSSTEK	0.997	62.5	0	1	0	0	2	1535.67	279	291
WT-DOX_01	Transforming growth factor beta-1 OS=Homo sapiens GN=TGFB1 PE=1 SV=2	TGFB1_HUMAN	44342.3	1	3	3	3	0.128	ALDTNYCFSSTEKNCCVR	0.997	36.2	0	0	1	0	2	2224.94	279	296
WT-DOX_01	Transforming growth factor beta-1 OS=Homo sapiens GN=TGFB1 PE=1 SV=2	TGFB1_HUMAN	44342.3	1	3	3	3	0.128	DLGWKWIHEPK	0.974	25.4	0	0	1	0	2	1408.74	305	315
WT-DOX_01	Transforming growth factor beta-1 OS=Homo sapiens GN=TGFB1 PE=1 SV=2	TGFB1_HUMAN	44342.3	1	3	3	3	0.128	IEAIRGQILSK	0.992	35	0	1	0	0	2	1227.74	46	56
[truncated: 6,847 more rows]

## Sheet: WT +DOX
Biological sample name	Protein name	Protein accession numbers	Protein molecular weight (Da)	Protein identification probability	Exclusive unique peptide count	Exclusive unique spectrum count	Exclusive spectrum count	Percentage sequence coverage	Peptide sequence	Best Peptide identification probability	Best Mascot Ion Score	Number of identified +1H spectra	Number of identified +2H spectra	Number of identified +3H spectra	Number of identified +4H spectra	Number of enzymatic termini	Calculated +1H Peptide Mass (AMU)	Peptide start index	Peptide stop index
WT+DOX_01	Metalloproteinase inhibitor 2 OS=Homo sapiens GN=TIMP2 PE=1 SV=2	TIMP2_HUMAN	24399.9	1	7	10	16	0.336	FFACIKR	0.988	28.5	0	1	2	0	2	941.503	190	196
WT+DOX_01	Metalloproteinase inhibitor 2 OS=Homo sapiens GN=TIMP2 PE=1 SV=2	TIMP2_HUMAN	24399.9	1	7	10	16	0.336	GAAPPKQEFLDIEDP	0.997	47.8	0	6	0	0	2	1626.8	206	220
WT+DOX_01	Metalloproteinase inhibitor 2 OS=Homo sapiens GN=TIMP2 PE=1 SV=2	TIMP2_HUMAN	24399.9	1	7	10	16	0.336	IQYEIKQIK	0.997	40.8	0	1	1	0	2	1162.68	69	77
WT+DOX_01	Metalloproteinase inhibitor 2 OS=Homo sapiens GN=TIMP2 PE=1 SV=2	TIMP2_HUMAN	24399.9	1	7	10	16	0.336	MHITLCDFIVPWDTLSTTQKK	0.99	29.5	0	0	1	0	2	2534.28	122	142
WT+DOX_01	Metalloproteinase inhibitor 2 OS=Homo sapiens GN=TIMP2 PE=1 SV=2	TIMP2_HUMAN	24399.9	1	7	10	16	0.336	RSDGSCAWYR	0.951	26.5	0	1	0	0	2	1257.54	196	205
WT+DOX_01	Metalloproteinase inhibitor 2 OS=Homo sapiens GN=TIMP2 PE=1 SV=2	TIMP2_HUMAN	24399.9	1	7	10	16	0.336	SDGSCAWYR	0.997	43	0	1	0	0	2	1101.44	197	205
WT+DOX_01	Metalloproteinase inhibitor 2 OS=Homo sapiens GN=TIMP2 PE=1 SV=2	TIMP2_HUMAN	24399.9	1	7	10	16	0.336	SLNHRYQMGCECK	0.995	38.6	0	1	1	0	2	1682.72	143	155
WT+DOX_01	Prelamin-A/C OS=Homo sapiens GN=LMNA PE=1 SV=1	LMNA_HUMAN	74140.7	1	13	13	13	0.214	AAYEAELGDAR	0.997	63.8	0	1	0	0	2	1165.55	79	89
WT+DOX_01	Prelamin-A/C OS=Homo sapiens GN=LMNA PE=1 SV=1	LMNA_HUMAN	74140.7	1	13	13	13	0.214	AAYEAELGDARK	0.96	27.4	0	1	0	0	2	1293.64	79	90
WT+DOX_01	Prelamin-A/C OS=Homo sapiens GN=LMNA PE=1 SV=1	LMNA_HUMAN	74140.7	1	13	13	13	0.214	AQNTWGCGNSLR	0.981	31	0	1	0	0	2	1363.62	516	527
WT+DOX_01	Prelamin-A/C OS=Homo sapiens GN=LMNA PE=1 SV=1	LMNA_HUMAN	74140.7	1	13	13	13	0.214	EAALSTALSEKR	0.995	38.6	0	1	0	0	2	1275.69	145	156
WT+DOX_01	Prelamin-A/C OS=Homo sapiens GN=LMNA PE=1 SV=1	LMNA_HUMAN	74140.7	1	13	13	13	0.214	ITESEEVVSR	0.997	75.9	0	1	0	0	2	1148.58	63	72
WT+DOX_01	Prelamin-A/C OS=Homo sapiens GN=LMNA PE=1 SV=1	LMNA_HUMAN	74140.7	1	13	13	13	0.214	LADALQELR	0.997	53.9	0	1	0	0	2	1028.57	241	249
WT+DOX_01	Prelamin-A/C OS=Homo sapiens GN=LMNA PE=1 SV=1	LMNA_HUMAN	74140.7	1	13	13	13	0.214	LAVYIDR	0.996	40	0	1	0	0	2	849.483	42	48
WT+DOX_01	Prelamin-A/C OS=Homo sapiens GN=LMNA PE=1 SV=1	LMNA_HUMAN	74140.7	1	13	13	13	0.214	MQQQLDEYQELLDIK	0.997	60.5	0	1	0	0	2	1893.93	352	366
WT+DOX_01	Prelamin-A/C OS=Homo sapiens GN=LMNA PE=1 SV=1	LMNA_HUMAN	74140.7	1	13	13	13	0.214	NIYSEELRETK	0.975	29.6	0	1	0	0	2	1381.7	209	219
WT+DOX_01	Prelamin-A/C OS=Homo sapiens GN=LMNA PE=1 SV=1	LMNA_HUMAN	74140.7	1	13	13	13	0.214	NSNLVGAAHEELQQSR	0.997	70.1	0	1	0	0	2	1752.86	281	296
WT+DOX_01	Prelamin-A/C OS=Homo sapiens GN=LMNA PE=1 SV=1	LMNA_HUMAN	74140.7	1	13	13	13	0.214	SGAQASSTPLSPTR	0.991	34.6	0	1	0	0	2	1359.69	12	25
WT+DOX_01	Prelamin-A/C OS=Homo sapiens GN=LMNA PE=1 SV=1	LMNA_HUMAN	74140.7	1	13	13	13	0.214	SLETENAGLR	0.99	34.3	0	1	0	0	2	1089.55	51	60
WT+DOX_01	Prelamin-A/C OS=Homo sapiens GN=LMNA PE=1 SV=1	LMNA_HUMAN	74140.7	1	13	13	13	0.214	TALINSTGEEVAMR	0.997	74.4	0	1	0	0	2	1491.75	528	541
WT+DOX_01	Heterogeneous nuclear ribonucleoprotein A1 OS=Homo sapiens GN=HNRNPA1 PE=1 SV=5	ROA1_HUMAN	38747	1	5	7	7	0.231	EDSQRPGAHLTVK	0.989	33.5	0	1	0	0	2	1437.74	93	105
WT+DOX_01	Heterogeneous nuclear ribonucleoprotein A1 OS=Homo sapiens GN=HNRNPA1 PE=1 SV=5	ROA1_HUMAN	38747	1	5	7	7	0.231	IEVIEIMTDR	0.997	53.9	0	1	0	0	2	1218.64	131	140
WT+DOX_01	Heterogeneous nuclear ribonucleoprotein A1 OS=Homo sapiens GN=HNRNPA1 PE=1 SV=5	ROA1_HUMAN	38747	1	5	7	7	0.231	IFVGGIKEDTEEHHLR	0.989	28.9	0	0	1	0	2	1879.97	107	122
WT+DOX_01	Heterogeneous nuclear ribonucleoprotein A1 OS=Homo sapiens GN=HNRNPA1 PE=1 SV=5	ROA1_HUMAN	38747	1	5	7	7	0.231	KLFIGGLSFETTDESLR	0.997	43	0	1	1	0	2	1913	15	31
WT+DOX_01	Heterogeneous nuclear ribonucleoprotein A1 OS=Homo sapiens GN=HNRNPA1 PE=1 SV=5	ROA1_HUMAN	38747	1	5	7	7	0.231	NQGGYGGSSSSSSYGSGR	0.997	106	0	1	0	0	2	1694.7	353	370
WT+DOX_01	Heterogeneous nuclear ribonucleoprotein A1 OS=Homo sapiens GN=HNRNPA1 PE=1 SV=5	ROA1_HUMAN	38747	1	5	7	7	0.231	YHTVNGHNCEVR	0.997	43.8	0	1	1	0	2	1485.67	167	178
WT+DOX_01	Metalloproteinase inhibitor 1 OS=Homo sapiens GN=TIMP1 PE=1 SV=1	TIMP1_HUMAN	23171.1	1	12	14	23	0.618	EPGLCTWQSLR	0.991	34.6	0	2	0	0	2	1346.65	193	203
WT+DOX_01	Metalloproteinase inhibitor 1 OS=Homo sapiens GN=TIMP1 PE=1 SV=1	TIMP1_HUMAN	23171.1	1	12	14	23	0.618	FVYTPAMESVCGYFHR	0.997	64.3	0	3	2	0	2	1963.88	83	98
WT+DOX_01	Metalloproteinase inhibitor 1 OS=Homo sapiens GN=TIMP1 PE=1 SV=1	TIMP1_HUMAN	23171.1	1	12	14	23	0.618	GFQALGDAADIR	0.997	62.9	0	2	0	0	2	1233.62	71	82
WT+DOX_01	Metalloproteinase inhibitor 1 OS=Homo sapiens GN=TIMP1 PE=1 SV=1	TIMP1_HUMAN	23171.1	1	12	14	23	0.618	HLACLPREPGLCTWQSLR	0.988	28.4	0	0	1	0	2	2194.1	186	203
WT+DOX_01	Metalloproteinase inhibitor 1 OS=Homo sapiens GN=TIMP1 PE=1 SV=1	TIMP1_HUMAN	23171.1	1	12	14	23	0.618	LQDGLLHITTCSFVAPWNSLSLAQR	0.997	55.3	0	0	3	0	2	2827.46	112	136
WT+DOX_01	Metalloproteinase inhibitor 1 OS=Homo sapiens GN=TIMP1 PE=1 SV=1	TIMP1_HUMAN	23171.1	1	12	14	23	0.618	LQDGLLHITTCSFVAPWNSLSLAQRR	0.981	26.8	0	0	0	1	2	2983.56	112	137
WT+DOX_01	Metalloproteinase inhibitor 1 OS=Homo sapiens GN=TIMP1 PE=1 SV=1	TIMP1_HUMAN	23171.1	1	12	14	23	0.618	LQSGTHCLWTDQLLQGSEK	0.997	34.7	0	0	1	0	2	2201.07	162	180
WT+DOX_01	Metalloproteinase inhibitor 1 OS=Homo sapiens GN=TIMP1 PE=1 SV=1	TIMP1_HUMAN	23171.1	1	12	14	23	0.618	LQSGTHCLWTDQLLQGSEKGFQSR	0.997	34.4	0	0	0	1	2	2776.35	162	185
WT+DOX_01	Metalloproteinase inhibitor 1 OS=Homo sapiens GN=TIMP1 PE=1 SV=1	TIMP1_HUMAN	23171.1	1	12	14	23	0.618	MYKGFQALGDAADIR	0.997	41.6	0	3	0	0	2	1655.82	68	82
WT+DOX_01	Metalloproteinase inhibitor 1 OS=Homo sapiens GN=TIMP1 PE=1 SV=1	TIMP1_HUMAN	23171.1	1	12	14	23	0.618	SEEFLIAGK	0.997	45	0	1	0	0	2	993.525	103	111
WT+DOX_01	Metalloproteinase inhibitor 1 OS=Homo sapiens GN=TIMP1 PE=1 SV=1	TIMP1_HUMAN	23171.1	1	12	14	23	0.618	TYTVGCEECTVFPCLSIPCK	0.997	57.9	0	2	0	0	2	2421.06	142	161
WT+DOX_01	Metalloproteinase inhibitor 1 OS=Homo sapiens GN=TIMP1 PE=1 SV=1	TIMP1_HUMAN	23171.1	1	12	14	23	0.618	TYTVGCEECTVFPCLSIPCKLQSGTHCLWTDQLLQGSEK	0.99	29.5	0	0	0	1	2	4603.11	142	180
WT+DOX_01	Kinesin-like protein KIF23 OS=Homo sapiens GN=KIF23 PE=1 SV=3	KIF23_HUMAN	110059	0.549	1	1	1	0.0125	AEDYEENLQVMR	0.997	59.7	0	1	0	0	2	1496.67	417	428
WT+DOX_01	Procollagen-lysine,2-oxoglutarate 5-dioxygenase 2 OS=Homo sapiens GN=PLOD2 PE=1 SV=2	PLOD2_HUMAN	84687.4	1	5	5	5	0.102	GFALLNFVVK	0.997	43.4	0	1	0	0	2	1107.66	645	654
WT+DOX_01	Procollagen-lysine,2-oxoglutarate 5-dioxygenase 2 OS=Homo sapiens GN=PLOD2 PE=1 SV=2	PLOD2_HUMAN	84687.4	1	5	5	5	0.102	IVGPEENLSQAEAR	0.997	78.7	0	1	0	0	2	1512.77	359	372
WT+DOX_01	Procollagen-lysine,2-oxoglutarate 5-dioxygenase 2 OS=Homo sapiens GN=PLOD2 PE=1 SV=2	PLOD2_HUMAN	84687.4	1	5	5	5	0.102	IVQQWNLQDNDDDQLFYTK	0.997	82.9	0	1	0	0	2	2383.12	179	197
WT+DOX_01	Procollagen-lysine,2-oxoglutarate 5-dioxygenase 2 OS=Homo sapiens GN=PLOD2 PE=1 SV=2	PLOD2_HUMAN	84687.4	1	5	5	5	0.102	VGVWNVPYMANVYLIK	0.98	30.8	0	1	0	0	2	1866	453	468
WT+DOX_01	Procollagen-lysine,2-oxoglutarate 5-dioxygenase 2 OS=Homo sapiens GN=PLOD2 PE=1 SV=2	PLOD2_HUMAN	84687.4	1	5	5	5	0.102	YLNSGGFIGYAPYVNR	0.991	34.8	0	1	0	0	2	1790.89	163	178
WT+DOX_01	Mammalian ependymin-related protein 1 OS=Homo sapiens GN=EPDR1 PE=1 SV=2	EPDR1_HUMAN	25437.5	1	3	3	3	0.134	ALLSYDGLNQR	0.997	50.7	0	1	0	0	2	1249.65	65	75
WT+DOX_01	Mammalian ependymin-related protein 1 OS=Homo sapiens GN=EPDR1 PE=1 SV=2	EPDR1_HUMAN	25437.5	1	3	3	3	0.134	LFEYILLYK	0.996	39.3	0	1	0	0	2	1201.69	91	99
WT+DOX_01	Mammalian ependymin-related protein 1 OS=Homo sapiens GN=EPDR1 PE=1 SV=2	EPDR1_HUMAN	25437.5	1	3	3	3	0.134	QVMYQQSSGR	0.997	43	0	1	0	0	2	1183.55	52	61
WT+DOX_01	Legumain OS=Homo sapiens GN=LGMN PE=1 SV=1	LGMN_HUMAN	49411	1	2	2	2	0.0531	ESSYACYYDEKR	0.997	51.4	0	1	0	0	2	1570.65	214	225
WT+DOX_01	Legumain OS=Homo sapiens GN=LGMN PE=1 SV=1	LGMN_HUMAN	49411	1	2	2	2	0.0531	LMNTNDLEESR	0.997	54.2	0	1	0	0	2	1321.61	319	329
WT+DOX_01	Integrin beta-1 OS=Homo sapiens GN=ITGB1 PE=1 SV=2	ITB1_HUMAN	88415.1	1	5	6	6	0.0852	CDDLEALKK	0.98	30.8	0	1	0	0	2	1091.54	64	72
WT+DOX_01	Integrin beta-1 OS=Homo sapiens GN=ITGB1 PE=1 SV=2	ITB1_HUMAN	88415.1	1	5	6	6	0.0852	GICECGVCK	0.988	33.2	0	1	0	0	2	1082.44	611	619
WT+DOX_01	Integrin beta-1 OS=Homo sapiens GN=ITGB1 PE=1 SV=2	ITB1_HUMAN	88415.1	1	5	6	6	0.0852	IGFGSFVEK	0.997	50	0	1	0	0	2	983.52	182	190
WT+DOX_01	Integrin beta-1 OS=Homo sapiens GN=ITGB1 PE=1 SV=2	ITB1_HUMAN	88415.1	1	5	6	6	0.0852	LKPEDITQIQPQQLVLR	0.993	33	0	1	1	0	2	2019.16	106	122
WT+DOX_01	Integrin beta-1 OS=Homo sapiens GN=ITGB1 PE=1 SV=2	ITB1_HUMAN	88415.1	1	5	6	6	0.0852	LSENNIQTIFAVTEEFQPVYKELK	0.997	60.7	0	0	1	0	2	2840.47	326	349
WT+DOX_01	Cadherin-6 OS=Homo sapiens GN=CDH6 PE=1 SV=1	CADH6_HUMAN	88311.2	0.549	1	1	1	0.0139	VEASNPYVEPR	0.997	42.4	0	1	0	0	2	1260.62	347	357
WT+DOX_01	Elongation factor 2 OS=Homo sapiens GN=EEF2 PE=1 SV=4	EF2_HUMAN	95340.1	1	15	15	17	0.28	AGIIASAR	0.997	46.4	0	1	0	0	2	758.452	43	50
WT+DOX_01	Elongation factor 2 OS=Homo sapiens GN=EEF2 PE=1 SV=4	EF2_HUMAN	95340.1	1	15	15	17	0.28	ARPFPDGLAEDIDKGEVSAR	0.997	54.8	0	0	1	0	2	2143.08	606	625
WT+DOX_01	Elongation factor 2 OS=Homo sapiens GN=EEF2 PE=1 SV=4	EF2_HUMAN	95340.1	1	15	15	17	0.28	CELLYEGPPDDEAAMGIK	0.997	55.6	0	1	0	0	2	2007.9	369	386
WT+DOX_01	Elongation factor 2 OS=Homo sapiens GN=EEF2 PE=1 SV=4	EF2_HUMAN	95340.1	1	15	15	17	0.28	CLYASVLTAQPR	0.992	35.4	0	1	0	0	2	1378.71	728	739
WT+DOX_01	Elongation factor 2 OS=Homo sapiens GN=EEF2 PE=1 SV=4	EF2_HUMAN	95340.1	1	15	15	17	0.28	EGALCEENMR	0.996	39.2	0	1	0	0	2	1208.5	689	698
WT+DOX_01	Elongation factor 2 OS=Homo sapiens GN=EEF2 PE=1 SV=4	EF2_HUMAN	95340.1	1	15	15	17	0.28	EGIPALDNFLDKL	0.997	44.3	0	2	0	0	2	1444.77	846	858
WT+DOX_01	Elongation factor 2 OS=Homo sapiens GN=EEF2 PE=1 SV=4	EF2_HUMAN	95340.1	1	15	15	17	0.28	GHVFEESQVAGTPMFVVK	0.997	49.2	0	1	0	0	2	1961.98	768	785
WT+DOX_01	Elongation factor 2 OS=Homo sapiens GN=EEF2 PE=1 SV=4	EF2_HUMAN	95340.1	1	15	15	17	0.28	KIWCFGPDGTGPNILTDITK	0.997	39	0	0	2	0	2	2233.13	648	667
WT+DOX_01	Elongation factor 2 OS=Homo sapiens GN=EEF2 PE=1 SV=4	EF2_HUMAN	95340.1	1	15	15	17	0.28	SDPVVSYRETVSEESNVLCLSK	0.982	26.8	0	0	1	0	2	2498.21	573	594
WT+DOX_01	Elongation factor 2 OS=Homo sapiens GN=EEF2 PE=1 SV=4	EF2_HUMAN	95340.1	1	15	15	17	0.28	TFCQLILDPIFK	0.997	51.7	0	1	0	0	2	1494.8	288	299
WT+DOX_01	Elongation factor 2 OS=Homo sapiens GN=EEF2 PE=1 SV=4	EF2_HUMAN	95340.1	1	15	15	17	0.28	VFSGLVSTGLKVR	0.981	26.6	0	0	1	0	2	1362.81	416	428
WT+DOX_01	Elongation factor 2 OS=Homo sapiens GN=EEF2 PE=1 SV=4	EF2_HUMAN	95340.1	1	15	15	17	0.28	VNFTVDQIR	0.997	45.7	0	1	0	0	1	1091.58	2	10
WT+DOX_01	Elongation factor 2 OS=Homo sapiens GN=EEF2 PE=1 SV=4	EF2_HUMAN	95340.1	1	15	15	17	0.28	WLPAGDALLQMITIHLPSPVTAQKYR	0.988	28.6	0	0	0	1	2	2919.59	343	368
WT+DOX_01	Elongation factor 2 OS=Homo sapiens GN=EEF2 PE=1 SV=4	EF2_HUMAN	95340.1	1	15	15	17	0.28	YLAEKYEWDVAEAR	0.997	56.1	0	1	0	0	2	1742.84	634	647
WT+DOX_01	Elongation factor 2 OS=Homo sapiens GN=EEF2 PE=1 SV=4	EF2_HUMAN	95340.1	1	15	15	17	0.28	YVEPIEDVPCGNIVGLVGVDQFLVK	0.961	23.4	0	0	1	0	2	2759.43	457	481
WT+DOX_01	Secreted frizzled-related protein 1 OS=Homo sapiens GN=SFRP1 PE=1 SV=1	SFRP1_HUMAN	35386.3	0.991	1	1	1	0.051	MVLPNLLEHETMAEVK	0.97	24.6	0	0	1	0	2	1853.95	76	91
WT+DOX_01	Importin subunit beta-1 OS=Homo sapiens GN=KPNB1 PE=1 SV=2	IMB1_HUMAN	97171.3	0.549	1	2	3	0.0171	AAVENLPTFLVELSR	0.997	53.8	0	2	1	0	2	1658.91	28	42
WT+DOX_01	Keratin, type II cytoskeletal 8 OS=Homo sapiens GN=KRT8 PE=1 SV=7	K2C8_HUMAN	53706.2	1	6	6	7	0.19	AQYEDIANR	0.996	39.9	0	1	0	0	2	1079.51	265	273
WT+DOX_01	Keratin, type II cytoskeletal 8 OS=Homo sapiens GN=KRT8 PE=1 SV=7	K2C8_HUMAN	53706.2	1	6	6	7	0.19	DVDEAYMNKVELESR	0.997	49.3	0	1	0	0	2	1797.83	199	213
WT+DOX_01	Keratin, type II cytoskeletal 8 OS=Homo sapiens GN=KRT8 PE=1 SV=7	K2C8_HUMAN	53706.2	1	6	6	7	0.19	FLEQQNK	0.975	29.7	0	2	0	0	2	906.468	111	117
WT+DOX_01	Keratin, type II cytoskeletal 8 OS=Homo sapiens GN=KRT8 PE=1 SV=7	K2C8_HUMAN	53706.2	1	6	6	7	0.19	KLLEGEESR	0.988	33.5	0	1	0	0	2	1060.56	393	401
WT+DOX_01	Keratin, type II cytoskeletal 8 OS=Homo sapiens GN=KRT8 PE=1 SV=7	K2C8_HUMAN	53706.2	1	6	6	7	0.19	LEGLTDEINFLR	0.997	73.6	0	1	0	0	2	1419.75	214	225
WT+DOX_01	Keratin, type II cytoskeletal 8 OS=Homo sapiens GN=KRT8 PE=1 SV=7	K2C8_HUMAN	53706.2	1	6	6	7	0.19	LLEGEESR	0.966	28.2	0	1	0	0	2	932.468	394	401
WT+DOX_01	Keratin, type II cytoskeletal 8 OS=Homo sapiens GN=KRT8 PE=1 SV=7	K2C8_HUMAN	53706.2	1	6	6	7	0.19	LQAEIEGLKGQR	0.988	33.5	0	1	0	0	2	1341.75	317	328
WT+DOX_01	Keratin, type II cytoskeletal 8 OS=Homo sapiens GN=KRT8 PE=1 SV=7	K2C8_HUMAN	53706.2	1	6	6	7	0.19	SLDMDSIIAEVK	0.997	75	0	2	0	0	2	1320.67	253	264
WT+DOX_01	Keratin, type II cytoskeletal 8 OS=Homo sapiens GN=KRT8 PE=1 SV=7	K2C8_HUMAN	53706.2	1	6	6	7	0.19	SNMDNMFESYINNLRR	0.948	22.3	0	0	1	0	2	2003.91	134	149
WT+DOX_01	Cytochrome c OS=Homo sapiens GN=CYCS PE=1 SV=2	CYC_HUMAN	11749.4	0.998	1	1	1	0.0762	ADLIAYLK	0.991	34.9	0	1	0	0	2	906.53	93	100
WT+DOX_01	EGF-containing fibulin-like extracellular matrix protein 1 OS=Homo sapiens GN=EFEMP1 PE=1 SV=2	FBLN3_HUMAN	54639.1	1	5	5	5	0.162	CVCPVSNAMCR	0.997	42.1	0	1	0	0	2	1353.55	377	387
WT+DOX_01	EGF-containing fibulin-like extracellular matrix protein 1 OS=Homo sapiens GN=EFEMP1 PE=1 SV=2	FBLN3_HUMAN	54639.1	1	5	5	5	0.162	CVNHYGGYLCLPK	0.997	39.6	0	0	1	0	2	1580.74	61	73
WT+DOX_01	EGF-containing fibulin-like extracellular matrix protein 1 OS=Homo sapiens GN=EFEMP1 PE=1 SV=2	FBLN3_HUMAN	54639.1	1	5	5	5	0.162	GSFACQCPPGYQK	0.997	54.8	0	1	0	0	2	1499.64	195	207
WT+DOX_01	EGF-containing fibulin-like extracellular matrix protein 1 OS=Homo sapiens GN=EFEMP1 PE=1 SV=2	FBLN3_HUMAN	54639.1	1	5	5	5	0.162	NPCQDPYILTPENR	0.994	37.2	0	1	0	0	2	1716.8	363	376
WT+DOX_01	EGF-containing fibulin-like extracellular matrix protein 1 OS=Homo sapiens GN=EFEMP1 PE=1 SV=2	FBLN3_HUMAN	54639.1	1	5	5	5	0.162	TSSYLCQYQCVNEPGKFSCMCPQGYQVVR	0.964	23.8	0	0	1	0	2	3562.53	300	328
WT+DOX_01	Peptidyl-glycine alpha-amidating monooxygenase OS=Homo sapiens GN=PAM PE=1 SV=2	AMD_HUMAN	108332	0.549	1	1	1	0.0154	IPVDEEAFVIDFKPR	0.997	52.5	0	0	1	0	2	1774.94	81	95
WT+DOX_01	Transcription factor BTF3 OS=Homo sapiens GN=BTF3 PE=1 SV=1	BTF3_HUMAN	22168.3	0.995	1	1	1	0.0922	VQASLAANTFTITGHAETK	0.995	32.5	0	0	1	0	2	1960.01	123	141
WT+DOX_01	Glyoxalase domain-containing protein 4 OS=Homo sapiens GN=GLOD4 PE=1 SV=1	GLOD4_HUMAN	34794.1	0.549	1	1	1	0.0383	SLNYWCNLLGMK	0.997	60.4	0	1	0	0	2	1498.72	166	177
WT+DOX_01	Plastin-3 OS=Homo sapiens GN=PLS3 PE=1 SV=4	PLST_HUMAN	70813.9	1	2	2	2	0.0476	IDINMSGFNETDDLKR	0.991	30	0	0	1	0	2	1867.89	321	336
WT+DOX_01	Plastin-3 OS=Homo sapiens GN=PLS3 PE=1 SV=4	PLST_HUMAN	70813.9	1	2	2	2	0.0476	SGNLTEDDKHNNAK	0.991	30	0	0	1	0	2	1542.71	574	587
WT+DOX_01	Retinoic acid receptor responder protein 1 OS=Homo sapiens GN=RARRES1 PE=2 SV=2	TIG1_HUMAN	33285.5	0.549	1	1	1	0.0306	AALHFFNFR	0.997	48.4	0	0	1	0	2	1122.58	65	73
WT+DOX_01	Phosphoserine aminotransferase OS=Homo sapiens GN=PSAT1 PE=1 SV=2	SERC_HUMAN	40423.3	0.549	1	1	1	0.027	ALELNMLSLK	0.988	33.4	0	1	0	0	2	1131.64	324	333
WT+DOX_01	Small ubiquitin-related modifier 2 OS=Homo sapiens GN=SUMO2 PE=1 SV=1	SUMO2_HUMAN,SUMO3_HUMAN	10871.2	0.998	2	2	2	0.189	QGLSMR	0.977	30.1	0	1	0	0	2	691.356	51	56
WT+DOX_01	Small ubiquitin-related modifier 2 OS=Homo sapiens GN=SUMO2 PE=1 SV=1	SUMO2_HUMAN,SUMO3_HUMAN	10871.2	0.998	2	2	2	0.189	VAGQDGSVVQFK	0.997	62.2	0	1	0	0	2	1234.64	22	33
WT+DOX_01	NAD(P)H dehydrogenase [quinone] 1 OS=Homo sapiens GN=NQO1 PE=1 SV=1	NQO1_HUMAN	30869	0.549	1	1	1	0.0401	RALIVLAHSER	0.994	31.8	0	0	1	0	2	1264.75	5	15
WT+DOX_01	Small glutamine-rich tetratricopeptide repeat-containing protein alpha OS=Homo sapiens GN=SGTA PE=1 SV=1	SGTA_HUMAN	34063.9	0.549	1	1	1	0.0415	LGNYAGAVQDCER	0.997	50.6	0	1	0	0	2	1452.65	138	150
WT+DOX_01	Serine protease 23 OS=Homo sapiens GN=PRSS23 PE=1 SV=1	PRS23_HUMAN	43002.4	1	5	6	7	0.243	FCDVKDETYDLLYQQCDAQPGASGSGVYVR	0.997	56.8	0	0	1	0	2	3441.54	294	323
WT+DOX_01	Serine protease 23 OS=Homo sapiens GN=PRSS23 PE=1 SV=1	PRS23_HUMAN	43002.4	1	5	6	7	0.243	FSIFGKDFLLNYPFSTSVK	0.997	50.4	0	0	2	0	2	2210.15	137	155
WT+DOX_01	Serine protease 23 OS=Homo sapiens GN=PRSS23 PE=1 SV=1	PRS23_HUMAN	43002.4	1	5	6	7	0.243	IGVSPPAKQLPGGR	0.987	31.4	0	1	1	0	2	1376.8	263	276
WT+DOX_01	Serine protease 23 OS=Homo sapiens GN=PRSS23 PE=1 SV=1	PRS23_HUMAN	43002.4	1	5	6	7	0.243	IHFSGYDNDRPGNLVYR	0.949	22.6	0	0	0	1	2	2022.98	277	293
WT+DOX_01	Serine protease 23 OS=Homo sapiens GN=PRSS23 PE=1 SV=1	PRS23_HUMAN	43002.4	1	5	6	7	0.243	LSTGCTGTLVAEK	0.997	99.7	0	1	0	0	2	1336.68	156	168
WT+DOX_01	Transforming growth factor beta-1 OS=Homo sapiens GN=TGFB1 PE=1 SV=2	TGFB1_HUMAN	44342.3	1	3	3	3	0.136	ALDTNYCFSSTEK	0.997	61.7	0	1	0	0	2	1535.67	279	291
WT+DOX_01	Transforming growth factor beta-1 OS=Homo sapiens GN=TGFB1 PE=1 SV=2	TGFB1_HUMAN	44342.3	1	3	3	3	0.136	IEAIRGQILSK	0.986	32.3	0	1	0	0	2	1227.74	46	56
WT+DOX_01	Transforming growth factor beta-1 OS=Homo sapiens GN=TGFB1 PE=1 SV=2	TGFB1_HUMAN	44342.3	1	3	3	3	0.136	VAGESAEPEPEPEADYYAK	0.996	39	0	1	0	0	2	2051.91	88	106
WT+DOX_01	Transforming growth factor beta-1 OS=Homo sapiens GN=TGFB1 PE=1 SV=2	TGFB1_HUMAN	44342.3	1	3	3	3	0.136	VEQLSNMIVR	0.997	55.2	0	1	0	0	2	1188.64	376	385
WT+DOX_01	Phosphoglycerate mutase 1 OS=Homo sapiens GN=PGAM1 PE=1 SV=2	PGAM1_HUMAN	28804.8	1	6	9	12	0.287	ALPFWNEEIVPQIK	0.997	40.2	0	4	0	0	2	1683.91	163	176
WT+DOX_01	Phosphoglycerate mutase 1 OS=Homo sapiens GN=PGAM1 PE=1 SV=2	PGAM1_HUMAN	28804.8	1	6	9	12	0.287	AMEAVAAQGK	0.997	56.4	0	2	0	0	2	975.493	242	251
WT+DOX_01	Phosphoglycerate mutase 1 OS=Homo sapiens GN=PGAM1 PE=1 SV=2	PGAM1_HUMAN	28804.8	1	6	9	12	0.287	HYGGLTGLNKAETAAK	0.997	36.7	0	0	1	0	2	1630.85	91	106
WT+DOX_01	Phosphoglycerate mutase 1 OS=Homo sapiens GN=PGAM1 PE=1 SV=2	PGAM1_HUMAN	28804.8	1	6	9	12	0.287	RVLIAAHGNSLR	0.997	55.8	0	0	1	0	2	1306.77	180	191
WT+DOX_01	Phosphoglycerate mutase 1 OS=Homo sapiens GN=PGAM1 PE=1 SV=2	PGAM1_HUMAN	28804.8	1	6	9	12	0.287	VLIAAHGNSLR	0.983	29.4	0	1	1	0	2	1150.67	181	191
WT+DOX_01	Phosphoglycerate mutase 1 OS=Homo sapiens GN=PGAM1 PE=1 SV=2	PGAM1_HUMAN	28804.8	1	6	9	12	0.287	YADLTEDQLPSCESLKDTIAR	0.997	68	0	1	1	0	2	2425.16	142	162
WT+DOX_01	Tropomyosin alpha-4 chain OS=Homo sapiens GN=TPM4 PE=1 SV=3	TPM4_HUMAN	28522.4	1	4	5	5	0.165	AEFAER	0.964	27.8	0	1	0	0	2	722.347	203	208
WT+DOX_01	Tropomyosin alpha-4 chain OS=Homo sapiens GN=TPM4 PE=1 SV=3	TPM4_HUMAN	28522.4	1	4	5	5	0.165	HIAEEADR	0.972	29.1	0	1	0	0	2	940.448	117	124
WT+DOX_01	Tropomyosin alpha-4 chain OS=Homo sapiens GN=TPM4 PE=1 SV=3	TPM4_HUMAN	28522.4	1	4	5	5	0.165	IQLVEEELDRAQER	0.997	36.2	0	0	1	0	2	1727.89	56	69
WT+DOX_01	Tropomyosin alpha-4 chain OS=Homo sapiens GN=TPM4 PE=1 SV=3	TPM4_HUMAN	28522.4	1	4	5	5	0.165	LEEAEKAADESER	0.997	71.5	0	1	1	0	2	1476.68	77	89
WT+DOX_01	Cathepsin Z OS=Homo sapiens GN=CTSZ PE=1 SV=1	CATZ_HUMAN	33868.2	1	4	4	4	0.135	NVDGVNYASITR	0.985	32.1	0	1	0	0	2	1308.65	70	81
WT+DOX_01	Cathepsin Z OS=Homo sapiens GN=CTSZ PE=1 SV=1	CATZ_HUMAN	33868.2	1	4	4	4	0.135	STYPRPHEYLSPADLPK	0.993	30.9	0	0	1	0	2	1971	48	64
WT+DOX_01	Cathepsin Z OS=Homo sapiens GN=CTSZ PE=1 SV=1	CATZ_HUMAN	33868.2	1	4	4	4	0.135	VGDYGSLSGR	0.997	57.5	0	1	0	0	2	1010.49	190	199
WT+DOX_01	Cathepsin Z OS=Homo sapiens GN=CTSZ PE=1 SV=1	CATZ_HUMAN	33868.2	1	4	4	4	0.135	VGDYGSLSGREK	0.994	36.8	0	1	0	0	2	1267.63	190	201
WT+DOX_01	Tropomyosin alpha-3 chain OS=Homo sapiens GN=TPM3 PE=1 SV=1	TPM3_HUMAN	32820.2	0.996	1	1	1	0.19	AADAEAEVASLNR	0.996	40.1	0	1	0	0	2	1316.64	78	90
WT+DOX_01	Tropomyosin alpha-3 chain OS=Homo sapiens GN=TPM3 PE=1 SV=1	TPM3_HUMAN	32820.2	0.996	1	1	1	0.19	AEFAER	0.964	27.8	0	1	0	0	2	722.347	239	244
WT+DOX_01	Tropomyosin alpha-3 chain OS=Homo sapiens GN=TPM3 PE=1 SV=1	TPM3_HUMAN	32820.2	0.996	1	1	1	0.19	HIAEEADR	0.972	29.1	0	1	0	0	2	940.448	153	160
WT+DOX_01	Tropomyosin alpha-3 chain OS=Homo sapiens GN=TPM3 PE=1 SV=1	TPM3_HUMAN	32820.2	0.996	1	1	1	0.19	IQLVEEELDRAQER	0.997	36.2	0	0	1	0	2	1727.89	92	105
WT+DOX_01	Tropomyosin alpha-3 chain OS=Homo sapiens GN=TPM3 PE=1 SV=1	TPM3_HUMAN	32820.2	0.996	1	1	1	0.19	LEEAEKAADESER	0.997	71.5	0	1	1	0	2	1476.68	113	125
WT+DOX_01	Rab GDP dissociation inhibitor beta OS=Homo sapiens GN=GDI2 PE=1 SV=2	GDIB_HUMAN	50665.5	1	7	7	7	0.193	DLGTESQIFISR	0.997	51.2	0	1	0	0	2	1365.7	391	402
WT+DOX_01	Rab GDP dissociation inhibitor beta OS=Homo sapiens GN=GDI2 PE=1 SV=2	GDIB_HUMAN	50665.5	1	7	7	7	0.193	FVSISDLLVPK	0.997	58.6	0	1	0	0	2	1217.71	380	390
WT+DOX_01	Rab GDP dissociation inhibitor beta OS=Homo sapiens GN=GDI2 PE=1 SV=2	GDIB_HUMAN	50665.5	1	7	7	7	0.193	IKLYSESLAR	0.997	37	0	0	1	0	2	1179.67	209	218
WT+DOX_01	Rab GDP dissociation inhibitor beta OS=Homo sapiens GN=GDI2 PE=1 SV=2	GDIB_HUMAN	50665.5	1	7	7	7	0.193	MTGSEFDFEEMKR	0.997	55	0	1	0	0	2	1606.69	424	436
WT+DOX_01	Rab GDP dissociation inhibitor beta OS=Homo sapiens GN=GDI2 PE=1 SV=2	GDIB_HUMAN	50665.5	1	7	7	7	0.193	SPYLYPLYGLGELPQGFAR	0.997	57.5	0	1	0	0	2	2141.11	222	240
WT+DOX_01	Rab GDP dissociation inhibitor beta OS=Homo sapiens GN=GDI2 PE=1 SV=2	GDIB_HUMAN	50665.5	1	7	7	7	0.193	TDDYLDQPCYETINR	0.989	33.6	0	1	0	0	2	1902.82	194	208
WT+DOX_01	Rab GDP dissociation inhibitor beta OS=Homo sapiens GN=GDI2 PE=1 SV=2	GDIB_HUMAN	50665.5	1	7	7	7	0.193	VGQVIR	0.993	36.1	0	1	0	0	2	671.42	294	299
WT+DOX_01	Multiple inositol polyphosphate phosphatase 1 OS=Homo sapiens GN=MINPP1 PE=1 SV=1	MINP1_HUMAN	55052.9	0.998	2	2	2	0.0411	LASLFPALFSR	0.98	30.8	0	1	0	0	2	1221.7	161	171
WT+DOX_01	Multiple inositol polyphosphate phosphatase 1 OS=Homo sapiens GN=MINPP1 PE=1 SV=1	MINP1_HUMAN	55052.9	0.998	2	2	2	0.0411	QLHGLLQAR	0.974	25.2	0	0	1	0	2	1035.61	104	112
WT+DOX_01	Heterogeneous nuclear ribonucleoproteins A2/B1 OS=Homo sapiens GN=HNRNPA2B1 PE=1 SV=2	ROA2_HUMAN	37430.3	1	7	9	9	0.289	GFGFVTFDDHDPVDKIVLQK	0.997	35.1	0	0	1	0	2	2277.16	154	173
WT+DOX_01	Heterogeneous nuclear ribonucleoproteins A2/B1 OS=Homo sapiens GN=HNRNPA2B1 PE=1 SV=2	ROA2_HUMAN	37430.3	1	7	9	9	0.289	GFGFVTFSSMAEVDAAMAARPHSIDGR	0.997	34.6	0	0	0	1	2	2827.33	63	89
WT+DOX_01	Heterogeneous nuclear ribonucleoproteins A2/B1 OS=Homo sapiens GN=HNRNPA2B1 PE=1 SV=2	ROA2_HUMAN	37430.3	1	7	9	9	0.289	KLFIGGLSFETTEESLR	0.993	31.3	0	0	1	0	2	1927.02	22	38
WT+DOX_01	Heterogeneous nuclear ribonucleoproteins A2/B1 OS=Homo sapiens GN=HNRNPA2B1 PE=1 SV=2	ROA2_HUMAN	37430.3	1	7	9	9	0.289	LFIGGLSFETTEESLR	0.997	74.1	0	1	0	0	2	1798.92	23	38
WT+DOX_01	Heterogeneous nuclear ribonucleoproteins A2/B1 OS=Homo sapiens GN=HNRNPA2B1 PE=1 SV=2	ROA2_HUMAN	37430.3	1	7	9	9	0.289	LFVGGIKEDTEEHHLR	0.989	28.9	0	0	1	0	2	1879.97	114	129
WT+DOX_01	Heterogeneous nuclear ribonucleoproteins A2/B1 OS=Homo sapiens GN=HNRNPA2B1 PE=1 SV=2	ROA2_HUMAN	37430.3	1	7	9	9	0.289	QEMQEVQSSR	0.997	41.7	0	2	0	0	2	1237.55	191	200
WT+DOX_01	Heterogeneous nuclear ribonucleoproteins A2/B1 OS=Homo sapiens GN=HNRNPA2B1 PE=1 SV=2	ROA2_HUMAN	37430.3	1	7	9	9	0.289	YHTINGHNAEVR	0.997	49.1	0	1	1	0	2	1410.69	174	185
WT+DOX_01	Calmodulin OS=Homo sapiens GN=CALM1 PE=1 SV=2	CALM_HUMAN	16838	0.998	2	3	3	0.255	EADIDGDGQVNYEEFVQMMTAK	0.997	93.4	0	1	0	0	2	2490.08	128	149
WT+DOX_01	Calmodulin OS=Homo sapiens GN=CALM1 PE=1 SV=2	CALM_HUMAN	16838	0.998	2	3	3	0.255	VFDKDGNGYISAAELR	0.997	76.3	0	1	1	0	2	1754.87	92	107
WT+DOX_01	60S ribosomal protein L22 OS=Homo sapiens GN=RPL22 PE=1 SV=2	RL22_HUMAN	14787.3	0.998	2	2	2	0.195	AGNLGGGVVTIER	0.997	42.4	0	1	0	0	2	1242.68	53	65
WT+DOX_01	60S ribosomal protein L22 OS=Homo sapiens GN=RPL22 PE=1 SV=2	RL22_HUMAN	14787.3	0.998	2	2	2	0.195	VVANSKESYELR	0.996	40.2	0	1	0	0	2	1394.73	102	113
WT+DOX_01	Lactadherin OS=Homo sapiens GN=MFGE8 PE=1 SV=2	MFGM_HUMAN	43122.9	1	3	3	3	0.145	CVEPLGMENGNIANSQIAASSVR	0.997	113	0	1	0	0	2	2417.15	70	92
WT+DOX_01	Lactadherin OS=Homo sapiens GN=MFGE8 PE=1 SV=2	MFGM_HUMAN	43122.9	1	3	3	3	0.145	NAVHVNLFETPVEAQYVR	0.997	40.2	0	0	1	0	2	2086.07	189	206
WT+DOX_01	Lactadherin OS=Homo sapiens GN=MFGE8 PE=1 SV=2	MFGM_HUMAN	43122.9	1	3	3	3	0.145	VTFLGLQHWVPELAR	0.994	31.9	0	0	1	0	2	1765.97	93	107
WT+DOX_01	Alpha-actinin-1 OS=Homo sapiens GN=ACTN1 PE=1 SV=2	ACTN1_HUMAN	103061	1	3	3	3	0.156	CQLEINFNTLQTK	0.997	75.7	0	3	0	0	2	1608.81	332	344
WT+DOX_01	Alpha-actinin-1 OS=Homo sapiens GN=ACTN1 PE=1 SV=2	ACTN1_HUMAN	103061	1	3	3	3	0.156	ELPPDQAEYCIAR	0.997	49.3	0	5	0	0	2	1561.73	851	863
WT+DOX_01	Alpha-actinin-1 OS=Homo sapiens GN=ACTN1 PE=1 SV=2	ACTN1_HUMAN	103061	1	3	3	3	0.156	GYEEWLLNEIR	0.997	56.9	0	1	0	0	2	1421.71	377	387
WT+DOX_01	Alpha-actinin-1 OS=Homo sapiens GN=ACTN1 PE=1 SV=2	ACTN1_HUMAN	103061	1	3	3	3	0.156	HRPELIDYGK	0.945	22.1	0	0	1	0	2	1227.65	186	195
WT+DOX_01	Alpha-actinin-1 OS=Homo sapiens GN=ACTN1 PE=1 SV=2	ACTN1_HUMAN	103061	1	3	3	3	0.156	HTNYTMEHIR	0.994	31.8	0	0	1	0	2	1301.61	705	714
WT+DOX_01	Alpha-actinin-1 OS=Homo sapiens GN=ACTN1 PE=1 SV=2	ACTN1_HUMAN	103061	1	3	3	3	0.156	LASDLLEWIR	0.997	75.6	0	1	0	0	2	1215.67	282	291
WT+DOX_01	Alpha-actinin-1 OS=Homo sapiens GN=ACTN1 PE=1 SV=2	ACTN1_HUMAN	103061	1	3	3	3	0.156	LDHLAEKFR	0.965	23.9	0	0	1	0	2	1128.62	392	400
WT+DOX_01	Alpha-actinin-1 OS=Homo sapiens GN=ACTN1 PE=1 SV=2	ACTN1_HUMAN	103061	1	3	3	3	0.156	RDQALTEEHAR	0.997	45.9	0	0	1	0	2	1325.66	614	624
WT+DOX_01	Alpha-actinin-1 OS=Homo sapiens GN=ACTN1 PE=1 SV=2	ACTN1_HUMAN	103061	1	3	3	3	0.156	TFTAWCNSHLR	0.983	31.4	0	1	0	0	2	1392.65	36	46
WT+DOX_01	Alpha-actinin-1 OS=Homo sapiens GN=ACTN1 PE=1 SV=2	ACTN1_HUMAN	103061	1	3	3	3	0.156	TINEVENQILTR	0.997	60	0	1	0	0	2	1429.76	727	738
WT+DOX_01	Alpha-actinin-1 OS=Homo sapiens GN=ACTN1 PE=1 SV=2	ACTN1_HUMAN	103061	1	3	3	3	0.156	VGWEQLLTTIAR	0.997	63.9	0	7	0	0	2	1386.77	715	726
WT+DOX_01	Alpha-actinin-1 OS=Homo sapiens GN=ACTN1 PE=1 SV=2	ACTN1_HUMAN	103061	1	3	3	3	0.156	VLAVNQENEQLMEDYEK	0.997	93.6	0	1	0	0	2	2051.96	265	281
WT+DOX_01	Glutaredoxin-3 OS=Homo sapiens GN=GLRX3 PE=1 SV=2	GLRX3_HUMAN	37432.8	0.549	1	1	1	0.0388	YEISSVPTFLFFK	0.991	34.8	0	1	0	0	2	1577.83	80	92
WT+DOX_01	Malate dehydrogenase, mitochondrial OS=Homo sapiens GN=MDH2 PE=1 SV=3	MDHM_HUMAN	35503.7	1	12	14	19	0.491	AGAGSATLSMAYAGAR	0.997	70.2	0	2	0	0	2	1470.7	242	257
WT+DOX_01	Malate dehydrogenase, mitochondrial OS=Homo sapiens GN=MDH2 PE=1 SV=3	MDHM_HUMAN	35503.7	1	12	14	19	0.491	FVFSLVDAMNGK	0.996	38.8	0	1	0	0	2	1327.67	258	269
WT+DOX_01	Malate dehydrogenase, mitochondrial OS=Homo sapiens GN=MDH2 PE=1 SV=3	MDHM_HUMAN	35503.7	1	12	14	19	0.491	HGVYNPNKIFGVTTLDIVR	0.997	38.3	0	0	1	0	2	2143.17	158	176
WT+DOX_01	Malate dehydrogenase, mitochondrial OS=Homo sapiens GN=MDH2 PE=1 SV=3	MDHM_HUMAN	35503.7	1	12	14	19	0.491	IQEAGTEVVK	0.99	34.4	0	1	0	0	2	1073.58	230	239
WT+DOX_01	Malate dehydrogenase, mitochondrial OS=Homo sapiens GN=MDH2 PE=1 SV=3	MDHM_HUMAN	35503.7	1	12	14	19	0.491	IQEAGTEVVKAK	0.997	48.5	0	1	1	0	2	1272.72	230	241
WT+DOX_01	Malate dehydrogenase, mitochondrial OS=Homo sapiens GN=MDH2 PE=1 SV=3	MDHM_HUMAN	35503.7	1	12	14	19	0.491	LTLYDIAHTPGVAADLSHIETK	0.997	93.6	0	0	2	0	2	2365.24	53	74
WT+DOX_01	Malate dehydrogenase, mitochondrial OS=Homo sapiens GN=MDH2 PE=1 SV=3	MDHM_HUMAN	35503.7	1	12	14	19	0.491	MISDAIPELK	0.979	30.4	0	1	0	0	2	1116.6	315	324
WT+DOX_01	Malate dehydrogenase, mitochondrial OS=Homo sapiens GN=MDH2 PE=1 SV=3	MDHM_HUMAN	35503.7	1	12	14	19	0.491	NLGIGKVSSFEEK	0.997	47.3	0	1	0	0	2	1407.75	302	314
WT+DOX_01	Malate dehydrogenase, mitochondrial OS=Homo sapiens GN=MDH2 PE=1 SV=3	MDHM_HUMAN	35503.7	1	12	14	19	0.491	SQETECTYFSTPLLLGK	0.997	84.8	0	2	0	0	2	1973.95	280	296
WT+DOX_01	Malate dehydrogenase, mitochondrial OS=Homo sapiens GN=MDH2 PE=1 SV=3	MDHM_HUMAN	35503.7	1	12	14	19	0.491	TIIPLISQCTPK	0.99	34.2	0	1	0	0	2	1370.77	204	215
WT+DOX_01	Malate dehydrogenase, mitochondrial OS=Homo sapiens GN=MDH2 PE=1 SV=3	MDHM_HUMAN	35503.7	1	12	14	19	0.491	VAVLGASGGIGQPLSLLLK	0.997	70.2	0	4	0	0	2	1793.09	27	45
WT+DOX_01	Malate dehydrogenase, mitochondrial OS=Homo sapiens GN=MDH2 PE=1 SV=3	MDHM_HUMAN	35503.7	1	12	14	19	0.491	VDFPQDQLTALTGR	0.997	60.8	0	1	0	0	2	1560.8	216	229
WT+DOX_01	SPARC OS=Homo sapiens GN=SPARC PE=1 SV=1	SPRC_HUMAN	34631.9	1	19	27	95	0.512	APLIPMEHCTTR	0.992	35.6	0	1	2	0	2	1425.7	257	268
WT+DOX_01	SPARC OS=Homo sapiens GN=SPARC PE=1 SV=1	SPRC_HUMAN	34631.9	1	19	27	95	0.512	CTLEGTK	0.964	27.9	0	1	0	0	2	808.387	130	136
WT+DOX_01	SPARC OS=Homo sapiens GN=SPARC PE=1 SV=1	SPRC_HUMAN	34631.9	1	19	27	95	0.512	CTLEGTKK	0.992	35.3	0	2	0	0	2	936.482	130	137
WT+DOX_01	SPARC OS=Homo sapiens GN=SPARC PE=1 SV=1	SPRC_HUMAN	34631.9	1	19	27	95	0.512	DEDNNLLTEK	0.997	48.3	0	2	0	0	2	1190.55	182	191
WT+DOX_01	SPARC OS=Homo sapiens GN=SPARC PE=1 SV=1	SPRC_HUMAN	34631.9	1	19	27	95	0.512	DEDNNLLTEKQK	0.997	47.9	0	1	0	0	2	1446.71	182	193
WT+DOX_01	SPARC OS=Homo sapiens GN=SPARC PE=1 SV=1	SPRC_HUMAN	34631.9	1	19	27	95	0.512	DIDKDLVI	0.951	26.5	0	1	0	0	2	930.514	296	303
WT+DOX_01	SPARC OS=Homo sapiens GN=SPARC PE=1 SV=1	SPRC_HUMAN	34631.9	1	19	27	95	0.512	DWLKNVLVTLYER	0.997	54	0	1	0	0	2	1648.91	169	181
WT+DOX_01	SPARC OS=Homo sapiens GN=SPARC PE=1 SV=1	SPRC_HUMAN	34631.9	1	19	27	95	0.512	FFETCDLDNDK	0.997	50.5	0	1	0	0	2	1403.58	269	279
WT+DOX_01	SPARC OS=Homo sapiens GN=SPARC PE=1 SV=1	SPRC_HUMAN	34631.9	1	19	27	95	0.512	FFETCDLDNDKYIALDEWAGCFGIK	0.997	47.5	0	0	1	0	2	3027.35	269	293
WT+DOX_01	SPARC OS=Homo sapiens GN=SPARC PE=1 SV=1	SPRC_HUMAN	34631.9	1	19	27	95	0.512	GHKLHLDYIGPCK	0.997	62.7	0	1	1	0	2	1537.79	138	150
WT+DOX_01	SPARC OS=Homo sapiens GN=SPARC PE=1 SV=1	SPRC_HUMAN	34631.9	1	19	27	95	0.512	HGKVCELDENNTPMCVCQDPTSCPAPIGEFEK	0.993	31	0	0	0	1	2	3719.59	79	110
WT+DOX_01	SPARC OS=Homo sapiens GN=SPARC PE=1 SV=1	SPRC_HUMAN	34631.9	1	19	27	95	0.512	LEAGDHPVELLAR	0.997	71	0	8	7	0	2	1419.76	206	218
WT+DOX_01	SPARC OS=Homo sapiens GN=SPARC PE=1 SV=1	SPRC_HUMAN	34631.9	1	19	27	95	0.512	LHLDYIGPCK	0.997	48.1	0	5	2	0	2	1215.62	141	150
WT+DOX_01	SPARC OS=Homo sapiens GN=SPARC PE=1 SV=1	SPRC_HUMAN	34631.9	1	19	27	95	0.512	LHLDYIGPCKYIPPCLDSELTEFPLR	0.997	46.2	0	0	1	0	2	3146.57	141	166
WT+DOX_01	SPARC OS=Homo sapiens GN=SPARC PE=1 SV=1	SPRC_HUMAN	34631.9	1	19	27	95	0.512	MRDWLK	0.979	30.5	0	1	0	0	2	848.445	167	172
WT+DOX_01	SPARC OS=Homo sapiens GN=SPARC PE=1 SV=1	SPRC_HUMAN	34631.9	1	19	27	95	0.512	NVLVTLYERDEDNNLLTEK	0.997	68.7	0	8	4	0	2	2278.16	173	191
WT+DOX_01	SPARC OS=Homo sapiens GN=SPARC PE=1 SV=1	SPRC_HUMAN	34631.9	1	19	27	95	0.512	RLEAGDHPVELLAR	0.997	45.9	0	1	6	3	2	1575.86	205	218
WT+DOX_01	SPARC OS=Homo sapiens GN=SPARC PE=1 SV=1	SPRC_HUMAN	34631.9	1	19	27	95	0.512	VCELDENNTPMCVCQDPTSCPAPIGEFEK	0.979	26.1	0	0	1	0	2	3397.42	82	110
WT+DOX_01	SPARC OS=Homo sapiens GN=SPARC PE=1 SV=1	SPRC_HUMAN	34631.9	1	19	27	95	0.512	YIPPCLDSELTEFPLR	0.997	65.7	0	31	1	0	2	1949.97	151	166
WT+DOX_01	Proteasome subunit alpha type-1 OS=Homo sapiens GN=PSMA1 PE=1 SV=1	PSA1_HUMAN	29556	1	3	4	4	0.141	HMSEFMECNLNELVK	0.997	62.6	0	1	1	0	2	1880.83	175	189
WT+DOX_01	Proteasome subunit alpha type-1 OS=Homo sapiens GN=PSMA1 PE=1 SV=1	PSA1_HUMAN	29556	1	3	4	4	0.141	LLCNFMR	0.99	34.3	0	1	0	0	2	953.47	83	89
WT+DOX_01	Proteasome subunit alpha type-1 OS=Homo sapiens GN=PSMA1 PE=1 SV=1	PSA1_HUMAN	29556	1	3	4	4	0.141	NQYDNDVTVWSPQGR	0.997	50	0	1	0	0	2	1778.81	4	18
WT+DOX_01	Nucleosome assembly protein 1-like 1 OS=Homo sapiens GN=NAP1L1 PE=1 SV=1	NP1L1_HUMAN	45375	1	3	3	3	0.0997	FYEEVHDLER	0.982	31.1	0	1	0	0	2	1336.62	95	104
WT+DOX_01	Nucleosome assembly protein 1-like 1 OS=Homo sapiens GN=NAP1L1 PE=1 SV=1	NP1L1_HUMAN	45375	1	3	3	3	0.0997	GIPEFWLTVFK	0.987	33	0	1	0	0	2	1336.73	166	176
WT+DOX_01	Nucleosome assembly protein 1-like 1 OS=Homo sapiens GN=NAP1L1 PE=1 SV=1	NP1L1_HUMAN	45375	1	3	3	3	0.0997	NVDLLSDMVQEHDEPILK	0.959	23.2	0	0	1	0	2	2095.04	177	194
WT+DOX_01	Calsyntenin-1 OS=Homo sapiens GN=CLSTN1 PE=1 SV=1	CSTN1_HUMAN	109792	1	12	13	19	0.142	AASEFESSEGVFLFPELR	0.997	49.7	0	6	0	0	2	2014.98	666	683
WT+DOX_01	Calsyntenin-1 OS=Homo sapiens GN=CLSTN1 PE=1 SV=1	CSTN1_HUMAN	109792	1	12	13	19	0.142	ATEDVLVK	0.986	32.4	0	1	0	0	2	874.488	247	254
WT+DOX_01	Calsyntenin-1 OS=Homo sapiens GN=CLSTN1 PE=1 SV=1	CSTN1_HUMAN	109792	1	12	13	19	0.142	ATVHIQVNDVNEYAPVFKEK	0.997	53.6	0	0	0	1	2	2301.19	148	167
WT+DOX_01	Calsyntenin-1 OS=Homo sapiens GN=CLSTN1 PE=1 SV=1	CSTN1_HUMAN	109792	1	12	13	19	0.142	ATVIEGKQYDSILR	0.974	29.5	0	1	0	0	2	1592.86	171	184
WT+DOX_01	Calsyntenin-1 OS=Homo sapiens GN=CLSTN1 PE=1 SV=1	CSTN1_HUMAN	109792	1	12	13	19	0.142	GNLAGLTLR	0.997	52.2	0	2	0	0	2	914.542	537	545
WT+DOX_01	Calsyntenin-1 OS=Homo sapiens GN=CLSTN1 PE=1 SV=1	CSTN1_HUMAN	109792	1	12	13	19	0.142	IHGQNVPFDAVVVDKSTGEGVIR	0.997	79.3	0	0	1	0	2	2437.28	89	111
WT+DOX_01	Calsyntenin-1 OS=Homo sapiens GN=CLSTN1 PE=1 SV=1	CSTN1_HUMAN	109792	1	12	13	19	0.142	IPDGVVSVSPKEPFTISVWMR	0.974	25.1	0	0	1	0	2	2344.24	373	393
WT+DOX_01	Calsyntenin-1 OS=Homo sapiens GN=CLSTN1 PE=1 SV=1	CSTN1_HUMAN	109792	1	12	13	19	0.142	LICSELNGR	0.993	36.3	0	1	0	0	2	1061.54	792	800
WT+DOX_01	Calsyntenin-1 OS=Homo sapiens GN=CLSTN1 PE=1 SV=1	CSTN1_HUMAN	109792	1	12	13	19	0.142	LIFLFR	0.971	28.8	0	1	0	0	2	808.508	427	432
WT+DOX_01	Calsyntenin-1 OS=Homo sapiens GN=CLSTN1 PE=1 SV=1	CSTN1_HUMAN	109792	1	12	13	19	0.142	LKITSTIK	0.983	27.1	0	0	1	0	2	903.587	621	628
WT+DOX_01	Calsyntenin-1 OS=Homo sapiens GN=CLSTN1 PE=1 SV=1	CSTN1_HUMAN	109792	1	12	13	19	0.142	STGEGVIR	0.997	41.8	0	1	0	0	2	818.437	104	111
WT+DOX_01	Calsyntenin-1 OS=Homo sapiens GN=CLSTN1 PE=1 SV=1	CSTN1_HUMAN	109792	1	12	13	19	0.142	SYKATVIEGK	0.997	36	0	1	1	0	2	1095.6	168	177
WT+DOX_01	Asparaginyl-tRNA synthetase, cytoplasmic OS=Homo sapiens GN=NARS PE=1 SV=1	SYNC_HUMAN	62944.3	0.549	1	1	1	0.0146	FLTWILNR	0.982	31.2	0	1	0	0	2	1062.61	523	530
WT+DOX_01	Myosin regulatory light chain 12A OS=Homo sapiens GN=MYL12A PE=1 SV=2	ML12A_HUMAN,ML12B_HUMAN	19795.3	0.549	1	1	1	0.0585	GNFNYIEFTR	0.997	52.1	0	1	0	0	2	1260.6	151	160
WT+DOX_01	Staphylococcal nuclease domain-containing protein 1 OS=Homo sapiens GN=SND1 PE=1 SV=1	SND1_HUMAN	101998	1	2	2	2	0.0407	EADGSETPEPFAAEAK	0.989	33.6	0	1	0	0	2	1648.73	234	249
WT+DOX_01	Staphylococcal nuclease domain-containing protein 1 OS=Homo sapiens GN=SND1 PE=1 SV=1	SND1_HUMAN	101998	1	2	2	2	0.0407	NLPGLVQEGEPFSEEATLFTK	0.997	63.3	0	1	0	0	2	2306.16	566	586
WT+DOX_01	Collagen alpha-1(XII) chain OS=Homo sapiens GN=COL12A1 PE=1 SV=2	COCA1_HUMAN	333145	0.994	1	1	1	0.0029	VMILITDGK	0.997	48.6	0	1	0	0	2	989.57	544	552
WT+DOX_01	Deoxyribonuclease-2-alpha OS=Homo sapiens GN=DNASE2 PE=1 SV=2	DNS2A_HUMAN	39581	0.997	1	1	1	0.0333	ALINSPEGAVGR	0.996	40.1	0	1	0	0	2	1183.64	66	77
WT+DOX_01	Putative pre-mRNA-splicing factor ATP-dependent RNA helicase DHX15 OS=Homo sapiens GN=DHX15 PE=1 SV=2	DHX15_HUMAN	90935.2	0.998	2	2	2	0.0264	RVAAMSVAQR	0.994	37.4	0	1	0	0	2	1088.6	195	204
WT+DOX_01	Putative pre-mRNA-splicing factor ATP-dependent RNA helicase DHX15 OS=Homo sapiens GN=DHX15 PE=1 SV=2	DHX15_HUMAN	90935.2	0.998	2	2	2	0.0264	SNLGSVVLQLK	0.997	52.6	0	1	0	0	2	1157.69	505	515
WT+DOX_01	Bifunctional purine biosynthesis protein PURH OS=Homo sapiens GN=ATIC PE=1 SV=3	PUR9_HUMAN	64616.5	0.998	2	2	2	0.0524	MSSFGDFVALSDVCDVPTAK	0.997	46	0	1	0	0	2	2145.98	312	331
WT+DOX_01	Bifunctional purine biosynthesis protein PURH OS=Homo sapiens GN=ATIC PE=1 SV=3	PUR9_HUMAN	64616.5	0.998	2	2	2	0.0524	YTQSNSVCYAK	0.962	27.6	0	1	0	0	2	1320.59	427	437
WT+DOX_01	Ras GTPase-activating protein-binding protein 1 OS=Homo sapiens GN=G3BP1 PE=1 SV=1	G3BP1_HUMAN	52162.8	1	5	5	5	0.17	EAGEQGDIEPR	0.997	44	0	1	0	0	2	1200.55	321	331
WT+DOX_01	Ras GTPase-activating protein-binding protein 1 OS=Homo sapiens GN=G3BP1 PE=1 SV=1	G3BP1_HUMAN	52162.8	1	5	5	5	0.17	INSGGKLPNFGFVVFDDSEPVQK	0.996	33.5	0	0	1	0	2	2494.26	371	393
WT+DOX_01	Ras GTPase-activating protein-binding protein 1 OS=Homo sapiens GN=G3BP1 PE=1 SV=1	G3BP1_HUMAN	52162.8	1	5	5	5	0.17	QYYTLLNQAPDMLHR	0.997	34.9	0	0	1	0	2	1862.92	18	32
WT+DOX_01	Ras GTPase-activating protein-binding protein 1 OS=Homo sapiens GN=G3BP1 PE=1 SV=1	G3BP1_HUMAN	52162.8	1	5	5	5	0.17	SSSPAPADIAQTVQEDLR	0.997	55.3	0	1	0	0	2	1884.93	230	247
WT+DOX_01	Ras GTPase-activating protein-binding protein 1 OS=Homo sapiens GN=G3BP1 PE=1 SV=1	G3BP1_HUMAN	52162.8	1	5	5	5	0.17	VMSQNFTNCHTK	0.979	30.5	0	1	0	0	2	1466.65	65	76
WT+DOX_01	Phosphoglycerate kinase 1 OS=Homo sapiens GN=PGK1 PE=1 SV=3	PGK1_HUMAN	44615.3	1	13	19	24	0.513	AAVPSIKFCLDNGAK	0.997	46.7	0	1	0	0	2	1590.83	42	56
WT+DOX_01	Phosphoglycerate kinase 1 OS=Homo sapiens GN=PGK1 PE=1 SV=3	PGK1_HUMAN	44615.3	1	13	19	24	0.513	ACANPAAGSVILLENLR	0.997	82.8	0	2	1	0	2	1768.94	107	123
WT+DOX_01	Phosphoglycerate kinase 1 OS=Homo sapiens GN=PGK1 PE=1 SV=3	PGK1_HUMAN	44615.3	1	13	19	24	0.513	AHSSMVGVNLPQK	0.995	37.9	0	1	0	0	2	1367.71	172	184
WT+DOX_01	Phosphoglycerate kinase 1 OS=Homo sapiens GN=PGK1 PE=1 SV=3	PGK1_HUMAN	44615.3	1	13	19	24	0.513	ALESPERPFLAILGGAK	0.997	62.5	0	1	2	0	2	1769	200	216
WT+DOX_01	Phosphoglycerate kinase 1 OS=Homo sapiens GN=PGK1 PE=1 SV=3	PGK1_HUMAN	44615.3	1	13	19	24	0.513	GCITIIGGGDTATCCAK	0.997	64.5	0	2	0	0	2	1754.79	366	382
WT+DOX_01	Phosphoglycerate kinase 1 OS=Homo sapiens GN=PGK1 PE=1 SV=3	PGK1_HUMAN	44615.3	1	13	19	24	0.513	KYAEAVTR	0.994	37.5	0	1	0	0	2	937.51	323	330
WT+DOX_01	Phosphoglycerate kinase 1 OS=Homo sapiens GN=PGK1 PE=1 SV=3	PGK1_HUMAN	44615.3	1	13	19	24	0.513	LGDVYVNDAFGTAHR	0.997	73.2	0	1	3	0	2	1634.79	157	171
WT+DOX_01	Phosphoglycerate kinase 1 OS=Homo sapiens GN=PGK1 PE=1 SV=3	PGK1_HUMAN	44615.3	1	13	19	24	0.513	SLLGKDVLFLK	0.997	52.8	0	1	1	0	2	1232.76	87	97
WT+DOX_01	Phosphoglycerate kinase 1 OS=Homo sapiens GN=PGK1 PE=1 SV=3	PGK1_HUMAN	44615.3	1	13	19	24	0.513	SVVLMSHLGRPDGVPMPDKYSLEPVAVELK	0.997	49.7	0	0	1	1	2	3263.72	57	86
WT+DOX_01	Phosphoglycerate kinase 1 OS=Homo sapiens GN=PGK1 PE=1 SV=3	PGK1_HUMAN	44615.3	1	13	19	24	0.513	TGQATVASGIPAGWMGLDCGPESSKK	0.994	31.7	0	0	1	0	2	2605.24	298	323
WT+DOX_01	Phosphoglycerate kinase 1 OS=Homo sapiens GN=PGK1 PE=1 SV=3	PGK1_HUMAN	44615.3	1	13	19	24	0.513	VDFNVPMKNNQITNNQR	0.997	52.9	0	1	1	0	2	2032	23	39
WT+DOX_01	Phosphoglycerate kinase 1 OS=Homo sapiens GN=PGK1 PE=1 SV=3	PGK1_HUMAN	44615.3	1	13	19	24	0.513	VLNNMEIGTSLFDEEGAK	0.997	62.4	0	1	0	0	2	1966.94	247	264
WT+DOX_01	Phosphoglycerate kinase 1 OS=Homo sapiens GN=PGK1 PE=1 SV=3	PGK1_HUMAN	44615.3	1	13	19	24	0.513	VLPGVDALSNI	0.997	41.2	0	1	0	0	2	1097.62	407	417
WT+DOX_01	Ras GTPase-activating-like protein IQGAP1 OS=Homo sapiens GN=IQGAP1 PE=1 SV=1	IQGA1_HUMAN	189259	1	6	6	6	0.0459	CIYCIHALSLYLFK	0.981	26.5	0	0	1	0	2	1800.92	148	161
WT+DOX_01	Ras GTPase-activating-like protein IQGAP1 OS=Homo sapiens GN=IQGAP1 PE=1 SV=1	IQGA1_HUMAN	189259	1	6	6	6	0.0459	HTDNVIQWLNAMDEIGLPK	0.982	26.8	0	0	1	0	2	2194.1	112	130
WT+DOX_01	Ras GTPase-activating-like protein IQGAP1 OS=Homo sapiens GN=IQGAP1 PE=1 SV=1	IQGA1_HUMAN	189259	1	6	6	6	0.0459	LGNFFSPK	0.974	29.4	0	1	0	0	2	909.483	81	88
WT+DOX_01	Ras GTPase-activating-like protein IQGAP1 OS=Homo sapiens GN=IQGAP1 PE=1 SV=1	IQGA1_HUMAN	189259	1	6	6	6	0.0459	LQQTYAALNSK	0.997	40.8	0	1	0	0	2	1236.66	1506	1516
WT+DOX_01	Ras GTPase-activating-like protein IQGAP1 OS=Homo sapiens GN=IQGAP1 PE=1 SV=1	IQGA1_HUMAN	189259	1	6	6	6	0.0459	SNQQLENDLNLMDIK	0.997	95.8	0	1	0	0	2	1774.86	902	916
WT+DOX_01	Ras GTPase-activating-like protein IQGAP1 OS=Homo sapiens GN=IQGAP1 PE=1 SV=1	IQGA1_HUMAN	189259	1	6	6	6	0.0459	YKATGLHFR	0.979	26	0	0	1	0	2	1092.59	103	111
WT+DOX_01	CD9 antigen OS=Homo sapiens GN=CD9 PE=1 SV=4	CD9_HUMAN	25417	0.998	2	2	2	0.154	AIHYALNCCGLAGGVEQFISDICPK	0.997	45	0	0	1	0	2	2793.32	145	169
WT+DOX_01	CD9 antigen OS=Homo sapiens GN=CD9 PE=1 SV=4	CD9_HUMAN	25417	0.998	2	2	2	0.154	KDVLETFTVK	0.992	35.3	0	1	0	0	2	1179.66	170	179
WT+DOX_01	Amyloid-like protein 2 OS=Homo sapiens GN=APLP2 PE=1 SV=2	APLP2_HUMAN	86955	1	5	6	6	0.11	ADMDQFTASISETPVDVR	0.995	38.3	0	1	0	0	2	1981.92	570	587
WT+DOX_01	Amyloid-like protein 2 OS=Homo sapiens GN=APLP2 PE=1 SV=2	APLP2_HUMAN	86955	1	5	6	6	0.11	CLVGEFVSDVLLVPEK	0.997	60.2	0	1	0	0	2	1803.96	133	148
WT+DOX_01	Amyloid-like protein 2 OS=Homo sapiens GN=APLP2 PE=1 SV=2	APLP2_HUMAN	86955	1	5	6	6	0.11	FVTPFK	0.947	26.1	0	1	0	0	2	738.418	127	132
WT+DOX_01	Amyloid-like protein 2 OS=Homo sapiens GN=APLP2 PE=1 SV=2	APLP2_HUMAN	86955	1	5	6	6	0.11	HYQHVLAVDPEKAAQMK	0.994	31.6	0	0	0	1	2	1965	510	526
WT+DOX_01	Amyloid-like protein 2 OS=Homo sapiens GN=APLP2 PE=1 SV=2	APLP2_HUMAN	86955	1	5	6	6	0.11	MALENYLAALQSDPPRPHR	0.997	37	0	0	1	1	2	2179.11	470	488
WT+DOX_01	Amyloid-like protein 2 OS=Homo sapiens GN=APLP2 PE=1 SV=2	APLP2_HUMAN	86955	1	5	6	6	0.11	VEAMLNDR	0.996	40	0	2	0	0	2	963.457	460	467
WT+DOX_01	Amyloid-like protein 1 OS=Homo sapiens GN=APLP1 PE=1 SV=3	APLP1_HUMAN	72176	0.99	1	1	1	0.0292	AALEGFLAALQADPPQAER	0.976	29.9	0	1	0	0	2	1968.02	390	408
WT+DOX_01	40S ribosomal protein S5 OS=Homo sapiens GN=RPS5 PE=1 SV=4	RS5_HUMAN	22877	0.549	1	1	1	0.0735	TIAECLADELINAAK	0.997	66.6	0	1	0	0	2	1631.83	168	182
WT+DOX_01	Connective tissue growth factor OS=Homo sapiens GN=CTGF PE=1 SV=2	CTGF_HUMAN	38090.7	0.999	1	1	1	0.0458	CPAGVSLVLDGCGCCR	0.997	63.6	0	1	0	0	2	1780.76	43	58
WT+DOX_01	Myosin-9 OS=Homo sapiens GN=MYH9 PE=1 SV=4	MYH9_HUMAN	226538	1	16	16	16	0.112	ANLQIDQINTDLNLER	0.997	90.6	0	1	0	0	2	1869.97	1755	1770
WT+DOX_01	Myosin-9 OS=Homo sapiens GN=MYH9 PE=1 SV=4	MYH9_HUMAN	226538	1	16	16	16	0.112	ELEDATETADAMNR	0.997	52	0	1	0	0	2	1565.67	1899	1912
WT+DOX_01	Myosin-9 OS=Homo sapiens GN=MYH9 PE=1 SV=4	MYH9_HUMAN	226538	1	16	16	16	0.112	ELESQISELQEDLESER	0.996	38.8	0	1	0	0	2	2033.95	1108	1124
WT+DOX_01	Myosin-9 OS=Homo sapiens GN=MYH9 PE=1 SV=4	MYH9_HUMAN	226538	1	16	16	16	0.112	HSQAVEELAEQLEQTKR	0.997	36.9	0	0	1	0	2	1996.01	1194	1210
WT+DOX_01	Myosin-9 OS=Homo sapiens GN=MYH9 PE=1 SV=4	MYH9_HUMAN	226538	1	16	16	16	0.112	IAQLEEELEEEQGNTELINDR	0.997	56.2	0	1	0	0	2	2472.17	1731	1751
WT+DOX_01	Myosin-9 OS=Homo sapiens GN=MYH9 PE=1 SV=4	MYH9_HUMAN	226538	1	16	16	16	0.112	IAQLEEELEEEQGNTELINDRLK	0.997	41.7	0	0	1	0	2	2713.35	1731	1753
WT+DOX_01	Myosin-9 OS=Homo sapiens GN=MYH9 PE=1 SV=4	MYH9_HUMAN	226538	1	16	16	16	0.112	IAQLEEQLDNETKER	0.995	32.4	0	0	1	0	2	1815.91	1816	1830
WT+DOX_01	Myosin-9 OS=Homo sapiens GN=MYH9 PE=1 SV=4	MYH9_HUMAN	226538	1	16	16	16	0.112	IRELESQISELQEDLESER	0.997	48.7	0	0	1	0	2	2303.14	1106	1124
WT+DOX_01	Myosin-9 OS=Homo sapiens GN=MYH9 PE=1 SV=4	MYH9_HUMAN	226538	1	16	16	16	0.112	KQELEEICHDLEAR	0.981	26.5	0	0	1	0	2	1769.85	910	923
WT+DOX_01	Myosin-9 OS=Homo sapiens GN=MYH9 PE=1 SV=4	MYH9_HUMAN	226538	1	16	16	16	0.112	LQQELDDLLVDLDHQR	0.988	28.4	0	0	1	0	2	1949.99	1418	1433
WT+DOX_01	Myosin-9 OS=Homo sapiens GN=MYH9 PE=1 SV=4	MYH9_HUMAN	226538	1	16	16	16	0.112	LQVELDNVTGLLSQSDSK	0.958	27.2	0	1	0	0	2	1946.01	1278	1295
WT+DOX_01	Myosin-9 OS=Homo sapiens GN=MYH9 PE=1 SV=4	MYH9_HUMAN	226538	1	16	16	16	0.112	QLEEAEEEAQR	0.997	49.3	0	1	0	0	2	1331.61	1878	1888
WT+DOX_01	Myosin-9 OS=Homo sapiens GN=MYH9 PE=1 SV=4	MYH9_HUMAN	226538	1	16	16	16	0.112	QLLQANPILEAFGNAK	0.997	64.1	0	1	0	0	2	1726.95	210	225
WT+DOX_01	Myosin-9 OS=Homo sapiens GN=MYH9 PE=1 SV=4	MYH9_HUMAN	226538	1	16	16	16	0.112	RGDLPFVVPR	0.997	39	0	0	1	0	2	1155.66	1923	1932
WT+DOX_01	Myosin-9 OS=Homo sapiens GN=MYH9 PE=1 SV=4	MYH9_HUMAN	226538	1	16	16	16	0.112	SMEAEMIQLQEELAAAER	0.997	83	0	1	0	0	2	2048.96	1677	1694
WT+DOX_01	Myosin-9 OS=Homo sapiens GN=MYH9 PE=1 SV=4	MYH9_HUMAN	226538	1	16	16	16	0.112	TVGQLYKEQLAK	0.997	46	0	1	0	0	2	1377.77	645	656
WT+DOX_01	Enhancer of rudimentary homolog OS=Homo sapiens GN=ERH PE=1 SV=1	ERH_HUMAN	12259.3	0.986	1	1	1	0.163	TYADYESVNECMEGVCK	0.997	58	0	1	0	0	2	2054.81	18	34
WT+DOX_01	Protein S100-A4 OS=Homo sapiens GN=S100A4 PE=1 SV=1	S10A4_HUMAN	11729	1	4	5	7	0.257	ELPSFLGKR	0.997	50.7	0	3	0	0	2	1046.6	41	49
WT+DOX_01	Protein S100-A4 OS=Homo sapiens GN=S100A4 PE=1 SV=1	S10A4_HUMAN	11729	1	4	5	7	0.257	RTDEAAFQK	0.997	64.9	0	1	0	0	2	1065.53	49	57
WT+DOX_01	Protein S100-A4 OS=Homo sapiens GN=S100A4 PE=1 SV=1	S10A4_HUMAN	11729	1	4	5	7	0.257	SELKELLTR	0.989	34	0	1	1	0	2	1088.63	32	40
WT+DOX_01	Protein S100-A4 OS=Homo sapiens GN=S100A4 PE=1 SV=1	S10A4_HUMAN	11729	1	4	5	7	0.257	TDEAAFQK	0.997	41	0	1	0	0	2	909.431	50	57
WT+DOX_01	Cathepsin F OS=Homo sapiens GN=CTSF PE=1 SV=1	CATF_HUMAN	53366.7	0.549	1	1	1	0.0393	AASFQAWGPPSPELLAPTR	0.997	40.5	0	1	0	0	2	1996.03	26	44
WT+DOX_01	Tissue factor pathway inhibitor OS=Homo sapiens GN=TFPI PE=1 SV=1	TFPI1_HUMAN	35016.1	1	8	9	12	0.26	ANENRFYYNSVIGK	0.989	31.6	0	1	1	0	2	1674.82	228	241
WT+DOX_01	Tissue factor pathway inhibitor OS=Homo sapiens GN=TFPI PE=1 SV=1	TFPI1_HUMAN	35016.1	1	8	9	12	0.26	CRPFKYSGCGGNENNFTSK	0.997	37.3	0	0	1	0	2	2222.97	242	260
WT+DOX_01	Tissue factor pathway inhibitor OS=Homo sapiens GN=TFPI PE=1 SV=1	TFPI1_HUMAN	35016.1	1	8	9	12	0.26	DNANRIIK	0.985	32.1	0	1	0	0	2	943.532	107	114
WT+DOX_01	Tissue factor pathway inhibitor OS=Homo sapiens GN=TFPI PE=1 SV=1	TFPI1_HUMAN	35016.1	1	8	9	12	0.26	FFFNIFTR	0.997	41.6	0	4	0	0	2	1091.57	70	77
WT+DOX_01	Tissue factor pathway inhibitor OS=Homo sapiens GN=TFPI PE=1 SV=1	TFPI1_HUMAN	35016.1	1	8	9	12	0.26	FYYNSVIGK	0.971	28.8	0	1	0	0	2	1090.56	233	241
WT+DOX_01	Tissue factor pathway inhibitor OS=Homo sapiens GN=TFPI PE=1 SV=1	TFPI1_HUMAN	35016.1	1	8	9	12	0.26	LMHSFCAFK	0.997	38.9	0	0	1	0	2	1140.53	49	57
WT+DOX_01	Tissue factor pathway inhibitor OS=Homo sapiens GN=TFPI PE=1 SV=1	TFPI1_HUMAN	35016.1	1	8	9	12	0.26	TTLQQEKPDFCFLEEDPGICR	0.997	35.9	0	0	1	0	2	2583.19	115	135
WT+DOX_01	Tissue factor pathway inhibitor OS=Homo sapiens GN=TFPI PE=1 SV=1	TFPI1_HUMAN	35016.1	1	8	9	12	0.26	YSGCGGNENNFTSK	0.997	53.8	0	1	0	0	2	1534.62	247	260
WT+DOX_01	Soluble calcium-activated nucleotidase 1 OS=Homo sapiens GN=CANT1 PE=1 SV=1	CANT1_HUMAN	44840.1	1	2	2	2	0.0848	AVPWVILSDGDGTVEK	0.997	44.2	0	1	0	0	2	1685.87	195	210
WT+DOX_01	Soluble calcium-activated nucleotidase 1 OS=Homo sapiens GN=CANT1 PE=1 SV=1	CANT1_HUMAN	44840.1	1	2	2	2	0.0848	EWTTTTGDVVNENPEWVK	0.994	37.3	0	1	0	0	2	2104.98	232	249
WT+DOX_01	Non-histone chromosomal protein HMG-17 OS=Homo sapiens GN=HMGN2 PE=1 SV=3	HMGN2_HUMAN	9393.1	0.549	1	1	1	0.167	LSAKPAPPKPEPKPK	0.977	25.7	0	0	1	0	2	1584.95	28	42
WT+DOX_01	Moesin OS=Homo sapiens GN=MSN PE=1 SV=3	MOES_HUMAN	67821.8	1	11	11	14	0.211	AKFYPEDVSEELIQDITQR	0.996	34.1	0	0	1	0	2	2281.13	82	100
WT+DOX_01	Moesin OS=Homo sapiens GN=MSN PE=1 SV=3	MOES_HUMAN	67821.8	1	11	11	14	0.211	ALTSELANARDESK	0.985	32	0	1	0	0	2	1504.76	524	537
WT+DOX_01	Moesin OS=Homo sapiens GN=MSN PE=1 SV=3	MOES_HUMAN	67821.8	1	11	11	14	0.211	APDFVFYAPR	0.997	50.9	0	2	0	0	2	1182.59	264	273
WT+DOX_01	Moesin OS=Homo sapiens GN=MSN PE=1 SV=3	MOES_HUMAN	67821.8	1	11	11	14	0.211	AQMVQEDLEK	0.996	39.2	0	1	0	0	2	1190.57	449	458
WT+DOX_01	Moesin OS=Homo sapiens GN=MSN PE=1 SV=3	MOES_HUMAN	67821.8	1	11	11	14	0.211	GMLREDAVLEYLK	0.997	34.8	0	0	1	0	2	1536.81	181	193
WT+DOX_01	Moesin OS=Homo sapiens GN=MSN PE=1 SV=3	MOES_HUMAN	67821.8	1	11	11	14	0.211	IGFPWSEIR	0.997	50.5	0	3	0	0	2	1104.58	238	246
WT+DOX_01	Moesin OS=Homo sapiens GN=MSN PE=1 SV=3	MOES_HUMAN	67821.8	1	11	11	14	0.211	ISQLEMAR	0.997	45.5	0	1	0	0	2	947.498	428	435
WT+DOX_01	Moesin OS=Homo sapiens GN=MSN PE=1 SV=3	MOES_HUMAN	67821.8	1	11	11	14	0.211	KAPDFVFYAPR	0.974	25.1	0	0	1	0	2	1310.69	263	273
WT+DOX_01	Moesin OS=Homo sapiens GN=MSN PE=1 SV=3	MOES_HUMAN	67821.8	1	11	11	14	0.211	KAQQELEEQTR	0.997	62.1	0	1	0	0	2	1359.69	360	370
WT+DOX_01	Moesin OS=Homo sapiens GN=MSN PE=1 SV=3	MOES_HUMAN	67821.8	1	11	11	14	0.211	QEAEEAKEALLQASR	0.964	23.8	0	0	1	0	2	1672.85	394	408
WT+DOX_01	Moesin OS=Homo sapiens GN=MSN PE=1 SV=3	MOES_HUMAN	67821.8	1	11	11	14	0.211	RKPDTIEVQQMK	0.997	35.3	0	0	1	0	2	1472.79	295	306
WT+DOX_01	Protein disulfide-isomerase A4 OS=Homo sapiens GN=PDIA4 PE=1 SV=2	PDIA4_HUMAN	72934	1	3	3	3	0.0713	MDATANDVPSDR	0.994	37	0	1	0	0	2	1291.56	583	594
WT+DOX_01	Protein disulfide-isomerase A4 OS=Homo sapiens GN=PDIA4 PE=1 SV=2	PDIA4_HUMAN	72934	1	3	3	3	0.0713	VDATAETDLAKR	0.997	54.4	0	1	0	0	2	1289.67	235	246
WT+DOX_01	Protein disulfide-isomerase A4 OS=Homo sapiens GN=PDIA4 PE=1 SV=2	PDIA4_HUMAN	72934	1	3	3	3	0.0713	YGIVDYMIEQSGPPSKEILTLK	0.997	43	0	0	1	0	2	2481.29	273	294
WT+DOX_01	C-C motif chemokine 2 OS=Homo sapiens GN=CCL2 PE=1 SV=1	CCL2_HUMAN	11025.3	1	6	6	11	0.354	CPKEAVIFK	0.996	33.8	0	0	3	0	2	1091.59	59	67
WT+DOX_01	C-C motif chemokine 2 OS=Homo sapiens GN=CCL2 PE=1 SV=1	CCL2_HUMAN	11025.3	1	6	6	11	0.354	EAVIFKTIVAK	0.995	38	0	1	0	0	2	1218.75	62	72
WT+DOX_01	C-C motif chemokine 2 OS=Homo sapiens GN=CCL2 PE=1 SV=1	CCL2_HUMAN	11025.3	1	6	6	11	0.354	EICADPKQK	0.957	27	0	1	0	0	2	1088.54	73	81
WT+DOX_01	C-C motif chemokine 2 OS=Homo sapiens GN=CCL2 PE=1 SV=1	CCL2_HUMAN	11025.3	1	6	6	11	0.354	KISVQR	0.955	26.8	0	1	0	0	2	730.457	42	47
WT+DOX_01	C-C motif chemokine 2 OS=Homo sapiens GN=CCL2 PE=1 SV=1	CCL2_HUMAN	11025.3	1	6	6	11	0.354	LASYRR	0.96	27.4	0	1	0	0	2	765.437	48	53
WT+DOX_01	C-C motif chemokine 2 OS=Homo sapiens GN=CCL2 PE=1 SV=1	CCL2_HUMAN	11025.3	1	6	6	11	0.354	TIVAKEICADPK	0.997	51.5	0	4	0	0	2	1344.72	68	79
WT+DOX_01	Transforming growth factor beta-2 OS=Homo sapiens GN=TGFB2 PE=1 SV=1	TGFB2_HUMAN	47749.4	1	7	7	11	0.21	ALDAAYCFR	0.997	48.6	0	2	0	0	2	1086.5	303	311
WT+DOX_01	Transforming growth factor beta-2 OS=Homo sapiens GN=TGFB2 PE=1 SV=1	TGFB2_HUMAN	47749.4	1	7	7	11	0.21	FAGIDGTSTYTSGDQK	0.997	89.1	0	2	0	0	2	1647.75	250	265
WT+DOX_01	Transforming growth factor beta-2 OS=Homo sapiens GN=TGFB2 PE=1 SV=1	TGFB2_HUMAN	47749.4	1	7	7	11	0.21	GYNANFCAGACPYLWSSDTQHSR	0.997	35.6	0	0	1	0	2	2662.12	340	362
WT+DOX_01	Transforming growth factor beta-2 OS=Homo sapiens GN=TGFB2 PE=1 SV=1	TGFB2_HUMAN	47749.4	1	7	7	11	0.21	IEAIRGQILSK	0.986	32.3	0	1	0	0	2	1227.74	37	47
WT+DOX_01	Transforming growth factor beta-2 OS=Homo sapiens GN=TGFB2 PE=1 SV=1	TGFB2_HUMAN	47749.4	1	7	7	11	0.21	IELYQILK	0.985	32	0	2	0	0	2	1019.61	166	173
WT+DOX_01	Transforming growth factor beta-2 OS=Homo sapiens GN=TGFB2 PE=1 SV=1	TGFB2_HUMAN	47749.4	1	7	7	11	0.21	IEQLSNMIVK	0.997	43.7	0	1	0	0	2	1174.65	400	409
WT+DOX_01	Transforming growth factor beta-2 OS=Homo sapiens GN=TGFB2 PE=1 SV=1	TGFB2_HUMAN	47749.4	1	7	7	11	0.21	SKDLTSPTQR	0.996	40.1	0	2	0	0	2	1132.6	174	183
WT+DOX_01	Heterogeneous nuclear ribonucleoprotein Q OS=Homo sapiens GN=SYNCRIP PE=1 SV=2	HNRPQ_HUMAN	69603.5	1	3	3	3	0.0417	DLFEDELVPLFEK	0.997	63.8	0	1	0	0	2	1593.8	172	184
WT+DOX_01	Heterogeneous nuclear ribonucleoprotein Q OS=Homo sapiens GN=SYNCRIP PE=1 SV=2	HNRPQ_HUMAN	69603.5	1	3	3	3	0.0417	TGYTLDVTTGQR	0.997	48.3	0	1	0	0	2	1311.65	131	142
WT+DOX_01	Heterogeneous nuclear ribonucleoprotein Q OS=Homo sapiens GN=SYNCRIP PE=1 SV=2	HNRPQ_HUMAN	69603.5	1	3	3	3	0.0417	TGYTLDVTTGQRK	0.997	44.6	0	1	0	0	2	1439.75	131	143
WT+DOX_01	Spliceosome RNA helicase BAT1 OS=Homo sapiens GN=BAT1 PE=1 SV=1	UAP56_HUMAN	48992	1	2	2	2	0.0561	GLAITFVSDENDAK	0.975	29.7	0	1	0	0	2	1479.73	385	398
WT+DOX_01	Spliceosome RNA helicase BAT1 OS=Homo sapiens GN=BAT1 PE=1 SV=1	UAP56_HUMAN	48992	1	2	2	2	0.0561	ILVATNLFGR	0.997	53.5	0	1	0	0	2	1103.66	340	349
WT+DOX_01	Clathrin heavy chain 1 OS=Homo sapiens GN=CLTC PE=1 SV=5	CLH1_HUMAN	191619	1	5	5	5	0.0412	FLRENPYYDSR	0.967	24.2	0	0	1	0	2	1459.7	893	903
WT+DOX_01	Clathrin heavy chain 1 OS=Homo sapiens GN=CLTC PE=1 SV=5	CLH1_HUMAN	191619	1	5	5	5	0.0412	IYIDSNNNPER	0.997	47.8	0	1	0	0	2	1334.63	882	892
WT+DOX_01	Clathrin heavy chain 1 OS=Homo sapiens GN=CLTC PE=1 SV=5	CLH1_HUMAN	191619	1	5	5	5	0.0412	KFNALFAQGNYSEAAK	0.977	25.7	0	0	1	0	2	1758.88	367	382
WT+DOX_01	Clathrin heavy chain 1 OS=Homo sapiens GN=CLTC PE=1 SV=5	CLH1_HUMAN	191619	1	5	5	5	0.0412	LASTLVHLGEYQAAVDGAR	0.997	38.2	0	0	1	0	2	1971.03	1227	1245
WT+DOX_01	Clathrin heavy chain 1 OS=Homo sapiens GN=CLTC PE=1 SV=5	CLH1_HUMAN	191619	1	5	5	5	0.0412	NNLAGAEELFAR	0.997	43.2	0	1	0	0	2	1304.66	355	366
WT+DOX_01	Dickkopf-related protein 3 OS=Homo sapiens GN=DKK3 PE=1 SV=2	DKK3_HUMAN	38389.4	0.999	2	2	2	0.117	LLDLITWELEPDGALDR	0.997	42.3	0	1	0	0	2	1969.03	248	264
WT+DOX_01	Dickkopf-related protein 3 OS=Homo sapiens GN=DKK3 PE=1 SV=2	DKK3_HUMAN	38389.4	0.999	2	2	2	0.117	SLTEEMALREPAAAAAALLGGEEI	0.997	60.3	0	1	0	0	2	2413.23	327	350
WT+DOX_01	DNA-(apurinic or apyrimidinic site) lyase OS=Homo sapiens GN=APEX1 PE=1 SV=2	APEX1_HUMAN	35555.7	0.999	2	2	2	0.113	GLDWVKEEAPDILCLQETK	0.997	36.1	0	0	1	0	2	2244.12	80	98
WT+DOX_01	DNA-(apurinic or apyrimidinic site) lyase OS=Homo sapiens GN=APEX1 PE=1 SV=2	APEX1_HUMAN	35555.7	0.999	2	2	2	0.113	QGFGELLQAVPLADSFR	0.997	59.8	0	1	0	0	2	1847.97	238	254
WT+DOX_01	Nucleoside diphosphate kinase B OS=Homo sapiens GN=NME2 PE=1 SV=1	NDKB_HUMAN	17298.3	1	6	11	13	0.454	GDFCIQVGR	0.997	48.8	0	2	0	0	2	1051.5	106	114
WT+DOX_01	Nucleoside diphosphate kinase B OS=Homo sapiens GN=NME2 PE=1 SV=1	NDKB_HUMAN	17298.3	1	6	11	13	0.454	GLVGEIIKR	0.997	44	0	1	0	0	2	984.62	19	27
WT+DOX_01	Nucleoside diphosphate kinase B OS=Homo sapiens GN=NME2 PE=1 SV=1	NDKB_HUMAN	17298.3	1	6	11	13	0.454	TFIAIKPDGVQR	0.982	31.2	0	1	0	0	2	1344.76	7	18
WT+DOX_01	Nucleoside diphosphate kinase B OS=Homo sapiens GN=NME2 PE=1 SV=1	NDKB_HUMAN	17298.3	1	6	11	13	0.454	VMLGETNPADSKPGTIR	0.997	66.9	0	1	3	0	2	1785.92	89	105
WT+DOX_01	Nucleoside diphosphate kinase B OS=Homo sapiens GN=NME2 PE=1 SV=1	NDKB_HUMAN	17298.3	1	6	11	13	0.454	YMNSGPVVAMVWEGLNVVK	0.997	80.5	0	2	2	0	2	2093.06	67	85
WT+DOX_01	Nucleoside diphosphate kinase B OS=Homo sapiens GN=NME2 PE=1 SV=1	NDKB_HUMAN	17298.3	1	6	11	13	0.454	YMNSGPVVAMVWEGLNVVKTGR	0.997	35	0	0	1	0	2	2407.23	67	88
WT+DOX_01	Rho GDP-dissociation inhibitor 1 OS=Homo sapiens GN=ARHGDIA PE=1 SV=3	GDIR1_HUMAN	23207.5	1	3	3	3	0.201	AEEYEFLTPVEEAPK	0.993	36.2	0	1	0	0	2	1751.84	153	167
WT+DOX_01	Rho GDP-dissociation inhibitor 1 OS=Homo sapiens GN=ARHGDIA PE=1 SV=3	GDIR1_HUMAN	23207.5	1	3	3	3	0.201	SIQEIQELDKDDESLR	0.997	43.7	0	1	0	0	2	1917.94	34	49
WT+DOX_01	Rho GDP-dissociation inhibitor 1 OS=Homo sapiens GN=ARHGDIA PE=1 SV=3	GDIR1_HUMAN	23207.5	1	3	3	3	0.201	VNREIVSGMK	0.962	23.6	0	0	1	0	2	1132.61	118	127
WT+DOX_01	Matrilysin OS=Homo sapiens GN=MMP7 PE=1 SV=1	MMP7_HUMAN	29677.9	1	6	8	11	0.191	CGVPDVAEYSLFPNSPK	0.997	46	0	3	1	0	2	1879.89	87	103
WT+DOX_01	Matrilysin OS=Homo sapiens GN=MMP7 PE=1 SV=1	MMP7_HUMAN	29677.9	1	6	8	11	0.191	CGVPDVAEYSLFPNSPKWTSK	0.979	26.1	0	0	1	0	2	2382.14	87	107
WT+DOX_01	Matrilysin OS=Homo sapiens GN=MMP7 PE=1 SV=1	MMP7_HUMAN	29677.9	1	6	8	11	0.191	DLPHITVDR	0.984	32	0	1	0	0	2	1065.57	119	127
WT+DOX_01	Matrilysin OS=Homo sapiens GN=MMP7 PE=1 SV=1	MMP7_HUMAN	29677.9	1	6	8	11	0.191	DLPHITVDRLVSK	0.995	37.9	0	1	0	0	2	1492.85	119	131
WT+DOX_01	Matrilysin OS=Homo sapiens GN=MMP7 PE=1 SV=1	MMP7_HUMAN	29677.9	1	6	8	11	0.191	FYLYDSETK	0.968	28.5	0	2	0	0	2	1165.54	42	50
WT+DOX_01	Matrilysin OS=Homo sapiens GN=MMP7 PE=1 SV=1	MMP7_HUMAN	29677.9	1	6	8	11	0.191	FYLYDSETKNANSLEAK	0.997	66.8	0	1	1	0	2	1992.95	42	58
WT+DOX_01	Olfactomedin-like protein 2A OS=Homo sapiens GN=OLFML2A PE=2 SV=1	OLM2A_HUMAN	73055.1	0.998	2	2	2	0.0261	EASCEGTLR	0.994	37.5	0	1	0	0	2	1022.46	392	400
WT+DOX_01	Olfactomedin-like protein 2A OS=Homo sapiens GN=OLFML2A PE=2 SV=1	OLM2A_HUMAN	73055.1	0.998	2	2	2	0.0261	LGLQLLQK	0.997	43.4	0	1	0	0	2	912.588	198	205
WT+DOX_01	Glucosidase 2 subunit beta OS=Homo sapiens GN=PRKCSH PE=1 SV=2	GLU2B_HUMAN	59425.8	1	3	3	3	0.0644	SLEDQVEMLR	0.995	37.7	0	1	0	0	2	1219.6	168	177
WT+DOX_01	Glucosidase 2 subunit beta OS=Homo sapiens GN=PRKCSH PE=1 SV=2	GLU2B_HUMAN	59425.8	1	3	3	3	0.0644	TVKEEAEKPER	0.991	29.8	0	0	1	0	2	1315.69	178	188
WT+DOX_01	Glucosidase 2 subunit beta OS=Homo sapiens GN=PRKCSH PE=1 SV=2	GLU2B_HUMAN	59425.8	1	3	3	3	0.0644	YEQGTGCWQGPNR	0.991	34.8	0	1	0	0	2	1552.66	465	477
WT+DOX_01	60S ribosomal protein L5 OS=Homo sapiens GN=RPL5 PE=1 SV=3	RL5_HUMAN	34363.5	0.549	1	1	1	0.0606	VGLTNYAAAYCTGLLLAR	0.972	29	0	1	0	0	2	1927.01	90	107
WT+DOX_01	C-X-C motif chemokine 2 OS=Homo sapiens GN=CXCL2 PE=1 SV=1	CXCL2_HUMAN	11389.1	0.998	2	2	2	0.383	ACLNPASPMVK	0.997	42.5	0	1	0	0	2	1187.59	84	94
WT+DOX_01	C-X-C motif chemokine 2 OS=Homo sapiens GN=CXCL2 PE=1 SV=1	CXCL2_HUMAN	11389.1	0.998	2	2	2	0.383	ACLNPASPMVKK	0.977	25.7	0	0	1	0	2	1315.69	84	95
WT+DOX_01	C-X-C motif chemokine 2 OS=Homo sapiens GN=CXCL2 PE=1 SV=1	CXCL2_HUMAN	11389.1	0.998	2	2	2	0.383	CQCLQTLQGIHLK	0.997	52.7	0	1	1	0	2	1598.81	43	55
WT+DOX_01	C-X-C motif chemokine 2 OS=Homo sapiens GN=CXCL2 PE=1 SV=1	CXCL2_HUMAN	11389.1	0.998	2	2	2	0.383	SPGPHCAQTEVIATLK	0.997	70.3	0	4	4	0	2	1708.87	64	79
WT+DOX_01	Complement C1r subcomponent OS=Homo sapiens GN=C1R PE=1 SV=2	C1R_HUMAN	80119.6	1	7	8	11	0.152	LPVANPQACENWLR	0.997	61.9	0	1	0	0	2	1667.83	612	625
WT+DOX_01	Complement C1r subcomponent OS=Homo sapiens GN=C1R PE=1 SV=2	C1R_HUMAN	80119.6	1	7	8	11	0.152	MGNFPWQVFTNIHGR	0.997	40	0	0	5	0	2	1803.87	472	486
WT+DOX_01	Complement C1r subcomponent OS=Homo sapiens GN=C1R PE=1 SV=2	C1R_HUMAN	80119.6	1	7	8	11	0.152	QGYQLIEGNQVLHSFTAVCQDDGTWHR	0.985	27.6	0	0	0	1	2	3159.47	340	366
WT+DOX_01	Complement C1r subcomponent OS=Homo sapiens GN=C1R PE=1 SV=2	C1R_HUMAN	80119.6	1	7	8	11	0.152	TLDEFTIIQNLQPQYQFR	0.997	71.6	0	1	0	0	2	2254.15	314	331
WT+DOX_01	Complement C1r subcomponent OS=Homo sapiens GN=C1R PE=1 SV=2	C1R_HUMAN	80119.6	1	7	8	11	0.152	VLNYVDWIKK	0.986	27.7	0	0	1	0	2	1277.73	690	699
WT+DOX_01	Complement C1r subcomponent OS=Homo sapiens GN=C1R PE=1 SV=2	C1R_HUMAN	80119.6	1	7	8	11	0.152	YTTEIIKCPQPK	0.997	54.8	0	1	0	0	2	1477.77	302	313
WT+DOX_01	Complement C1r subcomponent OS=Homo sapiens GN=C1R PE=1 SV=2	C1R_HUMAN	80119.6	1	7	8	11	0.152	YTTTMGVNTYK	0.991	34.7	0	1	0	0	2	1278.6	389	399
WT+DOX_01	IgGFc-binding protein OS=Homo sapiens GN=FCGBP PE=1 SV=3	FCGBP_HUMAN	571983	0.549	1	1	1	0.0022	AGCVAESTAVCR	0.989	33.7	0	1	0	0	2	1280.57	462	473
WT+DOX_01	Proteasome subunit alpha type-2 OS=Homo sapiens GN=PSMA2 PE=1 SV=2	PSA2_HUMAN	25898.9	1	3	3	3	0.244	GYSFSLTTFSPSGK	0.997	52	0	1	0	0	2	1478.72	5	18
WT+DOX_01	Proteasome subunit alpha type-2 OS=Homo sapiens GN=PSMA2 PE=1 SV=2	PSA2_HUMAN	25898.9	1	3	3	3	0.244	KLAQQYYLVYQEPIPTAQLVQR	0.993	31.4	0	0	1	0	2	2649.44	92	113
WT+DOX_01	Proteasome subunit alpha type-2 OS=Homo sapiens GN=PSMA2 PE=1 SV=2	PSA2_HUMAN	25898.9	1	3	3	3	0.244	LVQIEYALAAVAGGAPSVGIK	0.997	53.7	0	0	1	0	2	2027.15	19	39
WT+DOX_01	15-hydroxyprostaglandin dehydrogenase [NAD+] OS=Homo sapiens GN=HPGD PE=1 SV=1	PGDH_HUMAN	28978	0.549	1	1	1	0.0489	VALVTGAAQGIGR	0.986	32.4	0	1	0	0	2	1212.71	7	19
WT+DOX_01	Dickkopf-related protein 1 OS=Homo sapiens GN=DKK1 PE=1 SV=1	DKK1_HUMAN	28671.1	1	5	6	6	0.207	CYCGEGLSCR	0.996	39.2	0	1	0	0	2	1261.48	237	246
WT+DOX_01	Dickkopf-related protein 1 OS=Homo sapiens GN=DKK1 PE=1 SV=1	DKK1_HUMAN	28671.1	1	5	6	6	0.207	GGDAGVQICLACR	0.986	32.5	0	1	0	0	2	1376.64	103	115
WT+DOX_01	Dickkopf-related protein 1 OS=Homo sapiens GN=DKK1 PE=1 SV=1	DKK1_HUMAN	28671.1	1	5	6	6	0.207	GQEGSVCLR	0.985	32.2	0	1	0	0	2	1005.48	183	191
WT+DOX_01	Dickkopf-related protein 1 OS=Homo sapiens GN=DKK1 PE=1 SV=1	DKK1_HUMAN	28671.1	1	5	6	6	0.207	HAMCCPGNYCK	0.997	47.4	0	2	0	0	2	1397.52	124	134
WT+DOX_01	Dickkopf-related protein 1 OS=Homo sapiens GN=DKK1 PE=1 SV=1	DKK1_HUMAN	28671.1	1	5	6	6	0.207	SSDCASGLCCAR	0.997	49	0	1	0	0	2	1343.51	192	203
WT+DOX_01	Nucleophosmin OS=Homo sapiens GN=NPM1 PE=1 SV=2	NPM_HUMAN	32575.5	1	8	11	22	0.344	GPSSVEDIK	0.988	33.5	0	1	0	0	2	931.473	240	248
WT+DOX_01	Nucleophosmin OS=Homo sapiens GN=NPM1 PE=1 SV=2	NPM_HUMAN	32575.5	1	8	11	22	0.344	GPSSVEDIKAK	0.997	66.8	0	1	0	0	2	1130.61	240	250
WT+DOX_01	Nucleophosmin OS=Homo sapiens GN=NPM1 PE=1 SV=2	NPM_HUMAN	32575.5	1	8	11	22	0.344	MQASIEKGGSLPK	0.997	69.4	0	1	1	0	2	1345.71	251	263
WT+DOX_01	Nucleophosmin OS=Homo sapiens GN=NPM1 PE=1 SV=2	NPM_HUMAN	32575.5	1	8	11	22	0.344	MSVQPTVSLGGFEITPPVVLR	0.997	81.6	0	9	0	0	2	2243.21	81	101
WT+DOX_01	Nucleophosmin OS=Homo sapiens GN=NPM1 PE=1 SV=2	NPM_HUMAN	32575.5	1	8	11	22	0.344	MTDQEAIQDLWQWR	0.997	48.9	0	4	0	0	2	1819.84	278	291
WT+DOX_01	Nucleophosmin OS=Homo sapiens GN=NPM1 PE=1 SV=2	NPM_HUMAN	32575.5	1	8	11	22	0.344	MTDQEAIQDLWQWRK	0.997	49.9	0	1	2	0	2	1947.94	278	292
WT+DOX_01	Nucleophosmin OS=Homo sapiens GN=NPM1 PE=1 SV=2	NPM_HUMAN	32575.5	1	8	11	22	0.344	TVSLGAGAKDELHIVEAEAMNYEGSPIK	0.97	24.8	0	0	0	1	2	2929.46	46	73
WT+DOX_01	Nucleophosmin OS=Homo sapiens GN=NPM1 PE=1 SV=2	NPM_HUMAN	32575.5	1	8	11	22	0.344	VDNDENEHQLSLR	0.997	58	0	1	0	0	2	1568.73	33	45
WT+DOX_01	Extracellular matrix protein 1 OS=Homo sapiens GN=ECM1 PE=1 SV=2	ECM1_HUMAN	60673.4	0.997	1	1	1	0.0296	FSCFQEEAPQPHYQLR	0.977	25.7	0	0	1	0	2	2036.93	267	282
WT+DOX_01	Poliovirus receptor-related protein 2 OS=Homo sapiens GN=PVRL2 PE=1 SV=1	PVRL2_HUMAN	57741.9	0.999	2	2	2	0.0297	AEQVIFVR	0.964	27.9	0	1	0	0	2	961.547	340	347
WT+DOX_01	Poliovirus receptor-related protein 2 OS=Homo sapiens GN=PVRL2 PE=1 SV=1	PVRL2_HUMAN	57741.9	0.999	2	2	2	0.0297	VQVLPEVR	0.99	34.3	0	1	0	0	2	939.562	36	43
WT+DOX_01	Receptor-type tyrosine-protein phosphatase S OS=Homo sapiens GN=PTPRS PE=1 SV=2	PTPRS_HUMAN	217093	0.549	1	1	1	0.0118	LTVLREDQLPSGFPNIDMGPQLK	0.995	33.1	0	0	1	0	2	2568.35	122	144
WT+DOX_01	Ras-related C3 botulinum toxin substrate 1 OS=Homo sapiens GN=RAC1 PE=1 SV=1	RAC1_HUMAN	21450.6	0.976	1	1	1	0.0521	YLECSALTQR	0.997	53.5	0	1	0	0	2	1240.6	154	163
WT+DOX_01	Ferritin light chain OS=Homo sapiens GN=FTL PE=1 SV=2	FRIL_HUMAN	20020.6	0.549	1	1	1	0.0857	LGGPEAGLGEYLFER	0.997	59.5	0	1	0	0	2	1607.81	155	169
WT+DOX_01	Biotinidase OS=Homo sapiens GN=BTD PE=1 SV=2	BTD_HUMAN	61133.4	0.549	1	1	2	0.0313	TSIYPFLDFMPSPQVVR	0.997	75.6	0	2	0	0	2	1997.02	123	139
WT+DOX_01	Disintegrin and metalloproteinase domain-containing protein 15 OS=Homo sapiens GN=ADAM15 PE=1 SV=4	ADA15_HUMAN	92959.2	0.549	1	1	1	0.022	SYTLEQGPGDLQGPPIISR	0.997	61.3	0	1	0	0	2	2028.04	150	168
WT+DOX_01	Guanine nucleotide-binding protein G(I)/G(S)/G(O) subunit gamma-12 OS=Homo sapiens GN=GNG12 PE=1 SV=3	GBG12_HUMAN	8006.6	0.549	1	1	1	0.153	TASTNNIAQAR	0.97	28.7	0	1	0	0	2	1146.59	5	15
WT+DOX_01	Carbohydrate sulfotransferase 11 OS=Homo sapiens GN=CHST11 PE=1 SV=1	CHSTB_HUMAN	41555.6	0.995	1	1	1	0.0426	DQVTDTCRANSATSR	0.979	30.5	0	1	0	0	2	1681.76	83	97
WT+DOX_01	SH3 domain-binding glutamic acid-rich-like protein 3 OS=Homo sapiens GN=SH3BGRL3 PE=1 SV=1	SH3L3_HUMAN	10437.8	0.998	2	2	2	0.312	IQYQLVDISQDNALRDEMR	0.995	32.2	0	0	1	0	2	2307.14	33	51
WT+DOX_01	SH3 domain-binding glutamic acid-rich-like protein 3 OS=Homo sapiens GN=SH3BGRL3 PE=1 SV=1	SH3L3_HUMAN	10437.8	0.998	2	2	2	0.312	VYSTSVTGSR	0.997	52.6	0	1	0	0	2	1056.53	6	15
WT+DOX_01	ATP synthase subunit beta, mitochondrial OS=Homo sapiens GN=ATP5B PE=1 SV=3	ATPB_HUMAN	56560.6	0.549	1	1	1	0.0246	TVLIMELINNVAK	0.997	75.5	0	1	0	0	2	1457.84	213	225
WT+DOX_01	Hsp90 co-chaperone Cdc37 OS=Homo sapiens GN=CDC37 PE=1 SV=1	CDC37_HUMAN	44468.2	0.549	1	1	1	0.0556	LGPGGLDPVEVYESLPEELQK	0.997	65.6	0	1	0	0	2	2269.16	287	307
WT+DOX_01	Procollagen C-endopeptidase enhancer 2 OS=Homo sapiens GN=PCOLCE2 PE=1 SV=1	PCOC2_HUMAN	45717.3	1	3	3	3	0.0843	FIDLESDNLCR	0.997	47	0	1	0	0	2	1381.64	77	87
WT+DOX_01	Procollagen C-endopeptidase enhancer 2 OS=Homo sapiens GN=PCOLCE2 PE=1 SV=1	PCOC2_HUMAN	45717.3	1	3	3	3	0.0843	GLNYIIMGQVGEDGRGK	0.997	41.2	0	1	0	0	2	1806.92	373	389
WT+DOX_01	Procollagen C-endopeptidase enhancer 2 OS=Homo sapiens GN=PCOLCE2 PE=1 SV=1	PCOC2_HUMAN	45717.3	1	3	3	3	0.0843	VVVLNFR	0.985	32.3	0	1	0	0	2	846.519	70	76
WT+DOX_01	Urokinase-type plasminogen activator OS=Homo sapiens GN=PLAU PE=1 SV=2	UROK_HUMAN	48507.5	1	13	15	27	0.339	DYSADTLAHHNDIALLK	0.993	31.4	0	0	1	0	2	1896.95	264	280
WT+DOX_01	Urokinase-type plasminogen activator OS=Homo sapiens GN=PLAU PE=1 SV=2	UROK_HUMAN	48507.5	1	13	15	27	0.339	ECQQPHYYGSEVTTK	0.993	36.5	0	1	0	0	2	1826.8	344	358
WT+DOX_01	Urokinase-type plasminogen activator OS=Homo sapiens GN=PLAU PE=1 SV=2	UROK_HUMAN	48507.5	1	13	15	27	0.339	GCALKDKPGVYTR	0.997	59.6	0	1	2	0	2	1464.76	399	411
WT+DOX_01	Urokinase-type plasminogen activator OS=Homo sapiens GN=PLAU PE=1 SV=2	UROK_HUMAN	48507.5	1	13	15	27	0.339	IIGGEFTTIENQPWFAAIYRR	0.997	40	0	0	2	0	2	2482.29	179	199
WT+DOX_01	Urokinase-type plasminogen activator OS=Homo sapiens GN=PLAU PE=1 SV=2	UROK_HUMAN	48507.5	1	13	15	27	0.339	LISHRECQQPHYYGSEVTTK	0.997	37	0	0	1	1	2	2433.16	339	358
WT+DOX_01	Urokinase-type plasminogen activator OS=Homo sapiens GN=PLAU PE=1 SV=2	UROK_HUMAN	48507.5	1	13	15	27	0.339	MLCAADPQWK	0.986	32.6	0	1	0	0	2	1219.56	359	368
WT+DOX_01	Urokinase-type plasminogen activator OS=Homo sapiens GN=PLAU PE=1 SV=2	UROK_HUMAN	48507.5	1	13	15	27	0.339	MLCAADPQWKTDSCQGDSGGPLVCSLQGR	0.997	45.6	0	0	1	0	2	3194.41	359	387
WT+DOX_01	Urokinase-type plasminogen activator OS=Homo sapiens GN=PLAU PE=1 SV=2	UROK_HUMAN	48507.5	1	13	15	27	0.339	MTLTGIVSWGR	0.997	46	0	1	0	0	2	1220.65	388	398
WT+DOX_01	Urokinase-type plasminogen activator OS=Homo sapiens GN=PLAU PE=1 SV=2	UROK_HUMAN	48507.5	1	13	15	27	0.339	SDALQLGLGK	0.997	41.4	0	1	0	0	2	1001.56	109	118
WT+DOX_01	Urokinase-type plasminogen activator OS=Homo sapiens GN=PLAU PE=1 SV=2	UROK_HUMAN	48507.5	1	13	15	27	0.339	SDALQLGLGKHNYCR	0.996	33.6	0	0	1	0	2	1731.86	109	123
WT+DOX_01	Urokinase-type plasminogen activator OS=Homo sapiens GN=PLAU PE=1 SV=2	UROK_HUMAN	48507.5	1	13	15	27	0.339	SHTKEENGLAL	0.971	28.9	0	1	0	0	2	1198.61	421	431
WT+DOX_01	Urokinase-type plasminogen activator OS=Homo sapiens GN=PLAU PE=1 SV=2	UROK_HUMAN	48507.5	1	13	15	27	0.339	TDSCQGDSGGPLVCSLQGR	0.997	107	0	3	0	0	2	1993.87	369	387
WT+DOX_01	Urokinase-type plasminogen activator OS=Homo sapiens GN=PLAU PE=1 SV=2	UROK_HUMAN	48507.5	1	13	15	27	0.339	VSHFLPWIR	0.997	38.6	0	0	9	0	2	1154.65	412	420
WT+DOX_01	Protein S100-A6 OS=Homo sapiens GN=S100A6 PE=1 SV=1	S10A6_HUMAN	10180.4	0.998	2	2	2	0.167	ELTIGSKLQDAEIAR	0.975	25.3	0	0	1	0	2	1643.9	41	55
WT+DOX_01	Protein S100-A6 OS=Homo sapiens GN=S100A6 PE=1 SV=1	S10A6_HUMAN	10180.4	0.998	2	2	2	0.167	LQDAEIAR	0.997	42.2	0	1	0	0	2	915.49	48	55
WT+DOX_01	Heat shock protein HSP 90-alpha OS=Homo sapiens GN=HSP90AA1 PE=1 SV=5	HS90A_HUMAN	84663.2	1	22	26	36	0.358	ADLINNLGTIAK	0.978	30.2	0	2	0	0	2	1242.71	101	112
WT+DOX_01	Heat shock protein HSP 90-alpha OS=Homo sapiens GN=HSP90AA1 PE=1 SV=5	HS90A_HUMAN	84663.2	1	22	26	36	0.358	ALLFVPR	0.993	35.9	0	3	0	0	2	815.514	339	345
WT+DOX_01	Heat shock protein HSP 90-alpha OS=Homo sapiens GN=HSP90AA1 PE=1 SV=5	HS90A_HUMAN	84663.2	1	22	26	36	0.358	AQALRDNSTMGYMAAK	0.996	39.6	0	1	0	0	2	1727.82	616	631
WT+DOX_01	Heat shock protein HSP 90-alpha OS=Homo sapiens GN=HSP90AA1 PE=1 SV=5	HS90A_HUMAN	84663.2	1	22	26	36	0.358	DQVANSAFVER	0.997	55.6	0	1	0	0	2	1235.6	500	510
WT+DOX_01	Heat shock protein HSP 90-alpha OS=Homo sapiens GN=HSP90AA1 PE=1 SV=5	HS90A_HUMAN	84663.2	1	22	26	36	0.358	ELISNSSDALDKIR	0.997	64.5	0	1	0	0	2	1560.82	47	60
WT+DOX_01	Heat shock protein HSP 90-alpha OS=Homo sapiens GN=HSP90AA1 PE=1 SV=5	HS90A_HUMAN	84663.2	1	22	26	36	0.358	FYEQFSK	0.955	26.8	0	1	0	0	2	948.446	437	443
WT+DOX_01	Heat shock protein HSP 90-alpha OS=Homo sapiens GN=HSP90AA1 PE=1 SV=5	HS90A_HUMAN	84663.2	1	22	26	36	0.358	GVVDSEDLPLNISR	0.997	74.4	0	4	0	0	2	1513.79	387	400
WT+DOX_01	Heat shock protein HSP 90-alpha OS=Homo sapiens GN=HSP90AA1 PE=1 SV=5	HS90A_HUMAN	84663.2	1	22	26	36	0.358	HFSVEGQLEFR	0.997	36.5	0	0	1	0	2	1348.66	328	338
WT+DOX_01	Heat shock protein HSP 90-alpha OS=Homo sapiens GN=HSP90AA1 PE=1 SV=5	HS90A_HUMAN	84663.2	1	22	26	36	0.358	HIYYITGETKDQVANSAFVER	0.997	60.7	0	0	1	0	2	2441.21	490	510
WT+DOX_01	Heat shock protein HSP 90-alpha OS=Homo sapiens GN=HSP90AA1 PE=1 SV=5	HS90A_HUMAN	84663.2	1	22	26	36	0.358	HLEINPDHSIIETLR	0.994	37.2	0	1	1	0	2	1786.94	633	647
WT+DOX_01	Heat shock protein HSP 90-alpha OS=Homo sapiens GN=HSP90AA1 PE=1 SV=5	HS90A_HUMAN	84663.2	1	22	26	36	0.358	HSQFIGYPITLFVEKER	0.997	44.5	0	0	1	0	2	2064.09	210	226
WT+DOX_01	Heat shock protein HSP 90-alpha OS=Homo sapiens GN=HSP90AA1 PE=1 SV=5	HS90A_HUMAN	84663.2	1	22	26	36	0.358	IMKDILEK	0.968	24.2	0	0	1	0	2	1005.57	574	581
WT+DOX_01	Heat shock protein HSP 90-alpha OS=Homo sapiens GN=HSP90AA1 PE=1 SV=5	HS90A_HUMAN	84663.2	1	22	26	36	0.358	KHLEINPDHSIIETLR	0.997	53.7	0	0	1	1	2	1915.04	632	647
WT+DOX_01	Heat shock protein HSP 90-alpha OS=Homo sapiens GN=HSP90AA1 PE=1 SV=5	HS90A_HUMAN	84663.2	1	22	26	36	0.358	LSELLR	0.97	28.7	0	2	0	0	2	730.446	459	464
WT+DOX_01	Heat shock protein HSP 90-alpha OS=Homo sapiens GN=HSP90AA1 PE=1 SV=5	HS90A_HUMAN	84663.2	1	22	26	36	0.358	LVTSPCCIVTSTYGWTANMER	0.997	97.6	0	2	0	0	2	2446.12	592	612
WT+DOX_01	Heat shock protein HSP 90-alpha OS=Homo sapiens GN=HSP90AA1 PE=1 SV=5	HS90A_HUMAN	84663.2	1	22	26	36	0.358	NPDDITNEEYGEFYK	0.997	72.7	0	1	0	0	2	1833.78	300	314
WT+DOX_01	Heat shock protein HSP 90-alpha OS=Homo sapiens GN=HSP90AA1 PE=1 SV=5	HS90A_HUMAN	84663.2	1	22	26	36	0.358	SLTNDWEDHLAVK	0.997	63.5	0	1	0	0	2	1527.74	315	327
WT+DOX_01	Heat shock protein HSP 90-alpha OS=Homo sapiens GN=HSP90AA1 PE=1 SV=5	HS90A_HUMAN	84663.2	1	22	26	36	0.358	TLTIVDTGIGMTK	0.997	77.4	0	2	0	0	2	1349.73	88	100
WT+DOX_01	Heat shock protein HSP 90-alpha OS=Homo sapiens GN=HSP90AA1 PE=1 SV=5	HS90A_HUMAN	84663.2	1	22	26	36	0.358	TLTIVDTGIGMTKADLINNLGTIAK	0.997	54.9	0	0	2	0	2	2573.42	88	112
WT+DOX_01	Heat shock protein HSP 90-alpha OS=Homo sapiens GN=HSP90AA1 PE=1 SV=5	HS90A_HUMAN	84663.2	1	22	26	36	0.358	VILHLKEDQTEYLEER	0.997	49.5	0	1	1	0	2	2015.04	186	201
WT+DOX_01	Heat shock protein HSP 90-alpha OS=Homo sapiens GN=HSP90AA1 PE=1 SV=5	HS90A_HUMAN	84663.2	1	22	26	36	0.358	YIDQEELNKTKPIWTR	0.989	28.9	0	0	1	0	2	2034.07	284	299
WT+DOX_01	Heat shock protein HSP 90-alpha OS=Homo sapiens GN=HSP90AA1 PE=1 SV=5	HS90A_HUMAN	84663.2	1	22	26	36	0.358	YYTSASGDEMVSLKDYCTR	0.997	66.2	0	1	1	0	2	2245.97	465	483
WT+DOX_01	Clusterin OS=Homo sapiens GN=CLU PE=1 SV=1	CLUS_HUMAN	52495	1	25	33	109	0.481	ALQEYR	0.988	33.3	0	3	0	0	2	779.405	438	443
WT+DOX_01	Clusterin OS=Homo sapiens GN=CLU PE=1 SV=1	CLUS_HUMAN	52495	1	25	33	109	0.481	ALQEYRK	0.989	33.8	0	2	0	0	2	907.5	438	444
WT+DOX_01	Clusterin OS=Homo sapiens GN=CLU PE=1 SV=1	CLUS_HUMAN	52495	1	25	33	109	0.481	ASSIIDELFQDR	0.997	70.7	0	21	0	0	2	1393.7	183	194
WT+DOX_01	Clusterin OS=Homo sapiens GN=CLU PE=1 SV=1	CLUS_HUMAN	52495	1	25	33	109	0.481	ASSIIDELFQDRFFTR	0.946	22.1	0	0	1	0	2	1944.98	183	198
WT+DOX_01	Clusterin OS=Homo sapiens GN=CLU PE=1 SV=1	CLUS_HUMAN	52495	1	25	33	109	0.481	CREILSVDCSTNNPSQAK	0.997	104	0	1	2	0	2	2078.96	305	322
WT+DOX_01	Clusterin OS=Homo sapiens GN=CLU PE=1 SV=1	CLUS_HUMAN	52495	1	25	33	109	0.481	EILSVDCSTNNPSQAK	0.997	60.6	0	9	0	0	2	1762.83	307	322
WT+DOX_01	Clusterin OS=Homo sapiens GN=CLU PE=1 SV=1	CLUS_HUMAN	52495	1	25	33	109	0.481	ELDESLQVAER	0.997	56.5	0	10	0	0	2	1288.64	326	336
WT+DOX_01	Clusterin OS=Homo sapiens GN=CLU PE=1 SV=1	CLUS_HUMAN	52495	1	25	33	109	0.481	FFTREPQDTYHYLPFSLPHR	0.997	37.4	0	0	0	3	2	2551.25	195	214
WT+DOX_01	Clusterin OS=Homo sapiens GN=CLU PE=1 SV=1	CLUS_HUMAN	52495	1	25	33	109	0.481	FMETVAEK	0.992	35.5	0	5	0	0	2	970.455	430	437
WT+DOX_01	Clusterin OS=Homo sapiens GN=CLU PE=1 SV=1	CLUS_HUMAN	52495	1	25	33	109	0.481	FMETVAEKALQEYR	0.997	80.2	0	2	2	0	2	1714.85	430	443
WT+DOX_01	Clusterin OS=Homo sapiens GN=CLU PE=1 SV=1	CLUS_HUMAN	52495	1	25	33	109	0.481	IDSLLENDRQQTHMLDVMQDHFSR	0.995	32.7	0	0	0	1	2	2928.37	159	182
WT+DOX_01	Clusterin OS=Homo sapiens GN=CLU PE=1 SV=1	CLUS_HUMAN	52495	1	25	33	109	0.481	KTLLSNLEEAK	0.997	51	0	1	1	0	2	1245.71	68	78
WT+DOX_01	Clusterin OS=Homo sapiens GN=CLU PE=1 SV=1	CLUS_HUMAN	52495	1	25	33	109	0.481	KYNELLK	0.997	47	0	6	0	0	2	907.525	340	346
WT+DOX_01	Clusterin OS=Homo sapiens GN=CLU PE=1 SV=1	CLUS_HUMAN	52495	1	25	33	109	0.481	LANLTQGEDQYYLR	0.997	75.3	0	1	0	0	2	1683.83	372	385
WT+DOX_01	Clusterin OS=Homo sapiens GN=CLU PE=1 SV=1	CLUS_HUMAN	52495	1	25	33	109	0.481	LFDSDPITVTVPVEVSR	0.997	79.7	0	7	0	0	2	1873.99	409	425
WT+DOX_01	Clusterin OS=Homo sapiens GN=CLU PE=1 SV=1	CLUS_HUMAN	52495	1	25	33	109	0.481	QIKTLIEK	0.989	28.9	0	0	1	0	2	972.609	55	62
WT+DOX_01	Clusterin OS=Homo sapiens GN=CLU PE=1 SV=1	CLUS_HUMAN	52495	1	25	33	109	0.481	QQTHMLDVMQDHFSR	0.997	41.7	0	0	1	0	2	1872.85	168	182
WT+DOX_01	Clusterin OS=Homo sapiens GN=CLU PE=1 SV=1	CLUS_HUMAN	52495	1	25	33	109	0.481	RELDESLQVAER	0.997	67.5	0	1	2	0	2	1444.74	325	336
WT+DOX_01	Clusterin OS=Homo sapiens GN=CLU PE=1 SV=1	CLUS_HUMAN	52495	1	25	33	109	0.481	RPHFFFPK	0.997	45.3	0	0	5	0	2	1075.58	215	222
WT+DOX_01	Clusterin OS=Homo sapiens GN=CLU PE=1 SV=1	CLUS_HUMAN	52495	1	25	33	109	0.481	SGSGLVGR	0.997	57.1	0	6	0	0	2	732.4	131	138
WT+DOX_01	Clusterin OS=Homo sapiens GN=CLU PE=1 SV=1	CLUS_HUMAN	52495	1	25	33	109	0.481	TLIEKTNEER	0.992	35.4	0	1	0	0	2	1232.65	58	67
WT+DOX_01	Clusterin OS=Homo sapiens GN=CLU PE=1 SV=1	CLUS_HUMAN	52495	1	25	33	109	0.481	TLLSNLEEAK	0.954	26.7	0	1	0	0	2	1117.61	69	78
WT+DOX_01	Clusterin OS=Homo sapiens GN=CLU PE=1 SV=1	CLUS_HUMAN	52495	1	25	33	109	0.481	VTTVASHTSDSDVPSGVTEVVVK	0.997	60.9	0	5	3	0	2	2314.18	386	408
WT+DOX_01	Clusterin OS=Homo sapiens GN=CLU PE=1 SV=1	CLUS_HUMAN	52495	1	25	33	109	0.481	YNELLK	0.963	27.8	0	1	0	0	2	779.43	341	346
WT+DOX_01	Clusterin OS=Homo sapiens GN=CLU PE=1 SV=1	CLUS_HUMAN	52495	1	25	33	109	0.481	YVNKEIQNAVNGVK	0.997	77.1	0	3	1	0	2	1575.85	41	54
WT+DOX_01	Pentraxin-related protein PTX3 OS=Homo sapiens GN=PTX3 PE=1 SV=3	PTX3_HUMAN	41975.9	1	5	5	7	0.192	ADLHAVQGWAAR	0.992	30.2	0	0	1	0	2	1294.67	161	172
WT+DOX_01	Pentraxin-related protein PTX3 OS=Homo sapiens GN=PTX3 PE=1 SV=3	PTX3_HUMAN	41975.9	1	5	5	7	0.192	LAESLARPCAPGAPAEAR	0.997	34.8	0	0	1	0	2	1836.94	95	112
WT+DOX_01	Pentraxin-related protein PTX3 OS=Homo sapiens GN=PTX3 PE=1 SV=3	PTX3_HUMAN	41975.9	1	5	5	7	0.192	LTSALDELLQATR	0.997	58.3	0	3	0	0	2	1430.79	113	125
WT+DOX_01	Pentraxin-related protein PTX3 OS=Homo sapiens GN=PTX3 PE=1 SV=3	PTX3_HUMAN	41975.9	1	5	5	7	0.192	MEGAEAQRPEEAGR	0.97	28.8	0	1	0	0	2	1530.7	134	147
WT+DOX_01	Pentraxin-related protein PTX3 OS=Homo sapiens GN=PTX3 PE=1 SV=3	PTX3_HUMAN	41975.9	1	5	5	7	0.192	SWLPAGCETAILFPMR	0.996	39.2	0	1	0	0	2	1848.91	173	188
WT+DOX_01	Glutathione reductase, mitochondrial OS=Homo sapiens GN=GSR PE=1 SV=2	GSHR_HUMAN	56257.4	0.998	2	2	2	0.0632	ADFDNTVAIHPTSSEELVTLR	0.989	28.9	0	0	1	0	2	2315.15	502	522
WT+DOX_01	Glutathione reductase, mitochondrial OS=Homo sapiens GN=GSR PE=1 SV=2	GSHR_HUMAN	56257.4	0.998	2	2	2	0.0632	ALLTPVAIAAGR	0.989	33.6	0	1	0	0	2	1152.71	380	391
WT+DOX_01	Dihydropyrimidinase-related protein 2 OS=Homo sapiens GN=DPYSL2 PE=1 SV=1	DPYL2_HUMAN	62294	1	5	5	5	0.15	AITIANQTNCPLYITK	0.997	48.2	0	1	0	0	2	1820.96	239	254
WT+DOX_01	Dihydropyrimidinase-related protein 2 OS=Homo sapiens GN=DPYSL2 PE=1 SV=1	DPYL2_HUMAN	62294	1	5	5	5	0.15	FQMPDQGMTSADDFFQGTK	0.997	58.5	0	1	0	0	2	2150.92	76	94
WT+DOX_01	Dihydropyrimidinase-related protein 2 OS=Homo sapiens GN=DPYSL2 PE=1 SV=1	DPYL2_HUMAN	62294	1	5	5	5	0.15	GLYDGPVCEVSVTPK	0.997	53.7	0	1	0	0	2	1620.79	497	511
WT+DOX_01	Dihydropyrimidinase-related protein 2 OS=Homo sapiens GN=DPYSL2 PE=1 SV=1	DPYL2_HUMAN	62294	1	5	5	5	0.15	KPFPDFVYKR	0.954	22.8	0	0	1	0	2	1296.71	472	481
WT+DOX_01	Dihydropyrimidinase-related protein 2 OS=Homo sapiens GN=DPYSL2 PE=1 SV=1	DPYL2_HUMAN	62294	1	5	5	5	0.15	MDENQFVAVTSTNAAK	0.997	99	0	1	0	0	2	1725.81	375	390
WT+DOX_01	Dihydropyrimidinase-related protein 2 OS=Homo sapiens GN=DPYSL2 PE=1 SV=1	DPYL2_HUMAN	62294	1	5	5	5	0.15	SSAEVIAQAR	0.997	54.2	0	1	0	0	2	1031.55	259	268
WT+DOX_01	Adenosylhomocysteinase OS=Homo sapiens GN=AHCY PE=1 SV=4	SAHH_HUMAN	47717.1	0.549	1	1	1	0.0255	VADIGLAAWGR	0.997	63.3	0	1	0	0	2	1128.62	9	19
WT+DOX_01	Small nuclear ribonucleoprotein-associated proteins B and B' OS=Homo sapiens GN=SNRPB PE=1 SV=2	RSMB_HUMAN,RSMN_HUMAN	24610.6	0.991	1	1	1	0.0333	VLGLVLLR	0.997	53.9	0	1	0	0	2	882.614	66	73
WT+DOX_01	Agrin OS=Homo sapiens GN=AGRN PE=1 SV=4	AGRIN_HUMAN	214838	1	35	36	45	0.266	AAAVSSGFDGAIQLVSLGGR	0.997	113	0	2	0	0	2	1875.99	1777	1796
WT+DOX_01	Agrin OS=Homo sapiens GN=AGRN PE=1 SV=4	AGRIN_HUMAN	214838	1	35	36	45	0.266	ALEPQGLLLYNGNAR	0.983	31.7	0	1	0	0	2	1628.88	1402	1416
WT+DOX_01	Agrin OS=Homo sapiens GN=AGRN PE=1 SV=4	AGRIN_HUMAN	214838	1	35	36	45	0.266	ALGPAGCEADASAPATCAEMR	0.997	116	0	1	0	0	2	2105.91	885	905
[truncated: 8,184 more rows]

## Sheet: Y49D -DOX
Biological sample name	Protein name	Protein accession numbers	Protein molecular weight (Da)	Protein identification probability	Exclusive unique peptide count	Exclusive unique spectrum count	Exclusive spectrum count	Percentage sequence coverage	Peptide sequence	Best Peptide identification probability	Best Mascot Ion Score	Number of identified +1H spectra	Number of identified +2H spectra	Number of identified +3H spectra	Number of identified +4H spectra	Number of enzymatic termini	Calculated +1H Peptide Mass (AMU)	Peptide start index	Peptide stop index
[truncated: 9,233 more rows]

[truncated: 7 more sheets: Y49D +DOX, R87K -DOX, R87K +DOX, G135R -DOX, G135R +DOX, D194Y -DOX, D194Y +DOX]
