# Supplementary material for: STK11 (LKB1) missense somatic mutant isoforms promote tumor growth, motility and inflammation
Source: Commun Biol. 2020 Jul 9;3:366. doi: 10.1038/s42003-020-1092-0 (PMC7347935; doi:10.1038/s42003-020-1092-0)
Supplement: Supplementary file 4 — Supplementary data 2 [file 42003_2020_1092_MOESM4_ESM.xlsx]

## Sheet: MSMS_WT 
Protein Name	+DOX	-DOX	FC	LogFC	p.value
RPL10A	0.3	2	0.15	-0.823909	0.03348
MBTPS1	0.3	2	0.15	-0.823909	0.03807
YWHAQ	0.3	1.7	0.176471	-0.753328	0.06269
PROS1	0.3	1.7	0.176471	-0.753328	0.06804
PEPD	0.3	1.7	0.176471	-0.753328	0.0711
ACTB	0.5	2.3	0.217391	-0.662758	0.001429
GARS	0.3	1.3	0.230769	-0.636822	0.132
CHST3	0.3	1.3	0.230769	-0.636822	0.1429
CSE1L	0.3	1.3	0.230769	-0.636822	0.149
GPR126	0.3	1.3	0.230769	-0.636822	0.1679
DNAJB6	0.3	1.3	0.230769	-0.636822	0.175
INS	0.5	2	0.25	-0.60206	0.001678
HLA	0.5	2	0.25	-0.60206	0.004322
AK2	0.3	1	0.3	-0.522879	0.2155
HSP90AB2P	0.3	1	0.3	-0.522879	0.2245
GALNT7	0.3	1	0.3	-0.522879	0.2339
EFNA5	0.3	1	0.3	-0.522879	0.2425
CACYBP	0.3	1	0.3	-0.522879	0.2525
SLC39A10	0.3	1	0.3	-0.522879	0.2525
MAT2A	0.3	1	0.3	-0.522879	0.2628
TAF15	0.3	1	0.3	-0.522879	0.2628
RPL5	0.3	1	0.3	-0.522879	0.2628
SGTA	0.3	1	0.3	-0.522879	0.2628
CAPZA2	0.3	1	0.3	-0.522879	0.2628
APEH	0.3	1	0.3	-0.522879	0.2735
GALNS	0.3	1	0.3	-0.522879	0.2834
FBN2	0.7	2.3	0.304348	-0.51663	0.05531
SRGN	0.7	2.3	0.304348	-0.51663	0.06156
AGA	0.7	2.3	0.304348	-0.51663	0.06387
PRKCSH	0.7	2	0.35	-0.455932	0.1297
GLA	1.3	3.3	0.393939	-0.404571	0.07842
BCAM	0.3	0.7	0.428571	-0.367977	0.4787
SFRP1	0.3	0.7	0.428571	-0.367977	0.4955
ACTR2	0.3	0.7	0.428571	-0.367977	0.5137
DDX46	0.3	0.7	0.428571	-0.367977	0.5137
EIF1AX	0.3	0.7	0.428571	-0.367977	0.5137
HNRNPU	0.3	0.7	0.428571	-0.367977	0.5898
RPLP0	0.3	0.7	0.428571	-0.367977	0.5898
TCEA1	0.3	0.7	0.428571	-0.367977	0.5898
LAMB2	1	2.3	0.434783	-0.361728	0.1643
APEX1	1.7	3.7	0.459459	-0.337753	0.08665
SERPINH1	1	2	0.5	-0.30103	0.2253
ICAM1	1	2	0.5	-0.30103	0.258
ITGA2	1	2	0.5	-0.30103	0.258
APLP1	1.7	3.3	0.515152	-0.288065	0.1342
LDLR	3.7	7	0.528571	-0.276896	0.0388
AIFM1	0.7	1.3	0.538462	-0.268845	0.2975
TRIM28	0.7	1.3	0.538462	-0.268845	0.3159
DENR	0.7	1.3	0.538462	-0.268845	0.3557
HSPA4	2	3.7	0.540541	-0.267172	0.1826
NME1	1.3	2.3	0.565217	-0.247784	0.2741
VASP	1.3	2.3	0.565217	-0.247784	0.3009
PPT1	1.3	2.3	0.565217	-0.247784	0.3079
SIRPA	1.3	2.3	0.565217	-0.247784	0.3079
IGFBP1	1.3	2.3	0.565217	-0.247784	0.3079
C5	1.7	3	0.566667	-0.246672	0.2178
RAB11B	1	1.7	0.588235	-0.230449	0.35
HSPA13	1	1.7	0.588235	-0.230449	0.3868
SPINT2	1	1.7	0.588235	-0.230449	0.3868
BTD	1.7	2.7	0.62963	-0.200915	0.3495
TPM4	4	6.3	0.634921	-0.197281	0.1601
RNASET2	1.3	2	0.65	-0.187087	0.44
KRT19	1.3	2	0.65	-0.187087	0.44
PSMA7	2	3	0.666667	-0.176091	0.2949
PDIA4	2	3	0.666667	-0.176091	0.3251
PTX3	6.3	9.3	0.677419	-0.169142	0.1014
APOH	3	4.3	0.697674	-0.156347	0.2791
FAM3C	3	4.3	0.697674	-0.156347	0.2982
CNBP	0.7	1	0.7	-0.154902	0.4982
EGFR	0.7	1	0.7	-0.154902	0.5405
IGFBPL1	0.7	1	0.7	-0.154902	0.5552
USP14	0.7	1	0.7	-0.154902	0.5552
FSTL4	0.7	1	0.7	-0.154902	0.6002
HNRNPUL2	0.7	1	0.7	-0.154902	0.6002
MDK	0.7	1	0.7	-0.154902	0.6002
PCBD1	0.7	1	0.7	-0.154902	0.6157
TFRC	0.7	1	0.7	-0.154902	0.6157
ATP5B	0.7	1	0.7	-0.154902	0.6632
MINPP1	0.7	1	0.7	-0.154902	0.6632
NRP1	3.3	4.7	0.702128	-0.153584	0.2958
GRN	3.3	4.7	0.702128	-0.153584	0.3246
GAPDH	15.3	21.3	0.71831	-0.143688	0.03445
LGMN	2.7	3.7	0.72973	-0.136838	0.353
MATR3	1.7	2.3	0.73913	-0.131279	0.4469
CP	1.7	2.3	0.73913	-0.131279	0.4996
HSP90B1	2	2.7	0.740741	-0.130334	0.4341
AHCY	2	2.7	0.740741	-0.130334	0.4577
ECHS1	2	2.7	0.740741	-0.130334	0.507
KIF23	2	2.7	0.740741	-0.130334	0.5241
RPL12	2	2.7	0.740741	-0.130334	0.5327
CRIM1	3	4	0.75	-0.124939	0.3832
AXL	6	8	0.75	-0.124939	0.2204
APLP2	6	8	0.75	-0.124939	0.2902
MET	4.3	5.7	0.754386	-0.122406	0.2979
NRG1	4.3	5.7	0.754386	-0.122406	0.3281
PTMS	4	5.3	0.754717	-0.122216	0.3292
CTSC	4	5.3	0.754717	-0.122216	0.3481
GALNT2	6.3	8.3	0.759036	-0.119738	0.2463
CCL5	1.3	1.7	0.764706	-0.116506	0.5584
PVRL2	1.3	1.7	0.764706	-0.116506	0.592
TMEM132A	1.3	1.7	0.764706	-0.116506	0.6032
NSFL1C	1.3	1.7	0.764706	-0.116506	0.6382
GLOD4	1.3	1.7	0.764706	-0.116506	0.65
VASN	1.3	1.7	0.764706	-0.116506	0.65
CHMP4B	1.3	1.7	0.764706	-0.116506	0.6618
CCT7	1.3	1.7	0.764706	-0.116506	0.6618
CUTA	1.3	1.7	0.764706	-0.116506	0.6861
ITGA3	2.3	3	0.766667	-0.115393	0.4353
PSAT1	1	1.3	0.769231	-0.113943	0.5676
NUDT5	1	1.3	0.769231	-0.113943	0.606
BASP1	1	1.3	0.769231	-0.113943	0.619
GALNTL1	1	1.3	0.769231	-0.113943	0.619
ECM1	1	1.3	0.769231	-0.113943	0.619
PIN4	1	1.3	0.769231	-0.113943	0.6457
GOT1	1	1.3	0.769231	-0.113943	0.6591
VCAN	1	1.3	0.769231	-0.113943	0.6591
SNRPN	1	1.3	0.769231	-0.113943	0.6591
ENO3	1	1.3	0.769231	-0.113943	0.6863
PDIA3	8.3	10.7	0.775701	-0.110306	0.2184
YWHAZ	8.3	10.7	0.775701	-0.110306	0.2335
CDH2	16.7	21.3	0.784038	-0.105663	0.08259
HSPE1	3.7	4.7	0.787234	-0.103896	0.37
P4HB	5.3	6.7	0.791045	-0.101799	0.3909
LTBP4	4	5	0.8	-0.09691	0.3386
PAPPA	4	5	0.8	-0.09691	0.3939
IGFBP6	18.7	23.3	0.802575	-0.0955143	0.07777
NPC2	14	17.3	0.809249	-0.0919181	0.1363
G3BP1	3	3.7	0.810811	-0.0910805	0.4931
MFGE8	3	3.7	0.810811	-0.0910805	0.5072
CALR	3	3.7	0.810811	-0.0910805	0.5142
EPHB2	3	3.7	0.810811	-0.0910805	0.5213
CD59	4.3	5.3	0.811321	-0.0908074	0.4008
COL6A1	10	12.3	0.813008	-0.0899051	0.2447
PSMA1	2.7	3.3	0.818182	-0.0871502	0.4913
DKK3	2.7	3.3	0.818182	-0.0871502	0.5136
PROCR	13.7	16.7	0.820359	-0.0859959	0.1787
NRCAM	17.3	21	0.82381	-0.0841732	0.1719
TALDO1	8	9.7	0.824742	-0.0836817	0.3474
CD44	11.3	13.7	0.824818	-0.0836421	0.3061
HDGF	3.3	4	0.825	-0.0835461	0.5344
LTBP2	3.3	4	0.825	-0.0835461	0.5344
CNP	3.3	4	0.825	-0.0835461	0.5415
MLF2	3.3	4	0.825	-0.0835461	0.5415
PSAP	22.3	27	0.825926	-0.0830589	0.1248
HSPD1	10	12	0.833333	-0.0791812	0.334
MMP2	8.7	10.3	0.84466	-0.073318	0.3187
LRRC59	1.7	2	0.85	-0.0705811	0.6285
EFNA1	1.7	2	0.85	-0.0705811	0.6822
HAPLN3	1.7	2	0.85	-0.0705811	0.6822
HAVCR1	1.7	2	0.85	-0.0705811	0.6934
FUBP1	1.7	2	0.85	-0.0705811	0.7493
PLOD2	5.7	6.7	0.850746	-0.0701999	0.5249
IGFBP3	2.3	2.7	0.851852	-0.0696359	0.7176
TLN1	7.7	9	0.855556	-0.0677518	0.3834
ITGB1	7.7	9	0.855556	-0.0677518	0.395
NRP2	6.3	7.3	0.863014	-0.0639823	0.4532
PTPRF	6.3	7.3	0.863014	-0.0639823	0.4816
MDH2	19	22	0.863636	-0.0636691	0.1879
SERBP1	2	2.3	0.869565	-0.0606978	0.5985
PCSK1N	2	2.3	0.869565	-0.0606978	0.6667
AREG	2	2.3	0.869565	-0.0606978	0.697
DNASE2	2	2.3	0.869565	-0.0606978	0.697
HSPA1A	16	18.3	0.874317	-0.0583311	0.2764
IGFBP2	7.3	8.3	0.879518	-0.0557552	0.4622
EFEMP1	7.3	8.3	0.879518	-0.0557552	0.48
ACLY	5.3	6	0.883333	-0.0538754	0.5442
PTMA	4.7	5.3	0.886792	-0.052178	0.5412
GPC1	10.7	12	0.891667	-0.0497975	0.401
HNRNPL	3.3	3.7	0.891892	-0.0496878	0.6571
FBLN1	8.3	9.3	0.892473	-0.0494049	0.5069
DAG1	11.7	13	0.9	-0.0457575	0.389
HSPA9	2.7	3	0.9	-0.0457575	0.5708
DSG2	2.7	3	0.9	-0.0457575	0.6291
SPTBN1	2.7	3	0.9	-0.0457575	0.6988
S100A4	5.7	6.3	0.904762	-0.0434657	0.5783
TIMP1	36.3	40	0.9075	-0.0421534	0.2236
LAMC2	79	87	0.908046	-0.0418922	0.04388
PDGFD	3	3.3	0.909091	-0.0413927	0.673
EPDR1	3	3.3	0.909091	-0.0413927	0.6812
FKBP4	4.3	4.7	0.914894	-0.0386294	0.6897
UBA1	4.3	4.7	0.914894	-0.0386294	0.711
IL8	4.3	4.7	0.914894	-0.0386294	0.7325
SPOCK1	43.7	47.7	0.916143	-0.0380369	0.1516
COCH	6.7	7.3	0.917808	-0.0372481	0.5814
COL4A2	16.3	17.7	0.920904	-0.0357857	0.3916
C3	16.3	17.7	0.920904	-0.0357857	0.4136
IGFBP7	44	47.7	0.922432	-0.0350657	0.1455
CTSS	3.7	4	0.925	-0.0338583	0.7178
LMNA	12.7	13.7	0.927007	-0.0329168	0.4767
GREM1	5.3	5.7	0.929825	-0.031599	0.5948
JAG1	4	4.3	0.930233	-0.0314085	0.5864
IGF2	20	21.3	0.938967	-0.0273496	0.4364
TIMP2	31.3	33.3	0.93994	-0.0268999	0.3331
NEO1	4.7	5	0.94	-0.0268721	0.687
AMIGO2	6.3	6.7	0.940299	-0.0267343	0.7064
C1R	9.7	10.3	0.941748	-0.0260655	0.5976
PRNP	5	5.3	0.943396	-0.0253059	0.6775
HSP90AB1	16.7	17.7	0.943503	-0.0252568	0.4825
CCL2	24	25.3	0.948617	-0.0229093	0.4221
LTBP3	14	14.7	0.952381	-0.0211893	0.5908
AGRN	51	53.3	0.956848	-0.019157	0.2385
COL4A1	6.7	7	0.957143	-0.0190232	0.6348
IGFBP4	45.3	47.3	0.957717	-0.0187629	0.2699
TGFB2	14.7	15.3	0.960784	-0.0173741	0.5603
CLU	106	110.3	0.961015	-0.0172696	0.1224
LAMC1	38.7	40	0.9675	-0.014349	0.3662
CXCL1	27.3	28	0.975	-0.0109954	0.506
EIF3D	0.3	0.3	1	0	0.8631
HSPA6	0.3	0.3	1	0	0.8904
RCC2	0.3	0.3	1	0	0.8904
TCP1	0.3	0.3	1	0	0.8904
AHSG	0.3	0.3	1	0	0.8904
CREG1	0.3	0.3	1	0	0.9144
AHNAK2	0.3	0.3	1	0	0.9178
CPE	0.3	0.3	1	0	0.9178
HIST2H2BE	0.3	0.3	1	0	0.9178
NUTF2	0.3	0.3	1	0	0.9178
CHMP2B	0.3	0.3	1	0	0.9741
CTSL2	0.3	0.3	1	0	0.9741
ETF1	0.3	0.3	1	0	0.9741
FRAS1	0.3	0.3	1	0	0.9741
PSMB1	0.3	0.3	1	0	0.9741
RPS18	0.3	0.3	1	0	0.9741
RPS20	0.3	0.3	1	0	0.9741
HLA	0.3	0.3	1	0	0.9983
B4GALT5	0.3	0.3	1	0	0.9983
CAPRIN1	0.3	0.3	1	0	0.9983
ARCN1	0.3	0.3	1	0	0.9983
RBM8A	0.7	0.7	1	0	0.8455
RPS25	0.7	0.7	1	0	0.8455
CTSF	0.7	0.7	1	0	0.9041
NEDD8	0.7	0.7	1	0	0.9041
ALDOC	0.7	0.7	1	0	0.9235
EEF1B2	0.7	0.7	1	0	0.9235
KHSRP	0.7	0.7	1	0	0.9235
HPRT1	0.7	0.7	1	0	0.9235
PTGES3	0.7	0.7	1	0	0.9235
CXCL2	0.7	0.7	1	0	0.9382
CCT6A	0.7	0.7	1	0	0.9429
EDN1	0.7	0.7	1	0	0.9575
ST13	0.7	0.7	1	0	0.9634
EIF2S1	0.7	0.7	1	0	0.9634
SSBP1	0.7	0.7	1	0	0.9829
OLA1	0.7	0.7	1	0	0.9976
LASP1	1	1	1	0	0.8587
PAICS	1	1	1	0	0.8587
VPS28	1	1	1	0	0.8587
HNRNPF	1	1	1	0	0.8744
LFNG	1	1	1	0	0.9068
ACTR3	1	1	1	0	0.9226
CDH6	1	1	1	0	0.9226
ERH	1	1	1	0	0.9226
GCLM	1	1	1	0	0.9226
GAA	1	1	1	0	0.9226
MYL12A	1	1	1	0	0.9226
MMP1	1	1	1	0	0.9226
ACP1	1	1	1	0	0.9226
PFN2	1	1	1	0	0.9226
PSMA6	1	1	1	0	0.9226
TP53I3	1	1	1	0	0.9226
SNRPF	1	1	1	0	0.9226
S100A16	1	1	1	0	0.9226
STC1	1	1	1	0	0.9226
ANP32A	1	1	1	0	0.9711
ASAH1	1	1	1	0	0.9711
ANXA1	1	1	1	0	0.9711
TBCB	1	1	1	0	0.987
GNB2L1	1.3	1.3	1	0	0.8647
MT2A	1.3	1.3	1	0	0.8783
AKR1C1	1.3	1.3	1	0	0.9201
SYNCRIP	1.3	1.3	1	0	0.9338
ALDH3A1	1.3	1.3	1	0	0.9759
CSRP1	1.7	1.7	1	0	0.8426
PDIA6	1.7	1.7	1	0	0.8674
PHPT1	1.7	1.7	1	0	0.8674
BST1	1.7	1.7	1	0	0.8796
RNH1	1.7	1.7	1	0	0.8918
HMGA1	1.7	1.7	1	0	0.9792
PNP	2	2	1	0	0.8457
ECH1	2	2	1	0	0.8457
PSME1	2	2	1	0	0.8796
LTA4H	2	2	1	0	0.8907
B3GNT1	2	2	1	0	0.9019
RPSA	2	2	1	0	0.9361
GSR	2.3	2.3	1	0	0.8474
ATP6AP1	2.3	2.3	1	0	0.8891
GCNT3	2.7	2.7	1	0	0.7902
PLOD1	2.7	2.7	1	0	0.8286
NACA	2.7	2.7	1	0	0.9264
PCNA	3	3	1	0	0.8298
EZR	3	3	1	0	0.8302
TXNDC17	3	3	1	0	0.8664
PARK7	3	3	1	0	0.9129
EIF5A	3.3	3.3	1	0	0.8219
HEXB	3.3	3.3	1	0	0.9439
CYR61	3.7	3.7	1	0	0.7974
STIP1	3.7	3.7	1	0	0.8554
TGFB1	4	4	1	0	0.862
CTGF	4	4	1	0	0.8777
KRT8	5.7	5.7	1	0	0.8326
TUBA1B	6.3	6.3	1	0	0.7737
DKK1	7.7	7.7	1	0	0.7508
CSF1	9.3	9.3	1	0	0.7601
OLFML3	17.7	17.7	1	0	0.6494
QSOX1	27	27	1	0	0.5395
APP	55	55	1	0	0.4517
SPARC	110	109	1.00917	0.00396619	0.3794
PXDN	23	22.7	1.01322	0.00570198	0.6273
NPM1	26.7	26.3	1.01521	0.00655551	0.7122
LGALS3BP	52	51	1.01961	0.00843317	0.5739
B2M	27.3	26.7	1.02247	0.00965139	0.7587
HSPA8	39	38	1.02632	0.011281	0.6956
CLSTN1	22.3	21.7	1.02765	0.0118451	0.7991
CTSL1	11	10.7	1.02804	0.0120089	0.8973
HNRNPA2B1	10.3	10	1.03	0.0128372	0.8783
NME2	13.7	13.3	1.03008	0.0128689	0.8709
LAMB1	31.3	30.3	1.033	0.0141017	0.736
SERPINE2	17.3	16.7	1.03593	0.0153296	0.8288
ALDOA	42.3	40.7	1.03931	0.016746	0.723
GNS	7.3	7	1.04286	0.0182248	0.9048
PRSS23	7	6.7	1.04478	0.0190232	0.9453
EEF2	22.7	21.7	1.04608	0.0195661	0.8764
COL5A2	8.7	8.3	1.04819	0.0204412	0.8429
CFB	8.7	8.3	1.04819	0.0204412	0.8811
SPP1	11.3	10.7	1.05607	0.0236947	0.8771
BMP1	10.3	9.7	1.06186	0.0260655	0.9263
HSPG2	158.3	149	1.06242	0.0262946	0.7283
CXCL5	46.3	43.3	1.06928	0.0290931	0.8747
SOD2	5.7	5.3	1.07547	0.031599	0.8823
SOD1	5.7	5.3	1.07547	0.031599	0.9167
COL7A1	18.7	17.3	1.08092	0.0337955	0.9567
PGK1	25.3	23.3	1.08584	0.0357646	0.9918
TPI1	45.7	42	1.0881	0.0366669	0.9315
PCSK9	37	34	1.08824	0.0367228	0.9645
CTSB	7.3	6.7	1.08955	0.0372481	0.8724
CXCL3	7.3	6.7	1.08955	0.0372481	0.9152
PRDX1	24	22	1.09091	0.0377886	0.9906
PCBP1	4.7	4.3	1.09302	0.0386294	0.9644
HTRA1	4.7	4.3	1.09302	0.0386294	0.9822
MDH1	8	7.3	1.09589	0.0397671	0.9766
CLIC1	8	7.3	1.09589	0.0397671	0.982
PVR	8	7.3	1.09589	0.0397671	0.9824
SPTAN1	3.3	3	1.1	0.0413927	0.9146
CLTC	3.3	3	1.1	0.0413927	0.9419
COTL1	3.3	3	1.1	0.0413927	0.9945
C1S	7.7	7	1.1	0.0413927	0.9464
FLNA	42	38	1.10526	0.0434657	0.8498
UCHL1	10.3	9.3	1.10753	0.0443543	0.9369
GSTP1	13.3	12	1.10833	0.0446704	0.9432
VCP	23.3	21	1.10952	0.0451366	0.881
SDC4	3	2.7	1.11111	0.0457575	0.8823
PSMA5	3	2.7	1.11111	0.0457575	0.9103
PSMA2	3	2.7	1.11111	0.0457575	0.9297
HNRNPC	7	6.3	1.11111	0.0457575	0.9257
FSTL3	7	6.3	1.11111	0.0457575	0.9319
HSP90AA1	32	28.7	1.11498	0.0472681	0.8291
PGD	9.3	8.3	1.12048	0.0494049	0.8697
CTSD	25	22.3	1.12108	0.0496351	0.8453
YWHAG	3.7	3.3	1.12121	0.0496878	0.9442
RPLP2	3.7	3.3	1.12121	0.0496878	0.9702
PGAM1	12	10.7	1.1215	0.0497975	0.9076
NUCB1	48.7	43.3	1.12471	0.0510411	0.8078
HSPA5	9	8	1.125	0.0511525	0.8514
CD109	5.3	4.7	1.12766	0.052178	0.9386
COL1A1	11.7	10.3	1.13592	0.0553486	0.9065
TKT	77	67.7	1.13737	0.0559021	0.6054
HNRNPD	5.7	5	1.14	0.0569049	0.9259
LDHA	8	7	1.14286	0.0579919	0.8833
LGALS1	10.3	9	1.14444	0.0585947	0.8705
TPP1	7.7	6.7	1.14925	0.0604159	0.8043
SH3BGRL3	2.3	2	1.15	0.0606978	0.8668
PSMB6	2.3	2	1.15	0.0606978	0.8995
CD9	2.3	2	1.15	0.0606978	0.9102
OLFML2A	2.3	2	1.15	0.0606978	0.9102
SRSF1	2.3	2	1.15	0.0606978	0.9432
COL5A1	35	30.3	1.15512	0.0626254	0.6017
GPI	9.3	8	1.1625	0.065393	0.8483
VIM	33	28.3	1.16608	0.0667275	0.6089
KRT18	7	6	1.16667	0.0669468	0.7774
PA2G4	7	6	1.16667	0.0669468	0.8517
NCL	14	12	1.16667	0.0669468	0.7607
ACTN4	46.7	40	1.1675	0.0672569	0.5445
LDHB	9	7.7	1.16883	0.0677518	0.802
TFPI	13.7	11.7	1.17094	0.0685347	0.7111
ANGPTL4	2.7	2.3	1.17391	0.0696359	0.9465
PLS3	2.7	2.3	1.17391	0.0696359	0.9666
ACTN1	2.7	2.3	1.17391	0.0696359	0.9666
B4GALT1	4.7	4	1.175	0.0700379	0.8428
HIST1H2AD	6.7	5.7	1.17544	0.0701999	0.8227
HIST3H3	2	1.7	1.17647	0.0705811	0.8094
CCT3	2	1.7	1.17647	0.0705811	0.833
CBR1	2	1.7	1.17647	0.0705811	0.8559
NID1	2	1.7	1.17647	0.0705811	0.8684
KPNB1	2	1.7	1.17647	0.0705811	0.8799
MRC2	2	1.7	1.17647	0.0705811	0.8915
PTPRK	2	1.7	1.17647	0.0705811	0.9031
GOLM1	2	1.7	1.17647	0.0705811	0.9147
PDCD5	2	1.7	1.17647	0.0705811	0.9506
AKR1B10	21.3	18	1.18333	0.0731071	0.6296
PPIA	47	39.7	1.18388	0.0733074	0.4318
PFN1	35.3	29.7	1.18855	0.0750183	0.463
FSTL1	10.7	9	1.18889	0.0751413	0.7526
S100A11	16.3	13.7	1.18978	0.075467	0.645
PLAU	25	21	1.19048	0.0757207	0.6036
CFL1	29	24.3	1.19342	0.0767917	0.5152
COL18A1	19.7	16.3	1.20859	0.0822786	0.5279
FLNB	23	19	1.21053	0.0829742	0.5705
HNRNPR	4	3.3	1.21212	0.0835461	0.7894
HNRNPAB	4	3.3	1.21212	0.0835461	0.8141
HLA	4	3.3	1.21212	0.0835461	0.8803
PABPC1	5.7	4.7	1.21277	0.083777	0.673
TUBB	7.3	6	1.21667	0.0851716	0.7101
DPYSL3	15	12.3	1.21951	0.0861861	0.5806
SFPQ	3.3	2.7	1.22222	0.0871502	0.7774
HIST1H2BD	11	9	1.22222	0.0871502	0.5278
HMGB1	7	5.7	1.22807	0.0892232	0.6848
PLEC	21.3	17.3	1.23121	0.0903335	0.6058
PEBP1	5.3	4.3	1.23256	0.0908074	0.8018
RNASE4	9	7.3	1.23288	0.0909196	0.6579
AMBP	3.7	3	1.23333	0.0910805	0.814
FKBP1A	3.7	3	1.23333	0.0910805	0.8835
MMP7	20.7	16.7	1.23952	0.0932539	0.4367
G6PD	19	15.3	1.24183	0.0940622	0.4459
IQGAP1	5	4	1.25	0.09691	0.6869
DPYSL2	5	4	1.25	0.09691	0.7439
EEF1A1	10	8	1.25	0.09691	0.6151
ACTG1	51	40.7	1.25307	0.0979758	0.2325
CTSZ	6.7	5.3	1.26415	0.101799	0.6471
LAMA5	76.3	60.3	1.26534	0.102207	0.1187
PRDX6	4.7	3.7	1.27027	0.103896	0.7647
TXN	6	4.7	1.2766	0.106053	0.6163
QPCT	1.3	1	1.3	0.113943	0.6659
PSME2	1.3	1	1.3	0.113943	0.7636
SNRPE	1.3	1	1.3	0.113943	0.793
PCOLCE2	1.3	1	1.3	0.113943	0.793
ANP32B	1.3	1	1.3	0.113943	0.8071
ATRN	1.3	1	1.3	0.113943	0.8071
FTL	1.3	1	1.3	0.113943	0.8071
PAFAH1B3	1.3	1	1.3	0.113943	0.8071
PSMB7	1.3	1	1.3	0.113943	0.8071
PTGR1	1.3	1	1.3	0.113943	0.8213
HMGA2	1.3	1	1.3	0.113943	0.8369
RBMX	1.3	1	1.3	0.113943	0.8513
CCT8	1.3	1	1.3	0.113943	0.8513
PAM	1.3	1	1.3	0.113943	0.8657
CORO1C	4.3	3.3	1.30303	0.114955	0.6784
STC2	3	2.3	1.30435	0.115393	0.7272
ALDH1A1	35.7	27.3	1.30769	0.116506	0.2107
TNFRSF12A	1.7	1.3	1.30769	0.116506	0.691
NIT2	1.7	1.3	1.30769	0.116506	0.829
CCT5	1.7	1.3	1.30769	0.116506	0.829
KRT7	1.7	1.3	1.30769	0.116506	0.868
CFH	18	13.7	1.31387	0.118552	0.3832
PDCD6IP	8.3	6.3	1.31746	0.119738	0.5437
AKR1A1	4	3	1.33333	0.124939	0.5726
DSTN	6.7	5	1.34	0.127105	0.5795
FN1	80	59.7	1.34003	0.127116	0.03719
EIF6	2.7	2	1.35	0.130334	0.6904
CANT1	2.7	2	1.35	0.130334	0.7
TPM3	2.7	2	1.35	0.130334	0.7105
GSTO1	2.3	1.7	1.35294	0.131279	0.6775
RPL22	2.3	1.7	1.35294	0.131279	0.6991
RPLP1	2.3	1.7	1.35294	0.131279	0.7105
LMAN2	2.3	1.7	1.35294	0.131279	0.742
ENO1	59	43.3	1.36259	0.134364	0.04578
LOXL2	12.3	9	1.36667	0.135663	0.3554
CBX3	3.7	2.7	1.37037	0.136838	0.6165
FASN	3.7	2.7	1.37037	0.136838	0.6738
MYL6	14.7	10.7	1.37383	0.137934	0.2973
HIST1H2BC	6	4.3	1.39535	0.144683	0.7356
CST3	30	21.3	1.40845	0.148742	0.09244
HIST1H4A	11.7	8.3	1.40964	0.149108	0.3397
AKR1B1	16	11.3	1.41593	0.151042	0.2178
MYH9	16	11.3	1.41593	0.151042	0.2306
PKM2	84.7	59.7	1.41876	0.151909	0.0056
AKR1C3	23.7	16.7	1.41916	0.152032	0.1264
GSN	5.7	4	1.425	0.153815	0.4501
SRSF3	1	0.7	1.42857	0.154902	0.6571
ADAM10	1	0.7	1.42857	0.154902	0.6745
DPY30	1	0.7	1.42857	0.154902	0.7061
GSS	1	0.7	1.42857	0.154902	0.7061
RBBP4	1	0.7	1.42857	0.154902	0.7061
NARS	1	0.7	1.42857	0.154902	0.7061
RARRES1	1	0.7	1.42857	0.154902	0.7061
RPS10	1	0.7	1.42857	0.154902	0.7221
ALB	1	0.7	1.42857	0.154902	0.7221
COX6B1	1	0.7	1.42857	0.154902	0.7565
OTUB1	1	0.7	1.42857	0.154902	0.7565
TXNRD1	9	6.3	1.42857	0.154902	0.3723
CCDC80	4.3	3	1.43333	0.156347	0.4784
B4GALT4	4.3	3	1.43333	0.156347	0.4919
EEF1D	4.3	3	1.43333	0.156347	0.5123
BLVRB	3.3	2.3	1.43478	0.156786	0.5885
TAGLN2	14	9.7	1.4433	0.159356	0.2279
PPIB	11.3	7.7	1.46753	0.166588	0.2449
THBS1	100	67.7	1.4771	0.169411	0.0007091
FABP5	7	4.7	1.48936	0.173	0.3832
HINT1	3	2	1.5	0.176091	0.5216
RPS12	3	2	1.5	0.176091	0.5389
HIST1H1E	3	2	1.5	0.176091	0.5554
IDH1	3	2	1.5	0.176091	0.5647
ANXA2	11	7.3	1.50685	0.17807	0.2617
ALCAM	13.7	9	1.52222	0.182478	0.2178
HNRNPA1	8.7	5.7	1.52632	0.183644	0.2901
CAP1	2	1.3	1.53846	0.187087	0.5833
RAP1B	2	1.3	1.53846	0.187087	0.5938
FLRT2	2	1.3	1.53846	0.187087	0.627
ILF3	2	1.3	1.53846	0.187087	0.627
EIF4A1	2	1.3	1.53846	0.187087	0.6378
HEXA	2	1.3	1.53846	0.187087	0.65
SDCBP	13	8.3	1.56627	0.194865	0.1213
GOT2	2.7	1.7	1.58824	0.200915	0.4744
TXNDC5	2.7	1.7	1.58824	0.200915	0.5004
TGFBI	140.7	88.3	1.59343	0.202333	0.000597
MSN	16.7	10.3	1.62136	0.209879	0.08265
MIF	6	3.7	1.62162	0.20995	0.2895
VCL	10.3	6.3	1.63492	0.213497	0.163
YWHAE	3.3	2	1.65	0.217484	0.3788
TBCA	3.3	2	1.65	0.217484	0.3788
SERPINE1	51.7	31	1.66774	0.222129	0.0009091
WDR1	1.7	1	1.7	0.230449	0.505
YWHAB	1.7	1	1.7	0.230449	0.5393
CFL2	1.7	1	1.7	0.230449	0.5393
VAT1	1.7	1	1.7	0.230449	0.5393
BAT1	1.7	1	1.7	0.230449	0.5633
PLBD2	1.7	1	1.7	0.230449	0.5749
PRDX3	1.7	1	1.7	0.230449	0.5749
FSCN1	6.3	3.7	1.7027	0.231139	0.2315
SET	4	2.3	1.73913	0.240332	0.3112
GGH	8.7	5	1.74	0.240549	0.156
UGDH	18	10.3	1.74757	0.242435	0.02928
ARHGDIA	3	1.7	1.76471	0.246672	0.367
CCT2	2.3	1.3	1.76923	0.247784	0.3939
PDLIM1	2.3	1.3	1.76923	0.247784	0.4913
HNRNPK	7.7	4.3	1.7907	0.253022	0.1343
GDI2	6.7	3.7	1.81081	0.257873	0.1751
ADAM17	1.3	0.7	1.85714	0.268845	0.4284
KYNU	1.3	0.7	1.85714	0.268845	0.4284
DHX15	1.3	0.7	1.85714	0.268845	0.453
CAPZA1	1.3	0.7	1.85714	0.268845	0.5154
CHID1	1.3	0.7	1.85714	0.268845	0.5154
PAFAH1B2	1.3	0.7	1.85714	0.268845	0.5154
PRDX5	1.3	0.7	1.85714	0.268845	0.5154
RAC1	1.3	0.7	1.85714	0.268845	0.5154
SDF4	1.3	0.7	1.85714	0.268845	0.541
GALNT10	3.3	1.7	1.94118	0.288065	0.2586
RPS27A	7	3.3	2.12121	0.326584	0.08898
CALM1	3.7	1.7	2.17647	0.337753	0.1415
CTSA	2.3	1	2.3	0.361728	0.2124
HSPB1	3	1.3	2.30769	0.363178	0.2127
HPGD	0.7	0.3	2.33333	0.367977	0.529
PSMB5	0.7	0.3	2.33333	0.367977	0.5467
ADAM15	0.7	0.3	2.33333	0.367977	0.5863
PTPRS	0.7	0.3	2.33333	0.367977	0.5863
CX	0.7	0.3	2.33333	0.367977	0.6052
RARS	0.7	0.3	2.33333	0.367977	0.6052
WARS	0.7	0.3	2.33333	0.367977	0.6052
HUWE1	0.7	0.3	2.33333	0.367977	0.6052
TARS	0.7	0.3	2.33333	0.367977	0.6052
TJP1	0.7	0.3	2.33333	0.367977	0.6052
HAVCR1	0.7	0.3	2.33333	0.367977	0.667
FCGBP	0.7	0.3	2.33333	0.367977	0.6874
PPP5C	0.7	0.3	2.33333	0.367977	0.6874
ROBO1	0.7	0.3	2.33333	0.367977	0.6874
UBE2V2	0.7	0.3	2.33333	0.367977	0.708
SERPINA3	1.7	0.7	2.42857	0.385351	0.2491
GM2A	1.7	0.7	2.42857	0.385351	0.2805
BTF3	1.7	0.7	2.42857	0.385351	0.2805
CAPZB	1.7	0.7	2.42857	0.385351	0.3149
TMSB4X	1.7	0.7	2.42857	0.385351	0.3149
NAP1L4	2	0.7	2.85714	0.455932	0.1503
RAN	2	0.7	2.85714	0.455932	0.193
NAP1L1	2	0.7	2.85714	0.455932	0.1987
NUDC	1	0.3	3.33333	0.522879	0.3145
SRP9	1	0.3	3.33333	0.522879	0.3145
GLRX3	1	0.3	3.33333	0.522879	0.3513
HNRNPH1	1	0.3	3.33333	0.522879	0.3513
CHST11	1	0.3	3.33333	0.522879	0.3513
CTNNA1	1	0.3	3.33333	0.522879	0.3513
ACTC1	1	0.3	3.33333	0.522879	0.3635
CDC37	1	0.3	3.33333	0.522879	0.3635
DDX17	1	0.3	3.33333	0.522879	0.3635
NQO1	1	0.3	3.33333	0.522879	0.3635
ATIC	1	0.3	3.33333	0.522879	0.3913
S100A6	2.7	0.7	3.85714	0.586266	0.06344
EEF1G	1.3	0.3	4.33333	0.636822	0.1412
CYCS	1.3	0.3	4.33333	0.636822	0.186
ANG	1.3	0.3	4.33333	0.636822	0.2165
42980	1.3	0.3	4.33333	0.636822	0.2243
NA	1.3	0.3	4.33333	0.636822	0.2425
LCN2	1.7	0.3	5.66667	0.753328	0.09331
AKR1C2	1.7	0.3	5.66667	0.753328	0.1094
COL12A1	2	0.3	6.66667	0.823909	0.04621
NEU1	2.3	0.3	7.66667	0.884607	0.02683

## Sheet: MSMS-Y49D 
Protein Name	+DOX	- DOX	FC	LogFC	p.value
KRT86	1.5	63.7	0.0235479	-1.62805	2.76e-43
KRT33B	1	31	0.0322581		4.99e-18
KRT85	1.5	35.7	0.0420168	-1.49136	3.87e-23
KRT31	1	18.3	0.0546448	-1.26245	2.87e-15
HIST1H2BC	1	10.3	0.0970874	-1.01284	0.000852
KRTAP3	1	9.3	0.107527	-0.968483	4.78e-08
KRTAP13	1	8.3	0.120482	-0.919078	0.0002
ACTB	2.5	16	0.15625	-0.80618	1.19e-08
KRT34	1	6.3	0.15873	-0.799341	0.00511
KRTAP13	0.5	2.7	0.185185	-0.732394	0.003043
SRSF1	0.5	2.7	0.185185	-0.732394	0.005766
KRT5	1	5	0.2	-0.69897	0.0001203
KRTAP3	1	4.7	0.212766	-0.672098	0.0002228
KRTAP13	1	4.7	0.212766	-0.672098	0.0002841
KRT14	0.5	2.3	0.217391	-0.662758	0.01425
JAG1	0.5	2.3	0.217391	-0.662758	0.03827
VTN	0.5	2.3	0.217391	-0.662758	0.04213
KRT81	0.5	2	0.25	-0.60206	0.003043
KRTAP4	0.5	2	0.25	-0.60206	0.01425
KRTAP11	1	4	0.25	-0.60206	0.0002516
KRTAP4	1	2.7	0.37037	-0.431364	0.002686
MYL12A	0.5	1.3	0.384615	-0.414973	0.2363
GREM1	0.5	1.3	0.384615	-0.414973	0.281
SNRPE	0.5	1.3	0.384615	-0.414973	0.281
NEDD8	0.5	1.3	0.384615	-0.414973	0.3058
TRIM28	0.5	1.3	0.384615	-0.414973	0.5592
LTBP1	1	2.3	0.434783	-0.361728	0.2018
SERPINH1	0.5	1	0.5	-0.30103	0.281
CSE1L	0.5	1	0.5	-0.30103	0.281
HMGB2	0.5	1	0.5	-0.30103	0.281
TSKU	0.5	1	0.5	-0.30103	0.3058
KIF23	0.5	1	0.5	-0.30103	0.4413
RAC1	0.5	1	0.5	-0.30103	0.4786
DENR	0.5	1	0.5	-0.30103	0.518
GLRX3	0.5	1	0.5	-0.30103	0.518
PCOLCE2	0.5	1	0.5	-0.30103	0.518
RPS5	0.5	1	0.5	-0.30103	0.518
SPOCK3	0.5	1	0.5	-0.30103	0.518
NMB	0.5	1	0.5	-0.30103	0.518
BASP1	0.5	1	0.5	-0.30103	0.9384
HLA	1	2	0.5	-0.30103	0.3606
BTD	1	2	0.5	-0.30103	0.3606
CD109	1.5	2.7	0.555556	-0.255273	0.2628
MBTPS1	1	1.7	0.588235	-0.230449	0.3379
PSMB7	1	1.7	0.588235	-0.230449	0.3379
PSAT1	1	1.7	0.588235	-0.230449	0.5516
IGFBPL1	1	1.7	0.588235	-0.230449	0.5844
NIT2	1	1.7	0.588235	-0.230449	0.6181
HLA	2.5	4	0.625	-0.20412	0.2211
CREG1	3	4.7	0.638298	-0.194977	0.1591
PTMA	4.5	7	0.642857	-0.191886	0.2864
PSME2	1.5	2.3	0.652174	-0.185637	0.9637
CCT3	1.5	2.3	0.652174	-0.185637	0.3866
GAA	1.5	2.3	0.652174	-0.185637	0.4299
ALDH3A1	2	3	0.666667	-0.176091	0.4392
PSMA7	2	3	0.666667	-0.176091	0.4597
PDIA4	2.5	3.7	0.675676	-0.170262	0.281
EPDR1	3	4.3	0.697674	-0.156347	0.2312
AHSG	0.5	0.7	0.714286	-0.146128	0.2773
RPS21	0.5	0.7	0.714286	-0.146128	0.4413
CAPZB	0.5	0.7	0.714286	-0.146128	0.518
PTX3	0.5	0.7	0.714286	-0.146128	0.518
RARS	0.5	0.7	0.714286	-0.146128	0.518
HSPH1	0.5	0.7	0.714286	-0.146128	0.5592
NAMPT	0.5	0.7	0.714286	-0.146128	0.5592
RUVBL1	0.5	0.7	0.714286	-0.146128	0.8778
DTD1	0.5	0.7	0.714286	-0.146128	0.9384
CDC37	0.5	0.7	0.714286	-0.146128	0.9384
SRP9	0.5	0.7	0.714286	-0.146128	0.9384
PAM	0.5	0.7	0.714286	-0.146128	0.9993
C1QTNF1	0.5	0.7	0.714286	-0.146128	0.9993
HUWE1	0.5	0.7	0.714286	-0.146128	0.9993
SUB1	0.5	0.7	0.714286	-0.146128	0.9993
CCT7	0.5	0.7	0.714286	-0.146128	0.9993
TUBB	6.5	9	0.722222	-0.141329	0.2808
AXL	6	8.3	0.722892	-0.140927	0.2735
RNASET2	2	2.7	0.740741	-0.130334	0.4392
B3GNT1	2	2.7	0.740741	-0.130334	0.6313
TMEM132A	3.5	4.7	0.744681	-0.12803	0.3736
MRC2	1.5	2	0.75	-0.124939	0.644
MINPP1	1.5	2	0.75	-0.124939	0.644
AMBP	3	4	0.75	-0.124939	0.3294
SMOC1	3	4	0.75	-0.124939	0.3578
PVRL2	1	1.3	0.769231	-0.113943	0.3379
CHST14	1	1.3	0.769231	-0.113943	0.5516
PRKCSH	1	1.3	0.769231	-0.113943	0.5516
CHID1	1	1.3	0.769231	-0.113943	0.5844
CYCS	1	1.3	0.769231	-0.113943	0.5844
MUC5B	1	1.3	0.769231	-0.113943	0.5844
HSPA6	1	1.3	0.769231	-0.113943	0.6181
EPHA7	1	1.3	0.769231	-0.113943	0.999
FSTL3	8.5	11	0.772727	-0.111974	0.1228
COL4A1	6	7.7	0.779221	-0.108339	0.2951
PLOD2	5.5	7	0.785714	-0.104735	0.3064
ITGB1	4.5	5.7	0.789474	-0.102662	0.3461
APOH	4.5	5.7	0.789474	-0.102662	0.5354
HEXB	3	3.7	0.810811	-0.0910805	0.5134
RPLP1	3	3.7	0.810811	-0.0910805	0.85
IGFBP1	14	16.7	0.838323	-0.0765884	0.1619
GNS	11.5	13.7	0.839416	-0.0760227	0.1266
GGH	6.5	7.7	0.844156	-0.0735774	0.558
APLP2	8.5	10	0.85	-0.0705811	0.2067
AGA	4	4.7	0.851064	-0.0700379	0.5137
AREG	2	2.3	0.869565	-0.0606978	0.6313
CNBP	2	2.3	0.869565	-0.0606978	0.6313
PLOD1	2	2.3	0.869565	-0.0606978	0.6313
G3BP1	2	2.3	0.869565	-0.0606978	0.8772
PRNP	5	5.7	0.877193	-0.0569049	0.4944
RNH1	5	5.7	0.877193	-0.0569049	0.9571
HAVCR1	1.5	1.7	0.882353	-0.0543577	0.5865
GALNT10	1.5	1.7	0.882353	-0.0543577	0.5865
FTL	1.5	1.7	0.882353	-0.0543577	0.6149
PIN4	1.5	1.7	0.882353	-0.0543577	0.6149
VASN	1.5	1.7	0.882353	-0.0543577	0.6149
GNB2L1	1.5	1.7	0.882353	-0.0543577	0.644
TWSG1	1.5	1.7	0.882353	-0.0543577	0.644
HNRNPF	1.5	1.7	0.882353	-0.0543577	0.9637
EFEMP1	6	6.7	0.895522	-0.0479236	0.2165
CNTN1	12	13	0.923077	-0.0347621	0.1677
CP	2.5	2.7	0.925926	-0.0334238	0.461
MLF2	2.5	2.7	0.925926	-0.0334238	0.4802
GCNT3	2.5	2.7	0.925926	-0.0334238	0.6641
PTGR1	2.5	2.7	0.925926	-0.0334238	0.8361
CTSL1	31	33.3	0.930931	-0.0310825	0.2745
HSP90AB1	24.5	26	0.942308	-0.0258073	0.1595
HNRNPAB	5	5.3	0.943396	-0.0253059	0.7169
KPNB1	3.5	3.7	0.945946	-0.0241337	0.9293
PTPRS	3.5	3.7	0.945946	-0.0241337	0.9522
LAMC1	23	24.3	0.946502	-0.0238784	0.2434
TUBA1B	9.5	10	0.95	-0.0222764	0.3564
FSTL4	4.5	4.7	0.957447	-0.0188853	0.6849
SPP1	11.5	12	0.958333	-0.0184834	0.6645
GALNT2	7	7.3	0.958904	-0.0182248	0.4152
HNRNPL	5.5	5.7	0.964912	-0.0155122	0.4987
PTMS	5.5	5.7	0.964912	-0.0155122	0.8157
IGFBP3	11	11.3	0.973451	-0.0116858	0.2652
HSPD1	7.5	7.7	0.974026	-0.0114295	0.2283
AMIGO2	8.5	8.7	0.977011	-0.0101003	0.6817
HNRNPA2B1	13.5	13.7	0.985401	-0.0063868	0.4733
PCSK9	48	48.7	0.985626	-0.00628772	0.248
CXCL5	79.5	80.3	0.990037	-0.00434842	0.2898
TFRC	1	1	1	0	0.5516
GLO1	1	1	1	0	0.5844
CCT2	1	1	1	0	0.5844
ADAM10	1	1	1	0	0.5844
ATIC	1	1	1	0	0.6024
ESD	1	1	1	0	0.6024
APEH	1	1	1	0	0.913
ACTR3	1	1	1	0	0.913
BCAM	1	1	1	0	0.913
EEF1B2	1	1	1	0	0.913
ERH	1	1	1	0	0.913
PFN2	1	1	1	0	0.913
RBBP4	1	1	1	0	0.913
TAF15	1	1	1	0	0.913
SGTA	1	1	1	0	0.913
SPINT2	1	1	1	0	0.913
PTGES3	1	1	1	0	0.913
USP14	1	1	1	0	0.913
VASP	1	1	1	0	0.913
HN1	1	1	1	0	0.999
TXNDC5	2	2	1	0	0.6059
COX6B1	2	2	1	0	0.6572
STC1	2	2	1	0	0.6835
CD9	2	2	1	0	0.8772
ECH1	2	2	1	0	0.8772
EPHB2	2	2	1	0	0.8772
MT2A	2	2	1	0	0.8772
PEPD	2	2	1	0	0.8772
PSMB6	2	2	1	0	0.8772
CALR	2	2	1	0	0.8772
CAP1	2	2	1	0	0.8772
LTBP4	2	2	1	0	0.9378
ROBO1	2	2	1	0	0.9682
PABPC1	3	3	1	0	0.5514
FCGBP	3	3	1	0	0.6457
RPLP2	3	3	1	0	0.7341
RPS12	4	4	1	0	0.6873
TXN	8	8	1	0	0.443
HNRNPD	9	9	1	0	0.59
TGFB2	13	13	1	0	0.5289
TIMP1	54.5	54.3	1.00368	0.00159667	0.2049
AGRN	40.5	40.3	1.00496	0.00214998	0.2591
PSAP	35	34.7	1.00865	0.00373857	0.2737
LAMC2	19.5	19.3	1.01036	0.0044773	0.5223
GRN	11.5	11.3	1.0177	0.0076194	0.5451
QSOX1	26.5	26	1.01923	0.00827253	0.4791
C1R	31	30.3	1.0231	0.00991907	0.2958
CTSZ	12	11.7	1.02564	0.0109954	0.7402
PTPRK	7.5	7.3	1.0274	0.0117384	0.4296
RNASE4	9	8.7	1.03448	0.0147233	0.531
LTBP2	5.5	5.3	1.03774	0.0160868	0.8157
DAG1	13.5	13	1.03846	0.0163904	0.8469
CTSD	47.5	45.7	1.03939	0.0167774	0.594
UGDH	12.5	12	1.04167	0.0177288	0.5309
B4GALT1	12.5	12	1.04167	0.0177288	0.6224
SOD2	4.5	4.3	1.04651	0.0197441	0.8968
UBA1	6	5.7	1.05263	0.0222764	0.7922
LMAN2	6	5.7	1.05263	0.0222764	0.8405
IGFBP4	109.5	103.3	1.06002	0.0253138	0.3442
CTSA	3.5	3.3	1.06061	0.0255541	0.6889
RARRES1	3.5	3.3	1.06061	0.0255541	0.876
DNASE2	3.5	3.3	1.06061	0.0255541	0.8835
FBN2	12	11.3	1.06195	0.0261028	0.7521
COL6A1	8.5	8	1.0625	0.0263289	0.3593
GOLM1	5	4.7	1.06383	0.0268721	0.6819
SPTAN1	5	4.7	1.06383	0.0268721	0.9768
IGFBP7	41.5	39	1.0641	0.0269835	0.6656
LGALS3BP	52.5	49.3	1.06491	0.0273124	0.2939
DKK1	11	10.3	1.06796	0.0285555	0.5262
VCP	19	17.7	1.07345	0.0307803	0.7341
DPYSL2	4	3.7	1.08108	0.0338583	0.6303
MET	4	3.7	1.08108	0.0338583	0.6491
PLS3	4	3.7	1.08108	0.0338583	0.6873
PHPT1	4	3.7	1.08108	0.0338583	0.8482
PSMA2	4	3.7	1.08108	0.0338583	0.8694
KYNU	4	3.7	1.08108	0.0338583	0.9121
HSPG2	94.5	87.3	1.08247	0.0344176	0.4176
NRG1	6.5	6	1.08333	0.0347621	0.7807
DSG2	2.5	2.3	1.08696	0.0362122	0.6879
SET	2.5	2.3	1.08696	0.0362122	0.8224
EFNA1	2.5	2.3	1.08696	0.0362122	0.8629
SERBP1	2.5	2.3	1.08696	0.0362122	0.9169
TIMP2	51	46.7	1.09208	0.0382533	0.5103
GPC1	8	7.3	1.09589	0.0397671	0.6729
EEF1A1	13.5	12.3	1.09756	0.0404287	0.6561
CST3	31.5	28.7	1.09756	0.0404287	0.7106
APP	61.5	56	1.09821	0.0406871	0.5484
PCBP1	5.5	5	1.1	0.0413927	0.7801
CDH6	11	10	1.1	0.0413927	0.7417
CLU	70	63.3	1.10585	0.0436943	0.9399
PAPPA	12.5	11.3	1.10619	0.0438316	0.7685
SFPQ	3	2.7	1.11111	0.0457575	0.6243
CANT1	3	2.7	1.11111	0.0457575	0.6457
MMP2	3	2.7	1.11111	0.0457575	0.8142
CD59	3	2.7	1.11111	0.0457575	0.85
EIF6	3	2.7	1.11111	0.0457575	0.8906
HTRA1	7	6.3	1.11111	0.0457575	0.682
LTBP3	17	15.3	1.11111	0.0457575	0.7004
STIP1	4.5	4	1.125	0.0511525	0.797
VCAN	22	19.3	1.1399	0.0568654	0.7984
IGFBP6	18	15.7	1.1465	0.0593729	0.899
C3	66.5	58	1.14655	0.0593937	0.6628
LAMA5	50.5	44	1.14773	0.0598387	0.5031
C1S	21.5	18.7	1.14973	0.0605969	0.9468
CTSS	11.5	10	1.15	0.0606978	0.978
NPM1	24.5	21.3	1.15023	0.0607865	0.9232
GPI	13	11.3	1.15044	0.0608649	0.6686
RBMX	1.5	1.3	1.15385	0.0621479	0.5587
SLC3A2	1.5	1.3	1.15385	0.0621479	0.5865
RPS25	1.5	1.3	1.15385	0.0621479	0.7614
PCBD1	1.5	1.3	1.15385	0.0621479	0.8936
TP53I3	1.5	1.3	1.15385	0.0621479	0.8936
ATP5B	1.5	1.3	1.15385	0.0621479	0.9286
SSB	1.5	1.3	1.15385	0.0621479	0.9286
CCT5	1.5	1.3	1.15385	0.0621479	0.9286
CFL2	1.5	1.3	1.15385	0.0621479	0.9637
CFB	33.5	29	1.15517	0.0626468	0.6635
CFD	5	4.3	1.16279	0.0655015	0.509
TGFB1	5	4.3	1.16279	0.0655015	0.8447
CALM1	3.5	3	1.16667	0.0669468	0.6283
AKR1C1	3.5	3	1.16667	0.0669468	0.6685
PSME1	3.5	3	1.16667	0.0669468	0.8607
IGFBP2	3.5	3	1.16667	0.0669468	0.9234
KRT8	5.5	4.7	1.17021	0.0682648	0.5271
CRIM1	5.5	4.7	1.17021	0.0682648	0.997
TGFBI	138	117.7	1.17247	0.0691026	0.7972
NACA	2	1.7	1.17647	0.0705811	0.7672
MAT2A	2	1.7	1.17647	0.0705811	0.8772
HSPA13	2	1.7	1.17647	0.0705811	0.9378
NRCAM	36.5	31	1.17742	0.0709312	0.8798
CFH	33.5	28.3	1.18375	0.0732584	0.7634
FN1	88.5	74.7	1.18474	0.0736227	0.7537
CD44	21	17.7	1.18644	0.074246	0.9647
GDI2	8	6.7	1.19403	0.0770152	0.7835
COL5A2	8	6.7	1.19403	0.0770152	0.7866
NPC2	29.5	24.7	1.19433	0.0771251	0.569
COL7A1	13.5	11.3	1.19469	0.0772553	0.8971
COL18A1	10	8.3	1.20482	0.0809219	0.8641
SPOCK1	25	20.7	1.20773	0.0819697	0.9435
PSMA1	4	3.3	1.21212	0.0835461	0.7396
HSPA9	4	3.3	1.21212	0.0835461	0.8908
HNRNPA1	12.5	10.3	1.21359	0.0840728	0.8653
FSCN1	8.5	7	1.21429	0.0843209	0.5199
PVR	8.5	7	1.21429	0.0843209	0.9485
FBLN1	4.5	3.7	1.21622	0.0850108	0.7774
HSPA4	4.5	3.7	1.21622	0.0850108	0.8168
COL5A1	30.5	25	1.22	0.0863598	0.982
HSP90AA1	46.5	38	1.22368	0.0876694	0.9757
GAPDH	42	34.3	1.22449	0.0879552	0.7261
PDCD6IP	6.5	5.3	1.22642	0.0886375	0.9851
CSF1	7	5.7	1.22807	0.0892232	0.8419
IDH1	7	5.7	1.22807	0.0892232	0.8585
CTSC	7	5.7	1.22807	0.0892232	0.9689
PGAM1	16	13	1.23077	0.0901766	0.7562
ALDH1A1	57.5	46.7	1.23126	0.090351	0.9177
CTSB	25	20.3	1.23153	0.090444	0.6458
CDH2	28	22.7	1.23348	0.0911322	0.6628
PTPRF	9.5	7.7	1.23377	0.0912329	0.9518
HSPA5	11.5	9.3	1.23656	0.0922149	0.8356
COL4A2	12	9.7	1.23711	0.0924095	0.8394
AKR1B10	28.5	23	1.23913	0.093117	0.8837
LDHA	14.5	11.7	1.23932	0.0931821	0.7963
CXCL3	14.5	11.7	1.23932	0.0931821	0.9706
VIM	43.5	35	1.24286	0.0944212	0.9712
PRDX1	24.5	19.7	1.24365	0.0946999	0.5236
LTA4H	2.5	2	1.25	0.09691	0.551
OLFML2A	2.5	2	1.25	0.09691	0.8504
STC2	2.5	2	1.25	0.09691	0.8629
ST13	2.5	2	1.25	0.09691	0.8898
PKM2	108.5	86.3	1.25724	0.0994189	0.658
PLAU	21	16.7	1.25749	0.0995028	0.8496
FLNA	63	50	1.26	0.100371	0.6679
PDIA3	8.5	6.7	1.26866	0.103344	0.9414
GSTP1	16.5	13	1.26923	0.103541	0.8609
LGMN	8	6.3	1.26984	0.103749	0.9707
B2M	37	29	1.27586	0.105804	0.8136
HMGB1	11.5	9	1.27778	0.106455	0.7958
LGALS1	17	13.3	1.2782	0.106597	0.8952
TAGLN2	15	11.7	1.28205	0.107905	0.8307
ALCAM	15	11.7	1.28205	0.107905	0.842
IGF2	3.5	2.7	1.2963	0.112704	0.8835
CLTC	3.5	2.7	1.2963	0.112704	0.8997
FKBP1A	3.5	2.7	1.2963	0.112704	0.8997
NUCB1	61.5	47.3	1.30021	0.114014	0.6149
PA2G4	9.5	7.3	1.30137	0.114401	0.7751
NRP1	3	2.3	1.30435	0.115393	0.8256
ITGA3	3	2.3	1.30435	0.115393	0.865
GSTO1	3	2.3	1.30435	0.115393	0.8745
AHCY	3	2.3	1.30435	0.115393	0.8745
PSMA6	3	2.3	1.30435	0.115393	0.8991
ATP6AP1	3	2.3	1.30435	0.115393	0.9423
CORO1C	7.5	5.7	1.31579	0.119186	0.744
CFL1	37	28	1.32143	0.121044	0.4393
TPI1	70.5	53.3	1.3227	0.121462	0.2494
LAMB1	22.5	17	1.32353	0.121734	0.6861
ALDOA	49	37	1.32432	0.121994	0.6659
HSPA8	58	43.7	1.32723	0.122947	0.4879
MDH1	12	9	1.33333	0.124939	0.6901
CLSTN1	29	21.7	1.33641	0.125938	0.551
NCL	17	12.7	1.33858	0.126645	0.8845
HIST1H4A	20.5	15.3	1.33987	0.127062	0.6755
PPIA	70	52	1.34615	0.129095	0.1752
SOD1	8.5	6.3	1.34921	0.130078	0.622
MYL6	18	13.3	1.35338	0.131421	0.3326
TLN1	10.5	7.7	1.36364	0.134699	0.5668
ILF3	4.5	3.3	1.36364	0.134699	0.7563
EIF5A	10	7.3	1.36986	0.136677	0.9533
FKBP4	5.5	4	1.375	0.138303	0.8006
EEF2	28.5	20.7	1.37681	0.138875	0.6018
HIST1H2AD	12.5	9	1.38889	0.142668	0.2336
NME1	6	4.3	1.39535	0.144683	0.4668
TXNDC17	6	4.3	1.39535	0.144683	0.8639
DSTN	8	5.7	1.40351	0.147215	0.7378
PGD	14.5	10.3	1.40777	0.148531	0.508
CCL2	15.5	11	1.40909	0.148939	0.6712
FLNB	24	17	1.41176	0.149762	0.3227
PFN1	57.5	40.7	1.41278	0.150073	0.143
SDC4	1	0.7	1.42857	0.154902	0.1244
GALNS	1	0.7	1.42857	0.154902	0.5607
NA	1	0.7	1.42857	0.154902	0.5607
DPY30	1	0.7	1.42857	0.154902	0.6024
DDT	1	0.7	1.42857	0.154902	0.913
BAT1	1	0.7	1.42857	0.154902	0.913
CAPRIN1	1	0.7	1.42857	0.154902	0.913
CAPZA2	1	0.7	1.42857	0.154902	0.913
CBX5	1	0.7	1.42857	0.154902	0.913
CACYBP	1	0.7	1.42857	0.154902	0.913
KTN1	1	0.7	1.42857	0.154902	0.913
HPGD	1	0.7	1.42857	0.154902	0.913
RPS10	1	0.7	1.42857	0.154902	0.913
SNRPN	1	0.7	1.42857	0.154902	0.913
S100A16	1	0.7	1.42857	0.154902	0.913
ALYREF	1	0.7	1.42857	0.154902	0.913
UBE2V2	1	0.7	1.42857	0.154902	0.913
CNP	1	0.7	1.42857	0.154902	0.956
EFNA5	1	0.7	1.42857	0.154902	0.956
NARS	1	0.7	1.42857	0.154902	0.956
HNRNPC	9	6.3	1.42857	0.154902	0.7972
TPP1	12.5	8.7	1.43678	0.157391	0.6733
CLIC1	11.5	8	1.4375	0.157608	0.5985
NEO1	11.5	8	1.4375	0.157608	0.7276
VCL	10.5	7.3	1.43836	0.157866	0.6034
TKT	107	74.3	1.44011	0.158395	0.1563
TFPI	13	9	1.44444	0.159701	0.6346
HSPA1A	30.5	21	1.45238	0.162081	0.3688
LMNA	16	11	1.45455	0.162727	0.497
MDH2	32	22	1.45455	0.162727	0.2881
ACTN4	71	48.7	1.45791	0.163729	0.3029
PROS1	2.5	1.7	1.47059	0.167491	0.551
MATR3	2.5	1.7	1.47059	0.167491	0.551
ANP32A	2.5	1.7	1.47059	0.167491	0.551
HMGA1	2.5	1.7	1.47059	0.167491	0.5765
RPL22	2.5	1.7	1.47059	0.167491	0.5765
DKK3	2.5	1.7	1.47059	0.167491	0.9441
CXCL1	56	38	1.47368	0.168404	0.8338
PRSS23	4	2.7	1.48148	0.170696	0.4562
COTL1	4	2.7	1.48148	0.170696	0.6966
CXCL2	4	2.7	1.48148	0.170696	0.718
EEF1D	5.5	3.7	1.48649	0.172161	0.4275
MMP7	13	8.7	1.49425	0.174424	0.3687
ACTC1	1.5	1	1.5	0.176091	0.6894
BTF3	1.5	1	1.5	0.176091	0.6894
NPEPPS	1.5	1	1.5	0.176091	0.6894
ARCN1	1.5	1	1.5	0.176091	0.725
GCLM	1.5	1	1.5	0.176091	0.725
PDIA6	1.5	1	1.5	0.176091	0.725
PNP	1.5	1	1.5	0.176091	0.725
PFDN2	1.5	1	1.5	0.176091	0.7614
HSP90B1	1.5	1	1.5	0.176091	0.8936
RPLP0	1.5	1	1.5	0.176091	0.8936
CYR61	3	2	1.5	0.176091	0.5951
SH3BGRL3	3	2	1.5	0.176091	0.6188
YWHAQ	3	2	1.5	0.176091	0.643
PLBD2	3	2	1.5	0.176091	0.8395
GOT1	3	2	1.5	0.176091	0.865
PAFAH1B2	3	2	1.5	0.176091	0.865
TMSB4X	3	2	1.5	0.176091	0.865
SPTBN1	3	2	1.5	0.176091	0.8906
RPS27A	3	2	1.5	0.176091	0.8991
GLA	3	2	1.5	0.176091	0.9164
B4GALT4	4.5	3	1.5	0.176091	0.3813
HIST3H3	4.5	3	1.5	0.176091	0.7359
CBX3	4.5	3	1.5	0.176091	0.8168
PEBP1	6	4	1.5	0.176091	0.6246
LDLR	6	4	1.5	0.176091	0.8278
TPM4	12	8	1.5	0.176091	0.5648
FSTL1	18	12	1.5	0.176091	0.5954
AKR1C3	51	34	1.5	0.176091	0.1173
ECHS1	3	2	1.5	0.176091	0.3484
PPIB	17	11.3	1.50442	0.17737	0.3884
SRGN	5	3.3	1.51515	0.180456	0.9571
PDGFD	3.5	2.3	1.52174	0.18234	0.4352
PCSK1N	3.5	2.3	1.52174	0.18234	0.4352
LRRC59	3.5	2.3	1.52174	0.18234	0.6505
CSRP1	3.5	2.3	1.52174	0.18234	0.6505
PDCD5	3.5	2.3	1.52174	0.18234	0.9234
SLC39A10	2	1.3	1.53846	0.187087	0.7672
KRT7	2	1.3	1.53846	0.187087	0.7672
YWHAB	2	1.3	1.53846	0.187087	0.7984
EEF1G	2	1.3	1.53846	0.187087	0.7984
GPR126	2	1.3	1.53846	0.187087	0.7984
VAT1	2	1.3	1.53846	0.187087	0.7984
TPM3	2	1.3	1.53846	0.187087	0.9075
S100A11	17	11	1.54545	0.189056	0.316
TALDO1	15	9.7	1.54639	0.18932	0.3526
SDCBP	10.5	6.7	1.56716	0.195114	0.6879
UCHL1	21.5	13.7	1.56934	0.195718	0.3906
MYH9	19	12	1.58333	0.199572	0.5388
HSPB1	7.5	4.7	1.59574	0.202963	0.4315
YWHAG	8.5	5.3	1.60377	0.205143	0.394
PGK1	45	28	1.60714	0.206054	0.08017
APEX1	6	3.7	1.62162	0.20995	0.6246
HNRNPR	6.5	4	1.625	0.210853	0.256
MIF	6.5	4	1.625	0.210853	0.3641
HDGF	6.5	4	1.625	0.210853	0.3765
KRT18	6.5	4	1.625	0.210853	0.5029
SERPINE2	26	16	1.625	0.210853	0.1654
NME2	26.5	16.3	1.62577	0.211058	0.2969
PROCR	13.5	8.3	1.62651	0.211256	0.3883
LOXL2	7	4.3	1.62791	0.21163	0.4115
PLEC	31	18.7	1.65775	0.21952	0.2123
ARHGDIA	4.5	2.7	1.66667	0.221849	0.7769
PFAS	0.5	0.3	1.66667	0.221849	0.2392
EIF4B	0.5	0.3	1.66667	0.221849	0.2773
CHMP4B	0.5	0.3	1.66667	0.221849	0.8778
KHSRP	0.5	0.3	1.66667	0.221849	0.8778
VBP1	0.5	0.3	1.66667	0.221849	0.8778
APLP1	0.5	0.3	1.66667	0.221849	0.9384
CHST3	0.5	0.3	1.66667	0.221849	0.9384
SYNCRIP	0.5	0.3	1.66667	0.221849	0.9384
RAB10	0.5	0.3	1.66667	0.221849	0.9384
GM2A	0.5	0.3	1.66667	0.221849	0.9384
ANGPTL4	0.5	0.3	1.66667	0.221849	0.9993
CSTB	0.5	0.3	1.66667	0.221849	0.9993
DDB1	0.5	0.3	1.66667	0.221849	0.9993
DPP3	0.5	0.3	1.66667	0.221849	0.9993
HIST1H2BK	0.5	0.3	1.66667	0.221849	0.9993
HNRNPUL2	0.5	0.3	1.66667	0.221849	0.9993
KHDRBS1	0.5	0.3	1.66667	0.221849	0.9993
MAP4	0.5	0.3	1.66667	0.221849	0.9993
OTUB1	0.5	0.3	1.66667	0.221849	0.9993
PDXK	0.5	0.3	1.66667	0.221849	0.9993
PLIN3	0.5	0.3	1.66667	0.221849	0.9993
PSMB1	0.5	0.3	1.66667	0.221849	0.9993
RAP1B	0.5	0.3	1.66667	0.221849	0.9993
RPL5	0.5	0.3	1.66667	0.221849	0.9993
SNRPF	0.5	0.3	1.66667	0.221849	0.9993
2017-09-02	0.5	0.3	1.66667	0.221849	0.9993
TPD52	0.5	0.3	1.66667	0.221849	0.9993
XRCC6	0.5	0.3	1.66667	0.221849	0.9993
CCDC80	5.5	3.3	1.66667	0.221849	0.4423
ENO1	85.5	51.3	1.66667	0.221849	0.006997
ACLY	13	7.7	1.68831	0.227453	0.3774
PARK7	8.5	5	1.7	0.230449	0.3505
YWHAZ	21	12.3	1.70732	0.232314	0.2456
LASP1	4	2.3	1.73913	0.240332	0.5118
LDHB	14.5	8.3	1.74699	0.24229	0.04358
FUBP1	3.5	2	1.75	0.243038	0.4166
HMGN2	3.5	2	1.75	0.243038	0.4352
FAM3C	3.5	2	1.75	0.243038	0.6505
GLOD4	3.5	2	1.75	0.243038	0.6505
PSMA5	3.5	2	1.75	0.243038	0.6505
QPCT	3.5	2	1.75	0.243038	0.6958
CTSF	3.5	2	1.75	0.243038	0.9234
HINT1	7	4	1.75	0.243038	0.4244
S100A4	7	4	1.75	0.243038	0.4375
TXNRD1	10.5	6	1.75	0.243038	0.3335
P4HB	10.5	6	1.75	0.243038	0.5549
FABP5	6.5	3.7	1.75676	0.244712	0.5325
ANP32B	3	1.7	1.76471	0.246672	0.6188
EIF4A1	3	1.7	1.76471	0.246672	0.386
PPT1	3	1.7	1.76471	0.246672	0.4058
AKR1B1	31.5	17.7	1.77966	0.250337	0.0566
MSN	27.5	15.3	1.79739	0.254641	0.1492
NEU1	5.5	3	1.83333	0.263241	0.2987
IQGAP1	5.5	3	1.83333	0.263241	0.6414
SPARC	21.5	11.7	1.83761	0.264253	0.1019
ACTG1	78.5	42.7	1.83841	0.264442	0.000306
ANXA2	5	2.7	1.85185	0.267606	0.3843
SDF4	5	2.7	1.85185	0.267606	0.267
BMP1	10	5.3	1.88679	0.275724	0.233
BLVRB	7	3.7	1.89189	0.276896	0.4115
HNRNPK	9.5	5	1.9	0.278754	0.3217
ATRN	2.5	1.3	1.92308	0.283997	0.551
GLB1	2.5	1.3	1.92308	0.283997	0.551
PRDX5	2.5	1.3	1.92308	0.283997	0.551
CHST11	2.5	1.3	1.92308	0.283997	0.6028
PDLIM1	2.5	1.3	1.92308	0.283997	0.3019
ACTN1	4.5	2.3	1.95652	0.291485	0.3224
PAFAH1B3	4.5	2.3	1.95652	0.291485	0.351
FASN	6.5	3.3	1.9697	0.294399	0.706
NRP2	8.5	4.3	1.97674	0.29595	0.2513
SERPINE1	47.5	24	1.97917	0.296482	0.001426
RAB11B	2	1	2	0.30103	0.7984
FBN1	2	1	2	0.30103	0.8301
TBCB	2	1	2	0.30103	0.8301
PRDX6	6	3	2	0.30103	0.4817
CUTA	2	1	2	0.30103	0.4354
SIAE	2	1	2	0.30103	0.4613
CPE	2	1	2	0.30103	0.4881
RPL12	6	3	2	0.30103	0.2398
LCN2	5.5	2.7	2.03704	0.308999	0.2753
GOT2	5.5	2.7	2.03704	0.308999	0.2869
RAN	3.5	1.7	2.05882	0.313619	0.4166
PCNA	3.5	1.7	2.05882	0.313619	0.4352
AKR1C2	3.5	1.7	2.05882	0.313619	0.4545
BST1	3.5	1.7	2.05882	0.313619	0.6505
IL8	13	6.3	2.06349	0.314603	0.6131
EZR	10.5	5	2.1	0.322219	0.2554
THBS1	61.5	29	2.12069	0.326477	0.0003088
SFN	1.5	0.7	2.14286	0.330993	0.332
HNRNPH1	1.5	0.7	2.14286	0.330993	0.332
NSFL1C	1.5	0.7	2.14286	0.330993	0.332
NAP1L4	1.5	0.7	2.14286	0.330993	0.3587
PRDX3	1.5	0.7	2.14286	0.330993	0.6546
IMUP	1.5	0.7	2.14286	0.330993	0.6894
PRPF19	1.5	0.7	2.14286	0.330993	0.6894
MEGF8	1.5	0.7	2.14286	0.330993	0.725
NONO	1.5	0.7	2.14286	0.330993	0.725
OLA1	1.5	0.7	2.14286	0.330993	0.725
HIST1H1D	1.5	0.7	2.14286	0.330993	0.725
CTNNB1	1.5	0.7	2.14286	0.330993	0.7614
PSMB5	1.5	0.7	2.14286	0.330993	0.7614
ACAT2	1.5	0.7	2.14286	0.330993	0.7614
ADAM17	1.5	0.7	2.14286	0.330993	0.7614
ACTR2	1.5	0.7	2.14286	0.330993	0.7984
OLFML3	13	6	2.16667	0.335792	0.154
TBCA	5	2.3	2.17391	0.337242	0.2915
G6PD	23	10.3	2.23301	0.348891	0.05219
YWHAE	11.5	5	2.3	0.361728	0.1171
RPSA	3	1.3	2.30769	0.363178	0.643
HEXA	3	1.3	2.30769	0.363178	0.3306
AK2	3	1.3	2.30769	0.363178	0.3306
HNRNPU	3	1.3	2.30769	0.363178	0.386
DPYSL3	7	3	2.33333	0.367977	0.3007
GSR	4	1.7	2.35294	0.371611	0.3269
COCH	5.5	2.3	2.3913	0.378635	0.4275
CBR1	5.5	2.3	2.3913	0.378635	0.09847
ANG	2.5	1	2.5	0.39794	0.551
SIRPB1	2.5	1	2.5	0.39794	0.551
TCEA1	2.5	1	2.5	0.39794	0.2837
RPL10A	2.5	1	2.5	0.39794	0.2837
AKR1A1	9.5	3.7	2.56757	0.409522	0.08751
NQO1	4.5	1.7	2.64706	0.422764	0.2088
ALB	3.5	1.3	2.69231	0.430125	0.03505
PPP2R1A	2	0.7	2.85714	0.455932	0.1951
DDAH2	2	0.7	2.85714	0.455932	0.1951
EDN1	2	0.7	2.85714	0.455932	0.4613
SSBP1	2	0.7	2.85714	0.455932	0.4613
HIST1H2BD	17.5	6	2.91667	0.464887	0.03167
HMGB3	3	1	3	0.477121	0.4058
PPA1	3	1	3	0.477121	0.4058
HSPE1	7	2.3	3.04348	0.48337	0.1044
HAPLN3	1	0.3	3.33333	0.522879	0.1092
HAVCR1	1	0.3	3.33333	0.522879	0.1092
HSP90AB2P	1	0.3	3.33333	0.522879	0.1244
FKBP3	1	0.3	3.33333	0.522879	0.5607
LMNB1	1	0.3	3.33333	0.522879	0.5607
TARS	1	0.3	3.33333	0.522879	0.5607
ARPC1B	1	0.3	3.33333	0.522879	0.6024
DHX9	1	0.3	3.33333	0.522879	0.6024
FZD2	1	0.3	3.33333	0.522879	0.6024
MFGE8	1	0.3	3.33333	0.522879	0.6024
NUDC	1	0.3	3.33333	0.522879	0.6024
S100A6	1	0.3	3.33333	0.522879	0.6024
SAE1	1	0.3	3.33333	0.522879	0.6024
SRSF3	1	0.3	3.33333	0.522879	0.6024
TPD52L2	1	0.3	3.33333	0.522879	0.6024
LACTB2	1	0.3	3.33333	0.522879	0.646
TJP1	1	0.3	3.33333	0.522879	0.646
HIST1H1C	1	0.3	3.33333	0.522879	0.646
ASAH1	4.5	1.3	3.46154	0.539269	0.2196
PPIF	3.5	1	3.5	0.544068	0.2374
NUDT5	3.5	1	3.5	0.544068	0.265
ANXA1	2.5	0.7	3.57143	0.552842	0.009529
CAPZA1	2.5	0.7	3.57143	0.552842	0.2663
GSN	2.5	0.7	3.57143	0.552842	0.2837
HLA	2	0.5	4	0.60206	0.02978
NAP1L1	4	1	4	0.60206	0.15
DLD	3	0.7	4.28571	0.632023	0.06617
STMN1	1.5	0.3	5	0.69897	0.04151
RBM8A	1.5	0.3	5	0.69897	0.04685
UBA2	1.5	0.3	5	0.69897	0.3069
CX	1.5	0.3	5	0.69897	0.332
ACP1	1.5	0.3	5	0.69897	0.332
WARS	1.5	0.3	5	0.69897	0.332
CCT4	1.5	0.3	5	0.69897	0.332
RPL30	1.5	0.3	5	0.69897	0.3587
HPRT1	1.5	0.3	5	0.69897	0.3587
LMNB2	1.5	0.3	5	0.69897	0.3587
DDX17	1.5	0.3	5	0.69897	0.387
CTNNA1	2.5	0.5	5	0.69897	0.01069
KRT19	2.5	0.5	5	0.69897	0.01069
TUBB2C	5	1	5	0.69897	0.0885
WDR1	6.5	1.3	5	0.69897	0.01572
CTSL2	2	0.3	6.66667	0.823909	0.1951
DUT	2.5	0.3	8.33333	0.920819	0.1047
FRAS1	2.5	0.3	8.33333	0.920819	0.1047
SRPX	2.5	0.3	8.33333	0.920819	0.1047

## Sheet: MSMS_R87K 
Protein Name	+DOX	-DOX	FC	LogFC	p.value
BAT1	0.3	2	0.15	-0.823909	0.04928
PVRL2	0.3	1.7	0.176471	-0.753328	0.107
SSB	0.3	1.3	0.230769	-0.636822	0.2182
PTPRK	0.7	2.7	0.259259	-0.586266	0.05626
PCMT1	0.3	1	0.3	-0.522879	0.3278
DDX46	0.3	1	0.3	-0.522879	0.3408
DHX15	0.3	1	0.3	-0.522879	0.3408
EIF3D	0.3	1	0.3	-0.522879	0.3408
VPS28	0.3	1	0.3	-0.522879	0.3408
AIFM1	0.3	1	0.3	-0.522879	0.3604
CHST14	0.3	1	0.3	-0.522879	0.3743
DUT	0.3	1	0.3	-0.522879	0.3953
TXNDC5	0.7	2.3	0.304348	-0.51663	0.08862
HSPA6	0.7	2.3	0.304348	-0.51663	0.09673
SND1	0.7	2.3	0.304348	-0.51663	0.09829
SYNCRIP	0.7	2	0.35	-0.455932	0.1614
PRDX5	0.7	2	0.35	-0.455932	0.1639
COX6B1	0.7	1.7	0.411765	-0.385351	0.2724
PRPF19	0.7	1.7	0.411765	-0.385351	0.2724
CXCL2	0.7	1.7	0.411765	-0.385351	0.2811
RAB11B	0.7	1.7	0.411765	-0.385351	0.2811
NUDT5	0.7	1.7	0.411765	-0.385351	0.29
HMGN2	0.7	1.7	0.411765	-0.385351	0.3033
NONO	0.7	1.7	0.411765	-0.385351	0.3033
ALB	2	4.7	0.425532	-0.371068	0.1266
CNTN1	0.3	0.7	0.428571	-0.367977	0.5326
OTUB1	0.3	0.7	0.428571	-0.367977	0.5523
EIF3I	0.3	0.7	0.428571	-0.367977	0.5616
ENO3	0.3	0.7	0.428571	-0.367977	0.5724
EFNA5	0.3	0.7	0.428571	-0.367977	0.582
ADAM10	0.3	0.7	0.428571	-0.367977	0.6128
CTNNB1	0.3	0.7	0.428571	-0.367977	0.6128
CMPK1	0.3	0.7	0.428571	-0.367977	0.6128
RPL23A	0.3	0.7	0.428571	-0.367977	0.6128
ANXA1	0.3	0.7	0.428571	-0.367977	0.6128
CX	0.3	0.7	0.428571	-0.367977	0.6342
PDXK	0.3	0.7	0.428571	-0.367977	0.6342
PSMA5	1.3	3	0.433333	-0.363178	0.1803
ANP32A	1	2.3	0.434783	-0.361728	0.2453
CCT2	1.7	3.7	0.459459	-0.337753	0.1649
CNP	1.3	2.7	0.481481	-0.31742	0.2875
HLA	1	2	0.5	-0.30103	0.3317
ARCN1	1	2	0.5	-0.30103	0.3404
NEU1	1	2	0.5	-0.30103	0.3903
EIF5A	3.7	7.3	0.506849	-0.295121	0.0672
SH3BGRL3	1.7	3.3	0.515152	-0.288065	0.2283
TRIM28	1.7	3.3	0.515152	-0.288065	0.2283
GSTO1	1.7	3.3	0.515152	-0.288065	0.2389
FAM3C	0.7	1.3	0.538462	-0.268845	0.4363
PFDN2	0.7	1.3	0.538462	-0.268845	0.4363
PPA1	0.7	1.3	0.538462	-0.268845	0.4363
RAP1B	0.7	1.3	0.538462	-0.268845	0.4363
ZYX	0.7	1.3	0.538462	-0.268845	0.455
PAICS	0.7	1.3	0.538462	-0.268845	0.4742
NA	0.7	1.3	0.538462	-0.268845	0.4742
HNRNPL	3.3	6	0.55	-0.259637	0.1616
DSTN	5	9	0.555556	-0.255273	0.09166
SDCBP	6.3	11.3	0.557522	-0.253738	0.05782
PSME1	1.7	3	0.566667	-0.246672	0.3256
LTBP4	1.7	3	0.566667	-0.246672	0.3325
TUBA1B	5.7	10	0.57	-0.244125	0.0779
B4GALT1	3.7	6.3	0.587302	-0.231139	0.2103
CDC37	1	1.7	0.588235	-0.230449	0.5011
ACTR3	1	1.7	0.588235	-0.230449	0.5073
NEDD8	1	1.7	0.588235	-0.230449	0.537
GLOD4	1	1.7	0.588235	-0.230449	0.5428
HMGB3	1	1.7	0.588235	-0.230449	0.5428
STC1	1	1.7	0.588235	-0.230449	0.5428
HNRPDL	1	1.7	0.588235	-0.230449	0.5612
PARK7	3	5	0.6	-0.221849	0.2708
HSPA5	7.7	12.7	0.606299	-0.217313	0.08592
TUBB	6.3	10.3	0.61165	-0.213497	0.1198
HSPD1	6.3	10.3	0.61165	-0.213497	0.127
HIST1H2BD	6.3	10.3	0.61165	-0.213497	0.2125
JAG1	2.3	3.7	0.621622	-0.206474	0.3732
CRIM1	2.7	4.3	0.627907	-0.202105	0.3155
RPL12	2.7	4.3	0.627907	-0.202105	0.321
CBR1	1.7	2.7	0.62963	-0.200915	0.4457
LASP1	1.7	2.7	0.62963	-0.200915	0.4807
CXCL3	4.7	7.3	0.643836	-0.191225	0.2339
S100A4	5	7.7	0.649351	-0.187521	0.2535
PPT1	1.3	2	0.65	-0.187087	0.5529
CD9	1.3	2	0.65	-0.187087	0.564
SIRPA	1.3	2	0.65	-0.187087	0.5694
SERPINH1	1.3	2	0.65	-0.187087	0.5975
HMGB1	6.7	10.3	0.650485	-0.186762	0.1905
IL8	3.3	5	0.66	-0.180456	0.4083
KRT18	5.3	8	0.6625	-0.178814	0.2837
HNRNPU	2	3	0.666667	-0.176091	0.4819
PDGFD	2	3	0.666667	-0.176091	0.4819
BLVRB	2	3	0.666667	-0.176091	0.5288
TMEM132A	2.7	4	0.675	-0.170696	0.4178
EEF1A1	10.7	15.7	0.681529	-0.166516	0.1396
NME2	16	23	0.695652	-0.157608	0.09821
PSME2	2.3	3.3	0.69697	-0.156786	0.4924
EPDR1	2.3	3.3	0.69697	-0.156786	0.5045
FKBP4	3.7	5.3	0.698113	-0.156074	0.4032
GNB2L1	0.7	1	0.7	-0.154902	0.6622
PSAT1	0.7	1	0.7	-0.154902	0.6704
DENR	0.7	1	0.7	-0.154902	0.6875
HUWE1	0.7	1	0.7	-0.154902	0.6875
AK1	0.7	1	0.7	-0.154902	0.6875
RAC1	0.7	1	0.7	-0.154902	0.6875
RBM8A	0.7	1	0.7	-0.154902	0.6875
TAF15	0.7	1	0.7	-0.154902	0.6875
RUVBL1	0.7	1	0.7	-0.154902	0.6875
CSE1L	0.7	1	0.7	-0.154902	0.6875
DPY30	0.7	1	0.7	-0.154902	0.7047
CUTA	0.7	1	0.7	-0.154902	0.7307
RPLP0	0.7	1	0.7	-0.154902	0.7483
PRSS23	4.3	6	0.716667	-0.144683	0.4828
TLN1	11	15.3	0.718954	-0.143299	0.2028
CD44	11.3	15.7	0.719745	-0.142821	0.2473
IQGAP1	6	8.3	0.722892	-0.140927	0.3797
SET	2.7	3.7	0.72973	-0.136838	0.5274
PDLIM1	2.7	3.7	0.72973	-0.136838	0.555
SFPQ	2.7	3.7	0.72973	-0.136838	0.5589
HLA	2.7	3.7	0.72973	-0.136838	0.571
NACA	2.7	3.7	0.72973	-0.136838	0.5791
UCHL1	9.3	12.7	0.732283	-0.135321	0.2855
RAN	1.7	2.3	0.73913	-0.131279	0.5979
CNBP	1.7	2.3	0.73913	-0.131279	0.603
LTA4H	1.7	2.3	0.73913	-0.131279	0.6084
HMGA2	1.7	2.3	0.73913	-0.131279	0.6135
CAP1	1.7	2.3	0.73913	-0.131279	0.6349
GOT1	1.7	2.3	0.73913	-0.131279	0.6401
BTF3	1.7	2.3	0.73913	-0.131279	0.6509
KRT19	2	2.7	0.740741	-0.130334	0.6446
B3GNT1	2	2.7	0.740741	-0.130334	0.6446
FSCN1	6.7	9	0.744444	-0.128168	0.3774
HNRNPAB	4.7	6.3	0.746032	-0.127243	0.4569
PDCD6IP	5	6.7	0.746269	-0.127105	0.4861
CFB	14	18.7	0.748663	-0.125714	0.259
IGF2	7.3	9.7	0.752577	-0.123449	0.4106
HTRA1	5.3	7	0.757143	-0.120822	0.5032
PABPC1	5.3	7	0.757143	-0.120822	0.5032
YWHAB	1.3	1.7	0.764706	-0.116506	0.7628
ATP5B	1.3	1.7	0.764706	-0.116506	0.7628
AKR1C1	1.3	1.7	0.764706	-0.116506	0.7826
HMGA1	1.3	1.7	0.764706	-0.116506	0.7826
CCT7	1.3	1.7	0.764706	-0.116506	0.7826
SDC4	1.3	1.7	0.764706	-0.116506	0.7892
NQO1	1.3	1.7	0.764706	-0.116506	0.8161
PFN1	37	48.3	0.766046	-0.115745	0.08529
CALM1	2.3	3	0.766667	-0.115393	0.6844
CLTC	3.3	4.3	0.767442	-0.114955	0.5794
CD59	3.3	4.3	0.767442	-0.114955	0.6057
CAPZB	1	1.3	0.769231	-0.113943	0.7111
IGFBPL1	1	1.3	0.769231	-0.113943	0.7258
SRSF3	1	1.3	0.769231	-0.113943	0.7258
TMSB4X	1	1.3	0.769231	-0.113943	0.7258
SGTA	1	1.3	0.769231	-0.113943	0.7406
TBCB	1	1.3	0.769231	-0.113943	0.7406
FRAS1	1	1.3	0.769231	-0.113943	0.7479
GCLM	1	1.3	0.769231	-0.113943	0.7629
HNRNPH1	1	1.3	0.769231	-0.113943	0.7629
PAFAH1B2	1	1.3	0.769231	-0.113943	0.7629
PCBD1	1	1.3	0.769231	-0.113943	0.7629
PIN4	1	1.3	0.769231	-0.113943	0.7629
SNRPN	1	1.3	0.769231	-0.113943	0.7629
TARS	1	1.3	0.769231	-0.113943	0.7629
CBX5	1	1.3	0.769231	-0.113943	0.7854
SRGN	1	1.3	0.769231	-0.113943	0.8081
LDHB	8.7	11.3	0.769912	-0.113559	0.4131
ACTB	39.3	51	0.770588	-0.113178	0.1541
KRT8	6	7.7	0.779221	-0.108339	0.5427
CORO1C	4.7	6	0.783333	-0.106053	0.5811
C3	23.7	30	0.79	-0.102373	0.2536
VCP	24.3	30.7	0.791531	-0.101532	0.2424
NEO1	5	6.3	0.793651	-0.100371	0.5676
HSPA8	41	51.3	0.79922	-0.0973335	0.1416
STIP1	4	5	0.8	-0.09691	0.6256
BMP1	7	8.7	0.804598	-0.0944212	0.613
CLIC1	7	8.7	0.804598	-0.0944212	0.621
PPIB	8.3	10.3	0.805825	-0.0937591	0.5969
UGDH	14	17.3	0.809249	-0.0919181	0.4388
EEF1D	3	3.7	0.810811	-0.0910805	0.7411
HIST1H4A	10.3	12.7	0.811024	-0.0909665	0.5245
MLF2	2.7	3.3	0.818182	-0.0871502	0.6873
EIF6	2.7	3.3	0.818182	-0.0871502	0.6964
ECHS1	2.7	3.3	0.818182	-0.0871502	0.7009
SERBP1	2.7	3.3	0.818182	-0.0871502	0.7237
ACTG1	21.3	26	0.819231	-0.0865937	0.2123
MYH9	19.7	24	0.820833	-0.085745	0.3955
SPOCK1	40	48.7	0.821355	-0.085469	0.2335
HNRNPK	6	7.3	0.821918	-0.0851716	0.6198
CDH6	4.7	5.7	0.824561	-0.083777	0.6546
COL4A1	4.7	5.7	0.824561	-0.083777	0.6954
GSR	3.3	4	0.825	-0.0835461	0.7647
EEF2	25	30.3	0.825083	-0.0835026	0.3448
ALDOA	40.7	49.3	0.825558	-0.0832525	0.2275
FLNB	26	31.3	0.830671	-0.080571	0.3748
GAPDH	29.7	35.7	0.831933	-0.0799118	0.3476
IGFBP4	43.7	52.3	0.835564	-0.0780203	0.2455
GPI	10.3	12.3	0.837398	-0.0770679	0.6026
TALDO1	9	10.7	0.841121	-0.0751413	0.6324
PGK1	26.3	31	0.848387	-0.0714059	0.4774
LAMB1	11.3	13.3	0.849624	-0.0707732	0.6642
EFNA1	1.7	2	0.85	-0.0705811	0.7959
ATP6AP1	1.7	2	0.85	-0.0705811	0.7959
AHCY	1.7	2	0.85	-0.0705811	0.8019
CCT6A	1.7	2	0.85	-0.0705811	0.8019
RPS25	1.7	2	0.85	-0.0705811	0.8141
RPL22	1.7	2	0.85	-0.0705811	0.8263
VAT1	1.7	2	0.85	-0.0705811	0.857
RPL10A	1.7	2	0.85	-0.0705811	0.8755
EEF1G	1.7	2	0.85	-0.0705811	0.8879
AMBP	4	4.7	0.851064	-0.0700379	0.8015
IGFBP3	2.3	2.7	0.851852	-0.0696359	0.8022
CSRP1	2.3	2.7	0.851852	-0.0696359	0.8439
MET	2.3	2.7	0.851852	-0.0696359	0.8545
CYR61	2.3	2.7	0.851852	-0.0696359	0.8597
SRPX	2.3	2.7	0.851852	-0.0696359	0.8914
COL18A1	11.7	13.7	0.854015	-0.0685347	0.6337
AGRN	38.7	45.3	0.854305	-0.0683872	0.3603
C1S	10	11.7	0.854701	-0.0681859	0.6897
TKT	74.7	87.3	0.85567	-0.0676936	0.2599
B2M	22	25.7	0.856031	-0.0675104	0.5679
TIMP2	31.7	37	0.856757	-0.0671425	0.4272
TXNRD1	6	7	0.857143	-0.0669468	0.7064
NRP2	6	7	0.857143	-0.0669468	0.7948
PPIA	48.7	56.7	0.858907	-0.0660541	0.366
PLS3	4.3	5	0.86	-0.0655015	0.7965
PA2G4	8	9.3	0.860215	-0.065393	0.6767
CTGF	3.7	4.3	0.860465	-0.0652667	0.7375
DPYSL2	3.7	4.3	0.860465	-0.0652667	0.7455
APEX1	3.7	4.3	0.860465	-0.0652667	0.8024
CXCL1	26.7	31	0.86129	-0.0648504	0.4961
HSPA1A	21.3	24.7	0.862348	-0.0643173	0.5751
COL5A1	30.3	35	0.865714	-0.0626254	0.5165
C1R	15	17.3	0.867052	-0.0619548	0.7046
LAMC1	21.7	25	0.868	-0.0614803	0.5642
HNRNPA2B1	11.3	13	0.869231	-0.0608649	0.7322
PDCD5	2	2.3	0.869565	-0.0606978	0.8278
PLOD1	2	2.3	0.869565	-0.0606978	0.8391
HIST3H3	2	2.3	0.869565	-0.0606978	0.8788
NAP1L1	2	2.3	0.869565	-0.0606978	0.8901
FLNA	54.7	62.7	0.872408	-0.0592802	0.4064
PGD	7	8	0.875	-0.0579919	0.7892
ITGB1	7	8	0.875	-0.0579919	0.7923
HNRNPD	7	8	0.875	-0.0579919	0.8132
G6PD	14	16	0.875	-0.0579919	0.7341
HINT1	5	5.7	0.877193	-0.0569049	0.844
LTBP3	12.3	14	0.878571	-0.0562229	0.7301
PRDX1	20	22.7	0.881057	-0.0549959	0.6437
CTSL1	9.7	11	0.881818	-0.054621	0.7376
PKM2	86.7	98.3	0.881994	-0.0545344	0.3332
LGALS3BP	41	46.3	0.885529	-0.0527971	0.5416
NPM1	25.7	29	0.886207	-0.0524649	0.6155
PSMA1	3.3	3.7	0.891892	-0.0496878	0.9014
PCNA	3.3	3.7	0.891892	-0.0496878	0.933
LAMC2	37.3	41.7	0.894484	-0.0484272	0.6342
VCAN	2.7	3	0.9	-0.0457575	0.8823
NAP1L4	2.7	3	0.9	-0.0457575	0.8872
ANXA2	6.3	7	0.9	-0.0457575	0.8516
PAPPA	6.3	7	0.9	-0.0457575	0.8613
COL6A1	6.3	7	0.9	-0.0457575	0.9036
ALCAM	9	10	0.9	-0.0457575	0.8499
NCL	12.7	14	0.907143	-0.0423243	0.7982
ACLY	7	7.7	0.909091	-0.0413927	0.879
RNASE4	7	7.7	0.909091	-0.0413927	0.8945
LGALS1	13	14.3	0.909091	-0.0413927	0.8002
FUBP1	3	3.3	0.909091	-0.0413927	0.8925
COTL1	3	3.3	0.909091	-0.0413927	0.9114
CCT3	3	3.3	0.909091	-0.0413927	0.9256
EZR	3	3.3	0.909091	-0.0413927	0.9351
CFL1	30.3	33.3	0.90991	-0.0410016	0.7227
OLFML3	11	12	0.916667	-0.0377886	0.8658
CST3	19	20.7	0.917874	-0.0372167	0.8351
PDIA3	8	8.7	0.91954	-0.0364293	0.9112
FSTL1	12.3	13.3	0.924812	-0.0339465	0.9252
DKK1	3.7	4	0.925	-0.0338583	0.9094
ENO1	50.3	54.3	0.926335	-0.0332318	0.8039
YWHAG	5.3	5.7	0.929825	-0.031599	0.9789
TPM4	9.3	10	0.93	-0.0315171	0.9347
CBX3	4	4.3	0.930233	-0.0314085	0.9206
S100A11	15	16	0.9375	-0.0280287	0.9978
CTSD	21.3	22.7	0.938326	-0.0276463	0.902
PSMA7	4.7	5	0.94	-0.0268721	0.9211
AKR1B1	15.7	16.7	0.94012	-0.0268168	0.9782
GALNT2	6.3	6.7	0.940299	-0.0267343	0.9855
HSP90AA1	38.3	40.7	0.941032	-0.0263956	0.9523
LOXL2	5.7	6	0.95	-0.0222764	0.9299
PTMS	5.7	6	0.95	-0.0222764	0.9334
PCBP1	5.7	6	0.95	-0.0222764	0.9754
PTMA	6	6.3	0.952381	-0.0211893	0.9823
GPC1	6.7	7	0.957143	-0.0190232	0.9758
PGAM1	13.7	14.3	0.958042	-0.0186155	0.9937
CTSB	9.3	9.7	0.958763	-0.0182888	0.9393
CCL2	24.7	25.7	0.961089	-0.0172362	0.9831
COL5A2	7.7	8	0.9625	-0.0165993	0.9789
PLAU	15.7	16.3	0.96319	-0.016288	0.9138
MDH1	9	9.3	0.967742	-0.0142404	0.9713
HSP90AB1	21	21.7	0.967742	-0.0142404	0.9249
FN1	105	108.3	0.969529	-0.0134392	0.8508
DPYSL3	9.7	10	0.97	-0.0132283	0.9408
HNRNPA1	10	10.3	0.970874	-0.0128372	0.99
IGFBP7	59.3	61	0.972131	-0.0122751	0.8566
PLEC	33.3	34	0.979412	-0.00903468	0.8367
CXCL5	48.3	49	0.985714	-0.00624895	0.776
RPS3	0.3	0.3	1	0	0.9
TFRC	0.3	0.3	1	0	0.9
TNFRSF12A	0.3	0.3	1	0	0.9
ANG	0.3	0.3	1	0	0.9439
ARPC1B	0.3	0.3	1	0	0.9439
DDB1	0.3	0.3	1	0	0.9439
EDN1	0.3	0.3	1	0	0.9439
HIST1H1C	0.3	0.3	1	0	0.9439
BCAM	0.3	0.3	1	0	0.9535
CAPZA2	0.3	0.3	1	0	0.9535
ETF1	0.3	0.3	1	0	0.9535
PTRF	0.3	0.3	1	0	0.9535
SAE1	0.3	0.3	1	0	0.9535
TUBB3	0.3	0.3	1	0	0.9535
GNG12	0.3	0.3	1	0	0.9732
CAPG	0.3	0.3	1	0	0.9732
LMNB1	0.3	0.3	1	0	0.9732
LMNB2	0.3	0.3	1	0	0.9732
PPP5C	0.3	0.3	1	0	0.9732
PSMB1	0.3	0.3	1	0	0.9732
RARS	0.3	0.3	1	0	0.9732
CPPED1	0.3	0.3	1	0	0.9828
DDT	0.7	0.7	1	0	0.859
TUBB2C	0.7	0.7	1	0	0.859
CHST3	0.7	0.7	1	0	0.9103
TJP1	0.7	0.7	1	0	0.9207
APEH	0.7	0.7	1	0	0.9413
PCOLCE2	0.7	0.7	1	0	0.9413
ROBO1	0.7	0.7	1	0	0.9413
HAVCR1	0.7	0.7	1	0	0.9413
HN1	0.7	0.7	1	0	0.9413
HSPH1	0.7	0.7	1	0	0.9413
CHID1	0.7	0.7	1	0	0.9621
DNAJB6	0.7	0.7	1	0	0.9621
ST13	0.7	0.7	1	0	0.9621
GAA	0.7	0.7	1	0	0.9621
RPS5	0.7	0.7	1	0	0.9621
TWSG1	0.7	0.7	1	0	0.9621
ALYREF	0.7	0.7	1	0	0.9725
EIF1AX	0.7	0.7	1	0	0.9932
PLIN3	0.7	0.7	1	0	0.9932
STMN1	0.7	0.7	1	0	0.9932
KHSRP	1	1	1	0	0.9113
DHX9	1	1	1	0	0.9113
ACTC1	1	1	1	0	0.9198
ANGPTL4	1	1	1	0	0.9198
BST1	1	1	1	0	0.9198
PRDX3	1	1	1	0	0.9366
ALDH3A1	1	1	1	0	0.9366
CHMP4B	1	1	1	0	0.9366
EEF1B2	1	1	1	0	0.962
HPGD	1	1	1	0	0.962
PLBD2	1	1	1	0	0.962
PFN2	1	1	1	0	0.962
PSMB7	1	1	1	0	0.962
RBBP4	1	1	1	0	0.962
RPL5	1	1	1	0	0.962
SNRPF	1	1	1	0	0.962
S100A16	1	1	1	0	0.962
SUB1	1	1	1	0	0.962
USP14	1	1	1	0	0.962
EGFR	1	1	1	0	0.979
LTBP1	1	1	1	0	0.979
TCEA1	1	1	1	0	0.979
PAFAH1B3	1.3	1.3	1	0	0.9171
MYL12A	1.3	1.3	1	0	0.9537
HAVCR1	1.3	1.3	1	0	0.9537
ACTR2	1.3	1.3	1	0	0.9537
MMP1	1.3	1.3	1	0	0.9684
PEPD	1.3	1.3	1	0	0.9684
S100A6	1.3	1.3	1	0	0.9757
GALNT10	1.3	1.3	1	0	0.9904
GCNT3	1.7	1.7	1	0	0.9139
AGA	1.7	1.7	1	0	0.9335
FTL	1.7	1.7	1	0	0.9335
OLA1	1.7	1.7	1	0	0.9335
AREG	1.7	1.7	1	0	0.9466
B4GALT4	1.7	1.7	1	0	0.9663
RNASET2	2	2	1	0	0.8512
MAT2A	2	2	1	0	0.9165
MRC2	2	2	1	0	0.9463
MT2A	2	2	1	0	0.9463
OLFML2A	2	2	1	0	0.9463
KRT7	2.3	2.3	1	0	0.8521
YWHAQ	2.3	2.3	1	0	0.9236
LGMN	2.7	2.7	1	0	0.8933
EIF4A1	2.7	2.7	1	0	0.8984
ARHGDIA	2.7	2.7	1	0	0.9242
PSMB6	2.7	2.7	1	0	0.9501
PSMA2	3	3	1	0	0.8615
RPSA	3	3	1	0	0.9148
VASP	3	3	1	0	0.9196
GREM1	3	3	1	0	0.944
PDIA4	3	3	1	0	0.9636
FKBP1A	3.3	3.3	1	0	0.8602
LDLR	3.7	3.7	1	0	0.8805
TXNDC17	3.7	3.7	1	0	0.9024
ITGA3	3.7	3.7	1	0	0.9156
AKR1A1	4	4	1	0	0.8486
SPTAN1	4	4	1	0	0.9495
SOD1	5	5	1	0	0.8964
PROCR	6.3	6.3	1	0	0.8502
HSPB1	6.3	6.3	1	0	0.8535
P4HB	6.7	6.7	1	0	0.8352
FBLN1	7	7	1	0	0.8997
GNS	8.3	8.3	1	0	0.8607
TFPI	9.7	9.7	1	0	0.7872
CLSTN1	19	19	1	0	0.7846
MYL6	20	20	1	0	0.7872
PSAP	23.7	23.7	1	0	0.7769
ALDH1A1	32.3	32.3	1	0	0.7278
LAMA5	34.3	34.3	1	0	0.7315
PCSK9	38.3	38.3	1	0	0.7429
VIM	41.3	41.3	1	0	0.6715
TPI1	57.3	56.7	1.01058	0.00457156	0.5626
AKR1C3	26	25.7	1.01167	0.00504022	0.6826
SERPINE2	24.7	24.3	1.01646	0.00709068	0.7083
HSPG2	70	68.3	1.02489	0.0106773	0.435
ACTN4	53.3	52	1.025	0.0107239	0.4991
TIMP1	39	38	1.02632	0.011281	0.5967
EFEMP1	8.3	8	1.0375	0.0159881	0.7954
FABP5	7.3	7	1.04286	0.0182248	0.6906
HNRNPC	7.3	7	1.04286	0.0182248	0.738
AMIGO2	7	6.7	1.04478	0.0190232	0.7809
COL7A1	15	14.3	1.04895	0.0207552	0.6364
FASN	6.3	6	1.05	0.0211893	0.7555
UBA1	6.3	6	1.05	0.0211893	0.7652
IGFBP2	6	5.7	1.05263	0.0222764	0.7784
HIST1H2BC	6	5.7	1.05263	0.0222764	0.9404
NRCAM	24.3	23	1.05652	0.0238784	0.5515
CFH	12.7	12	1.05833	0.0246225	0.6422
RPLP2	5.3	5	1.06	0.0253059	0.7709
MSN	17.3	16.3	1.06135	0.0258585	0.5808
CCDC80	10.3	9.7	1.06186	0.0260655	0.6482
MFGE8	4.3	4	1.075	0.0314085	0.7241
MDH2	27	25	1.08	0.0334238	0.4231
TGFBI	111.7	102	1.0951	0.039453	0.07823
CDH2	26	23.7	1.09705	0.040225	0.4105
CLU	70.3	64	1.09844	0.0407754	0.1528
RPS12	3.3	3	1.1	0.0413927	0.7365
SRSF1	3.3	3	1.1	0.0413927	0.7637
PXDN	14	12.7	1.10236	0.0423243	0.5334
PEBP1	6.3	5.7	1.10526	0.0434657	0.6122
GDI2	6.3	5.7	1.10526	0.0434657	0.6586
GSTP1	14.7	13.3	1.10526	0.0434657	0.4997
PTX3	3	2.7	1.11111	0.0457575	0.7259
APLP2	7	6.3	1.11111	0.0457575	0.5741
YWHAZ	13.7	12.3	1.11382	0.0468155	0.5126
TGFB2	9.3	8.3	1.12048	0.0494049	0.5761
ILF3	3.7	3.3	1.12121	0.0496878	0.7454
CTSS	5.3	4.7	1.12766	0.052178	0.6099
APP	52	45.3	1.1479	0.0599051	0.1208
PSMA6	2.3	2	1.15	0.0606978	0.7028
HAPLN3	2.3	2	1.15	0.0606978	0.708
CALR	2.3	2	1.15	0.0606978	0.7459
NPC2	22.3	19.3	1.15544	0.0627476	0.3012
NUCB1	38.3	33	1.16061	0.0646848	0.1529
HEXB	4.3	3.7	1.16216	0.0652667	0.5736
FBN2	9.3	8	1.1625	0.065393	0.4737
PRDX6	5	4.3	1.16279	0.0655015	0.6348
COL4A2	11.7	10	1.17	0.0681859	0.4153
AXL	4.7	4	1.175	0.0700379	0.6322
LMAN2	2	1.7	1.17647	0.0705811	0.6771
TPM3	2	1.7	1.17647	0.0705811	0.7003
CFL2	2	1.7	1.17647	0.0705811	0.7119
HNRNPF	2	1.7	1.17647	0.0705811	0.7119
IGFBP1	2	1.7	1.17647	0.0705811	0.7119
NIT2	2	1.7	1.17647	0.0705811	0.7119
PNP	2	1.7	1.17647	0.0705811	0.7296
DNASE2	2	1.7	1.17647	0.0705811	0.7414
SPARC	59	50	1.18	0.071882	0.05826
TXN	6.3	5.3	1.18868	0.0750647	0.5065
PTPRF	6	5	1.2	0.0791812	0.4992
LMNA	15.3	12.7	1.20472	0.0808877	0.2696
DAG1	9.3	7.7	1.20779	0.0819922	0.413
HSPA4	4	3.3	1.21212	0.0835461	0.5862
COCH	5.7	4.7	1.21277	0.083777	0.4938
GRN	5.7	4.7	1.21277	0.083777	0.5058
MIF	7	5.7	1.22807	0.0892232	0.4404
TBCA	3.7	3	1.23333	0.0910805	0.5634
PHPT1	3.7	3	1.23333	0.0910805	0.5871
AKR1B10	22.3	18	1.23889	0.0930324	0.1426
QSOX1	25	20	1.25	0.09691	0.1214
LTBP2	6.3	5	1.26	0.100371	0.4344
IGFBP6	12.3	9.7	1.26804	0.103133	0.2404
KPNB1	4.7	3.7	1.27027	0.103896	0.4955
HIST1H2AD	9.3	7.3	1.27397	0.10516	0.3334
CTSZ	6	4.7	1.2766	0.106053	0.412
AK2	1.3	1	1.3	0.113943	0.6479
HNRNPUL2	1.3	1	1.3	0.113943	0.6479
ITGA2	1.3	1	1.3	0.113943	0.6479
PPIF	1.3	1	1.3	0.113943	0.6479
ICAM1	1.3	1	1.3	0.113943	0.6762
NRG1	4.3	3.3	1.30303	0.114955	0.4768
GOLM1	3	2.3	1.30435	0.115393	0.5294
EPHB2	3	2.3	1.30435	0.115393	0.5728
RBMX	1.7	1.3	1.30769	0.116506	0.6756
NSFL1C	1.7	1.3	1.30769	0.116506	0.6756
QPCT	1.7	1.3	1.30769	0.116506	0.6756
COL1A1	8.3	6.3	1.31746	0.119738	0.2941
LDHA	8.3	6.3	1.31746	0.119738	0.3125
PLOD2	5.3	4	1.325	0.122216	0.361
MMP7	11	8.3	1.3253	0.122315	0.2463
SOD2	8	6	1.33333	0.124939	0.286
CTNNA1	2.7	2	1.35	0.130334	0.5137
DSG2	2.7	2	1.35	0.130334	0.5183
GSN	2.7	2	1.35	0.130334	0.5364
CCT5	2.7	2	1.35	0.130334	0.5411
DKK3	2.3	1.7	1.35294	0.131279	0.5033
PTGR1	2.3	1.7	1.35294	0.131279	0.5178
TAGLN2	16.7	12.3	1.35772	0.132811	0.09852
YWHAE	6	4.3	1.39535	0.144683	0.2769
THBS1	66.7	47	1.41915	0.152028	0.0002302
FSTL3	4.7	3.3	1.42424	0.153584	0.3439
G3BP1	4.7	3.3	1.42424	0.153584	0.3716
RNH1	4.7	3.3	1.42424	0.153584	0.3743
HDGF	5.7	4	1.425	0.153815	0.2709
FAM49B	1	0.7	1.42857	0.154902	0.5791
ECM1	1	0.7	1.42857	0.154902	0.5949
MATN2	1	0.7	1.42857	0.154902	0.5949
PDIA6	1	0.7	1.42857	0.154902	0.5949
ATIC	1	0.7	1.42857	0.154902	0.5949
CYCS	1	0.7	1.42857	0.154902	0.6033
RPS21	1	0.7	1.42857	0.154902	0.6033
NUTF2	1	0.7	1.42857	0.154902	0.6194
RPS10	1	0.7	1.42857	0.154902	0.6194
VASN	1	0.7	1.42857	0.154902	0.6194
ESD	1	0.7	1.42857	0.154902	0.6194
CCT8	1	0.7	1.42857	0.154902	0.6443
ACAT2	1	0.7	1.42857	0.154902	0.6443
HSPA9	5.3	3.7	1.43243	0.156074	0.2596
HNRNPR	5.3	3.7	1.43243	0.156074	0.2813
GOT2	4.3	3	1.43333	0.156347	0.336
PRNP	4.3	3	1.43333	0.156347	0.3886
TGFB1	3.3	2.3	1.43478	0.156786	0.4056
NID1	3.3	2.3	1.43478	0.156786	0.4127
RPLP1	4	2.7	1.48148	0.170696	0.3407
CTSC	3	2	1.5	0.176091	0.3896
TPP1	8	5.3	1.50943	0.178814	0.1529
SPTBN1	5	3.3	1.51515	0.180456	0.2514
HSPE1	5	3.3	1.51515	0.180456	0.2646
CSF1	10.3	6.7	1.53731	0.186762	0.09018
KYNU	2	1.3	1.53846	0.187087	0.5084
PVR	6.7	4.3	1.55814	0.192606	0.1815
VCL	12.7	8	1.5875	0.200714	0.04649
CD109	2.7	1.7	1.58824	0.200915	0.3694
NME1	4.3	2.7	1.59259	0.202105	0.218
APOH	3.7	2.3	1.6087	0.206474	0.2914
RPS27A	3.7	2.3	1.6087	0.206474	0.3029
SPP1	10.3	6.3	1.63492	0.213497	0.06277
IDH1	5	3	1.66667	0.221849	0.1739
GGH	6.7	4	1.675	0.224015	0.1248
SERPINE1	39.3	23.3	1.6867	0.227037	0.0001127
DLD	1.7	1	1.7	0.230449	0.4148
APLP1	1.7	1	1.7	0.230449	0.4252
ERH	1.7	1	1.7	0.230449	0.4308
ACP1	1.7	1	1.7	0.230449	0.4308
PPP2R1A	1.7	1	1.7	0.230449	0.4414
BTD	1.7	1	1.7	0.230449	0.4414
NRP1	1.7	1	1.7	0.230449	0.4581
PSMB5	1.7	1	1.7	0.230449	0.4581
TP53I3	1.7	1	1.7	0.230449	0.4691
LRRC59	3	1.7	1.76471	0.246672	0.238
MATR3	3	1.7	1.76471	0.246672	0.2547
MMP2	29.7	16.7	1.77844	0.25004	0.2753
WDR1	3.7	2	1.85	0.267172	0.1792
RPL30	1.3	0.7	1.85714	0.268845	0.3548
MBTPS1	1.3	0.7	1.85714	0.268845	0.3716
PRKCSH	1.3	0.7	1.85714	0.268845	0.3768
CREG1	1.3	0.7	1.85714	0.268845	0.3943
SPINT2	1.3	0.7	1.85714	0.268845	0.4123
ECH1	2	1	2	0.30103	0.2851
KIF23	2	1	2	0.30103	0.2851
HSPA13	2	1	2	0.30103	0.2929
ACTN1	6.3	3	2.1	0.322219	0.04148
CTSA	2.3	1	2.3	0.361728	0.1593
CTSF	2.3	1	2.3	0.361728	0.1614
PCSK1N	2.3	1	2.3	0.361728	0.1901
CCT4	0.7	0.3	2.33333	0.367977	0.4619
KTN1	0.7	0.3	2.33333	0.367977	0.4894
MDK	0.7	0.3	2.33333	0.367977	0.4894
CPE	0.7	0.3	2.33333	0.367977	0.5079
FKBP3	0.7	0.3	2.33333	0.367977	0.5079
FLRT2	0.7	0.3	2.33333	0.367977	0.5079
HEXA	0.7	0.3	2.33333	0.367977	0.5079
EIF5	0.7	0.3	2.33333	0.367977	0.5079
SNRPE	0.7	0.3	2.33333	0.367977	0.5079
CAPRIN1	0.7	0.3	2.33333	0.367977	0.518
HSP90B1	0.7	0.3	2.33333	0.367977	0.518
CHST11	0.7	0.3	2.33333	0.367977	0.5372
PCBP2	0.7	0.3	2.33333	0.367977	0.5372
ADAM17	0.7	0.3	2.33333	0.367977	0.5372
SRP9	0.7	0.3	2.33333	0.367977	0.5372
GLRX3	0.7	0.3	2.33333	0.367977	0.5568
ITGAV	0.7	0.3	2.33333	0.367977	0.5568
CNN2	0.7	0.3	2.33333	0.367977	0.5674
RRBP1	0.7	0.3	2.33333	0.367977	0.6084
BASP1	1.7	0.7	2.42857	0.385351	0.2296
CANT1	2.7	1	2.7	0.431364	0.114
SSBP1	1	0.3	3.33333	0.522879	0.2463
DDX17	1	0.3	3.33333	0.522879	0.2463
PAM	1	0.3	3.33333	0.522879	0.2564
GALNS	1	0.3	3.33333	0.522879	0.2729
PROS1	1	0.3	3.33333	0.522879	0.2729
PSMA3	1	0.3	3.33333	0.522879	0.2729
TCP1	1	0.3	3.33333	0.522879	0.2729
HSP90AB2P	1	0.3	3.33333	0.522879	0.2839
UBE2V2	1	0.3	3.33333	0.522879	0.2839
MAP1B	1	0.3	3.33333	0.522879	0.3137
CAPZA1	2.7	0.7	3.85714	0.586266	0.04921
HIST1H2BK	4	1	4	0.60206	0.0395
RARRES1	1.3	0.3	4.33333	0.636822	0.1356
SDF4	1.3	0.3	4.33333	0.636822	0.1414
LMCD1	1.3	0.3	4.33333	0.636822	0.1414
PTPRS	1.3	0.3	4.33333	0.636822	0.1414
ASAH1	1.3	0.3	4.33333	0.636822	0.1509
ATRN	1.3	0.3	4.33333	0.636822	0.1573

## Sheet: MSMS_G135R 
Protein Name	+ DOX.	- DOX	FC	LogFC	p.value
HIST1H2BK	0.3	19.3	0.015544	-1.80844	6.13e-12
AKR1C1	1	19.7	0.0507614	-1.29447	1.53e-13
AKR1A1	1.3	10.3	0.126214	-0.898894	0.0337
NARS	0.3	2.3	0.130435	-0.884607	0.04686
DDX3X	0.3	2.3	0.130435	-0.884607	0.05155
TARDBP	0.3	2.3	0.130435	-0.884607	0.05851
CLIC4	0.3	2.3	0.130435	-0.884607	0.06428
PSMB1	0.3	2	0.15	-0.823909	0.0784
RPS28	0.3	2	0.15	-0.823909	0.087
UBA2	0.3	2	0.15	-0.823909	0.09647
CMPK1	0.7	4.3	0.162791	-0.78837	0.009682
ACOT7	0.3	1.7	0.176471	-0.753328	0.1417
AHSG	0.3	1.7	0.176471	-0.753328	0.1417
SPAG9	0.3	1.7	0.176471	-0.753328	0.1417
RPS4X	0.3	1.7	0.176471	-0.753328	0.1417
GLO1	0.3	1.7	0.176471	-0.753328	0.1567
DNAJB1	0.3	1.7	0.176471	-0.753328	0.1714
LMCD1	0.7	3.7	0.189189	-0.723104	0.02946
SARNP	0.7	3.3	0.212121	-0.673416	0.04167
LACTB2	0.7	3.3	0.212121	-0.673416	0.04167
AHNAK	0.7	3.3	0.212121	-0.673416	0.04479
EIF4H	0.7	3.3	0.212121	-0.673416	0.04945
NEDD8	1.3	6	0.216667	-0.664208	0.008799
EIF3D	0.3	1.3	0.230769	-0.636822	0.2102
MCTS1	0.3	1.3	0.230769	-0.636822	0.2124
GMPS	0.3	1.3	0.230769	-0.636822	0.2321
SMS	0.3	1.3	0.230769	-0.636822	0.2321
PSMD10	0.3	1.3	0.230769	-0.636822	0.2533
MTHFD1	0.3	1.3	0.230769	-0.636822	0.2533
COPS3	0.3	1.3	0.230769	-0.636822	0.2533
RPS17	0.3	1.3	0.230769	-0.636822	0.2533
ARPC3	0.3	1.3	0.230769	-0.636822	0.2559
PFDN6	0.3	1.3	0.230769	-0.636822	0.2559
RAB10	0.3	1.3	0.230769	-0.636822	0.2559
HMGCS1	0.3	1.3	0.230769	-0.636822	0.2762
SLC9A3R1	0.3	1.3	0.230769	-0.636822	0.2762
NAA50	0.3	1.3	0.230769	-0.636822	0.2789
KRT9	0.3	1.3	0.230769	-0.636822	0.2817
PSMC6	0.3	1.3	0.230769	-0.636822	0.3067
HPRT1	0.7	3	0.233333	-0.632023	0.05878
DDT	0.7	3	0.233333	-0.632023	0.07524
HEBP1	0.5	2	0.25	-0.60206	0.008524
TCEB1	0.5	2	0.25	-0.60206	0.008642
VPS35	0.5	2	0.25	-0.60206	0.01109
PCBD1	1	4	0.25	-0.60206	0.000227
CCT8	1	4	0.25	-0.60206	0.05272
ARPC1B	0.7	2.7	0.259259	-0.586266	0.09836
PAICS	0.7	2.7	0.259259	-0.586266	0.1071
PLIN3	1.7	6.3	0.269841	-0.568892	0.02208
KYNU	1	3.7	0.27027	-0.568202	0.08463
ACP1	1.3	4.7	0.276596	-0.558155	0.05521
DEK	0.3	1	0.3	-0.522879	0.407
CSTB	0.3	1	0.3	-0.522879	0.4109
PABPN1	0.3	1	0.3	-0.522879	0.4109
SUMO1	0.3	1	0.3	-0.522879	0.446
CHMP2B	0.3	1	0.3	-0.522879	0.4502
RPS6	0.3	1	0.3	-0.522879	0.4833
UBE2M	0.3	1	0.3	-0.522879	0.4833
FAM49B	0.3	1	0.3	-0.522879	0.4833
USP5	1.3	4.3	0.302326	-0.519525	0.07424
RPS21	1.3	4.3	0.302326	-0.519525	0.08023
TMOD3	1	3.3	0.30303	-0.518514	0.1137
BAX	1	3.3	0.30303	-0.518514	0.1155
PFKP	1	3.3	0.30303	-0.518514	0.1215
RBM3	1	3.3	0.30303	-0.518514	0.1215
TCP1	0.7	2.3	0.304348	-0.51663	0.1635
NUDC	0.7	2.3	0.304348	-0.51663	0.1745
CORO1B	0.7	2.3	0.304348	-0.51663	0.1891
PCNA	3	9.7	0.309278	-0.50965	0.008519
CTNNA1	1.7	5.3	0.320755	-0.493827	0.05253
TARS	1.3	4	0.325	-0.488117	0.1123
PFAS	1.3	4	0.325	-0.488117	0.1131
HSPA6	1.3	4	0.325	-0.488117	0.1146
RPS5	1.3	4	0.325	-0.488117	0.1146
CAPZA1	1.3	4	0.325	-0.488117	0.138
HSPA2	1	3	0.333333	-0.477121	0.001879
CX	1	3	0.333333	-0.477121	0.1658
COX6B1	1	3	0.333333	-0.477121	0.1767
CRIP1	1	3	0.333333	-0.477121	0.178
CBR1	3.7	11	0.336364	-0.473191	0.00798
CAP1	2.7	8	0.3375	-0.471726	0.02383
PPP5C	0.7	2	0.35	-0.455932	0.2429
RUVBL2	0.7	2	0.35	-0.455932	0.2429
CNDP2	0.7	2	0.35	-0.455932	0.2604
DAZAP1	0.7	2	0.35	-0.455932	0.2604
YWHAH	0.7	2	0.35	-0.455932	0.2646
DTD1	0.7	2	0.35	-0.455932	0.2646
CUTA	0.7	2	0.35	-0.455932	0.2833
TXNL1	0.7	2	0.35	-0.455932	0.3031
AARS	1.3	3.7	0.351351	-0.454258	0.161
WARS	1.3	3.7	0.351351	-0.454258	0.1705
GOT1	1.3	3.7	0.351351	-0.454258	0.1805
NAP1L1	2.7	7.3	0.369863	-0.431959	0.05229
HSP90AB2P	1	2.7	0.37037	-0.431364	0.00336
RPS2	1	2.7	0.37037	-0.431364	0.2503
TPT1	1	2.7	0.37037	-0.431364	0.2693
FKBP3	1	2.7	0.37037	-0.431364	0.2693
PSMC3	1	2.7	0.37037	-0.431364	0.2895
SND1	3	8	0.375	-0.425969	0.05817
RANBP1	2	5.3	0.377358	-0.423246	0.09984
ARHGDIA	3.7	9.7	0.381443	-0.41857	0.03267
TCEA1	2.3	6	0.383333	-0.416423	0.1114
PTGES3	2.3	6	0.383333	-0.416423	0.1163
HSPH1	5.3	13.7	0.386861	-0.412445	0.01242
KRT7	10	25.7	0.389105	-0.409933	0.0006568
RAN	5	12.7	0.393701	-0.404834	0.01558
PARK7	5	12.7	0.393701	-0.404834	0.01982
CNN2	1.3	3.3	0.393939	-0.404571	0.2361
CAPZB	1.3	3.3	0.393939	-0.404571	0.2376
ST13	1.3	3.3	0.393939	-0.404571	0.2645
DUT	1.7	4.3	0.395349	-0.40302	0.1357
TPD52L2	1.7	4.3	0.395349	-0.40302	0.1424
RPLP2	3.3	8.3	0.39759	-0.400564	0.07244
HNRPDL	2	5	0.4	-0.39794	0.1423
CCT4	2	5	0.4	-0.39794	0.1523
NME1	2	5	0.4	-0.39794	0.1662
PSME1	2.7	6.7	0.402985	-0.394711	0.09386
CAPZA2	0.7	1.7	0.411765	-0.385351	0.3621
DDX46	0.7	1.7	0.411765	-0.385351	0.3894
HMGB2	0.7	1.7	0.411765	-0.385351	0.3894
RPS27L	0.7	1.7	0.411765	-0.385351	0.3894
SCRN1	0.7	1.7	0.411765	-0.385351	0.4152
LRRC47	0.7	1.7	0.411765	-0.385351	0.4422
YWHAE	5	12	0.416667	-0.380211	0.0317
XRCC6	1.7	4	0.425	-0.371611	0.2057
NSFL1C	1.7	4	0.425	-0.371611	0.2316
AHCY	2	4.7	0.425532	-0.371068	0.1916
CLTA	2	4.7	0.425532	-0.371068	0.1926
PDCD5	3	7	0.428571	-0.367977	0.1156
TXN	6	14	0.428571	-0.367977	0.02526
SF1	0.3	0.7	0.428571	-0.367977	0.6058
EFNA5	0.3	0.7	0.428571	-0.367977	0.6549
NUCKS1	0.3	0.7	0.428571	-0.367977	0.7063
PRDX3	0.3	0.7	0.428571	-0.367977	0.7124
RARRES1	0.3	0.7	0.428571	-0.367977	0.7124
ETF1	0.3	0.7	0.428571	-0.367977	0.7788
RPE	0.3	0.7	0.428571	-0.367977	0.7788
ACTR3	1.3	3	0.433333	-0.363178	0.3266
PDXK	1.3	3	0.433333	-0.363178	0.3416
DYNLRB1	1	2.3	0.434783	-0.361728	0.004121
ANP32B	1	2.3	0.434783	-0.361728	0.3372
RPS18	1	2.3	0.434783	-0.361728	0.3523
GCLM	1	2.3	0.434783	-0.361728	0.3569
RBMX	1	2.3	0.434783	-0.361728	0.3774
RPS20	1	2.3	0.434783	-0.361728	0.3774
ARPC5	1	2.3	0.434783	-0.361728	0.3774
MET	1	2.3	0.434783	-0.361728	0.3774
HNRNPH1	4.7	10.7	0.439252	-0.357286	0.06786
FABP5	5.7	12.7	0.448819	-0.347929	0.04839
RPLP1	2.7	6	0.45	-0.346787	0.1629
PSME3	2.7	6	0.45	-0.346787	0.176
IDH1	4.7	10.3	0.456311	-0.340739	0.08814
HNRNPD	7	15.3	0.457516	-0.339593	0.03457
TMSB10	1.7	3.7	0.459459	-0.337753	0.295
HMGN2	1.7	3.7	0.459459	-0.337753	0.295
BAT1	1.7	3.7	0.459459	-0.337753	0.3207
IL8	1.7	3.7	0.459459	-0.337753	0.2797
PSMA7	4	8.7	0.45977	-0.337459	0.1069
PPA1	2.3	5	0.46	-0.337242	0.2415
CDC37	2	4.3	0.465116	-0.332438	0.279
PPP2R1A	2	4.3	0.465116	-0.332438	0.2819
SAE1	2	4.3	0.465116	-0.332438	0.2917
EIF5A	8.7	18.7	0.465241	-0.332322	0.01972
PDLIM1	4.7	10	0.47	-0.327902	0.09442
HIST3H3	3	6.3	0.47619	-0.322219	0.1928
FUBP1	6.7	14	0.478571	-0.320053	0.05624
ALDH3A1	3.7	7.7	0.480519	-0.318289	0.1676
ACAT2	1.3	2.7	0.481481	-0.31742	0.4145
APEH	1.3	2.7	0.481481	-0.31742	0.4397
CCDC124	1.3	2.7	0.481481	-0.31742	0.4853
TBCA	4	8.3	0.481928	-0.317018	0.1489
HDGF	4	8.3	0.481928	-0.317018	0.1688
ANP32A	2.3	4.7	0.489362	-0.31037	0.2871
MAT2A	2.3	4.7	0.489362	-0.31037	0.3148
GSTO1	2.3	4.7	0.489362	-0.31037	0.3278
HMGB3	2.3	4.7	0.489362	-0.31037	0.3708
KRT19	9.7	19.7	0.492386	-0.307694	0.04258
RNH1	5.3	10.7	0.495327	-0.305108	0.1795
RPS3A	1	2	0.5	-0.30103	0.4659
SNRPF	1	2	0.5	-0.30103	0.494
USP14	1	2	0.5	-0.30103	0.494
S100A16	1	2	0.5	-0.30103	0.5231
CNTN1	1	2	0.5	-0.30103	0.5231
RCC2	1	2	0.5	-0.30103	0.5262
EIF5	1	2	0.5	-0.30103	0.5532
SUB1	1	2	0.5	-0.30103	0.5532
ACTR2	2	4	0.5	-0.30103	0.3838
IQGAP1	6.7	13.3	0.503759	-0.297777	0.08848
HSPA1A	27	53.3	0.506567	-0.295363	0.001232
ESD	1.7	3.3	0.515152	-0.288065	0.3582
OLA1	1.7	3.3	0.515152	-0.288065	0.3709
NUDT5	1.7	3.3	0.515152	-0.288065	0.388
PIN4	1.7	3.3	0.515152	-0.288065	0.4301
SOD1	5	9.7	0.515464	-0.287802	0.1823
UCHL1	14.3	27.7	0.516245	-0.287144	0.0241
HMGB1	11	21.3	0.516432	-0.286987	0.04368
AKR1B1	13.3	25.7	0.51751	-0.286081	0.02808
NQO1	4	7.7	0.519481	-0.284431	0.2323
DSTN	8	15.3	0.522876	-0.281601	0.08277
PCBP1	9.3	17.7	0.525424	-0.27949	0.08323
RPS19	3	5.7	0.526316	-0.278754	0.3359
MAP4	3	5.7	0.526316	-0.278754	0.351
MDH1	8.7	16.3	0.533742	-0.272668	0.1016
PGK1	32.3	60	0.538333	-0.268949	0.003036
GLRX3	0.7	1.3	0.538462	-0.268845	0.5273
2017-09-07	0.7	1.3	0.538462	-0.268845	0.5348
MTPN	0.7	1.3	0.538462	-0.268845	0.564
TP53I3	0.7	1.3	0.538462	-0.268845	0.5678
ARCN1	0.7	1.3	0.538462	-0.268845	0.6021
2017-09-02	0.7	1.3	0.538462	-0.268845	0.6021
FSTL4	0.7	1.3	0.538462	-0.268845	0.6021
EPB41L2	0.7	1.3	0.538462	-0.268845	0.6021
PTRF	0.7	1.3	0.538462	-0.268845	0.6061
2017-09-09	0.7	1.3	0.538462	-0.268845	0.6416
FKBP4	6.3	11.7	0.538462	-0.268845	0.1803
LASP1	7	13	0.538462	-0.268845	0.151
WDR1	2.7	5	0.54	-0.267606	0.3466
ACTN1	2.7	5	0.54	-0.267606	0.3583
PNP	2	3.7	0.540541	-0.267172	0.468
PSMA5	2	3.7	0.540541	-0.267172	0.468
HLA	2	3.7	0.540541	-0.267172	0.512
G6PD	26	48	0.541667	-0.266268	0.006411
MSN	16	29.3	0.546075	-0.262748	0.04586
UBA1	7.3	13.3	0.548872	-0.260529	0.183
RPS12	3.3	6	0.55	-0.259637	0.375
HPGD	3.7	6.7	0.552239	-0.257873	0.3298
PLS3	3.7	6.7	0.552239	-0.257873	0.3521
KRT8	31	56	0.553571	-0.256826	0.006442
HSPA8	58	104.3	0.556088	-0.254856	0.0002507
GPI	11	19.7	0.558376	-0.253074	0.1231
HNRNPA1	15	26.7	0.561798	-0.25042	0.06464
TLN1	20.3	36	0.563889	-0.248806	0.04256
PGD	11.3	20	0.565	-0.247952	0.1444
RAC1	1.3	2.3	0.565217	-0.247784	0.6048
CALD1	1.3	2.3	0.565217	-0.247784	0.6078
VAT1	1.3	2.3	0.565217	-0.247784	0.6078
RPL23A	1.3	2.3	0.565217	-0.247784	0.6339
RPS7	1.7	3	0.566667	-0.246672	0.5342
HUWE1	1.7	3	0.566667	-0.246672	0.556
RPL30	1.7	3	0.566667	-0.246672	0.6064
NME2	21	37	0.567568	-0.245982	0.03836
PFN1	48.7	85.3	0.570926	-0.24342	0.002258
PSME2	2.7	4.7	0.574468	-0.240734	0.4879
SET	2.7	4.7	0.574468	-0.240734	0.4879
SH3BGRL3	2.7	4.7	0.574468	-0.240734	0.4879
BTF3	2.3	4	0.575	-0.240332	0.4701
PAFAH1B3	3.3	5.7	0.578947	-0.237361	0.4787
HIST1H4A	17	29.3	0.580205	-0.236419	0.09341
CSRP1	3.7	6.3	0.587302	-0.231139	0.4453
RPS3	1	1.7	0.588235	-0.230449	0.6397
GSPT1	1	1.7	0.588235	-0.230449	0.6709
EIF2S1	1	1.7	0.588235	-0.230449	0.7065
BOLA2	1	1.7	0.588235	-0.230449	0.7065
PSMB7	1	1.7	0.588235	-0.230449	0.7102
SRP9	1	1.7	0.588235	-0.230449	0.7391
CHMP4B	1	1.7	0.588235	-0.230449	0.7429
TAF15	1	1.7	0.588235	-0.230449	0.7429
HSPA5	5.3	9	0.588889	-0.229967	0.3985
HIST1H2AD	12	20.3	0.591133	-0.228315	0.2197
LDHB	8.3	14	0.592857	-0.22705	0.2535
ALDH1A1	50	84.3	0.59312	-0.226858	0.006817
ALDOA	45	75.7	0.594452	-0.225883	0.01148
HSP90AB1	22	37	0.594595	-0.225779	0.07109
HNRNPA3	4	6.7	0.597015	-0.224015	0.4691
VASP	3	5	0.6	-0.221849	0.5142
HNRNPAB	6	10	0.6	-0.221849	0.3595
GLOD4	2	3.3	0.606061	-0.217484	0.5943
PTGR1	2	3.3	0.606061	-0.217484	0.5943
PPM1G	2	3.3	0.606061	-0.217484	0.5993
S100A4	4.7	7.7	0.61039	-0.214393	0.433
TALDO1	10	16.3	0.613497	-0.212188	0.2681
SPTBN1	3.7	6	0.616667	-0.20995	0.5139
FSCN1	9.7	15.7	0.617834	-0.209128	0.309
HSP90AA1	40	64.7	0.618238	-0.208844	0.03411
PABPC1	10.7	17.3	0.618497	-0.208662	0.2912
BLVRB	6	9.7	0.618557	-0.20862	0.3894
AKR1C2	15.3	24.7	0.619433	-0.208006	0.1138
YWHAG	7	11.3	0.619469	-0.20798	0.3868
PRDX5	2.3	3.7	0.621622	-0.206474	0.6503
PPIA	64.7	104	0.622115	-0.206129	0.0138
PRDX6	5	8	0.625	-0.20412	0.4651
TPM4	15	24	0.625	-0.20412	0.2168
GSR	2.7	4.3	0.627907	-0.202105	0.583
PAFAH1B2	2.7	4.3	0.627907	-0.202105	0.6159
ILF3	1.7	2.7	0.62963	-0.200915	0.624
SGTA	1.7	2.7	0.62963	-0.200915	0.7038
BASP1	1.7	2.7	0.62963	-0.200915	0.7067
CNBP	1.7	2.7	0.62963	-0.200915	0.7353
DSG2	1.7	2.7	0.62963	-0.200915	0.7674
STIP1	6.3	10	0.63	-0.200659	0.448
AKR1B10	31.3	49.3	0.634888	-0.197303	0.1095
ATIC	4	6.3	0.634921	-0.197281	0.5593
HNRNPM	4	6.3	0.634921	-0.197281	0.561
ACLY	16.7	26.3	0.634981	-0.197239	0.2397
GAPDH	56.7	89	0.637079	-0.195807	0.03849
RPS27A	3	4.7	0.638298	-0.194977	0.6259
VCL	11.3	17.7	0.638418	-0.194895	0.3313
TXNRD1	5.3	8.3	0.638554	-0.194802	0.4964
SFPQ	5	7.7	0.649351	-0.187521	0.573
EIF4A1	5	7.7	0.649351	-0.187521	0.6005
RPL12	6.3	9.7	0.649485	-0.187431	0.5503
EEF2	31	47.7	0.649895	-0.187157	0.1682
SNRPE	1.3	2	0.65	-0.187087	0.7894
AK1	1.3	2	0.65	-0.187087	0.7894
SRSF6	1.3	2	0.65	-0.187087	0.816
IMUP	1.3	2	0.65	-0.187087	0.8195
DDAH2	1.3	2	0.65	-0.187087	0.8266
ATP6AP1	1.3	2	0.65	-0.187087	0.8536
EZR	16.3	25	0.652	-0.185752	0.2862
DPYSL2	8.3	12.7	0.653543	-0.184726	0.4714
TPI1	59.7	90.7	0.658214	-0.181633	0.06938
LGALS1	16	24.3	0.658436	-0.181486	0.3204
PSMA1	5.3	8	0.6625	-0.178814	0.622
RPL5	2	3	0.666667	-0.176091	0.7936
PHPT1	4	6	0.666667	-0.176091	0.6599
HN1	4	6	0.666667	-0.176091	0.6947
SYNCRIP	4.7	7	0.671429	-0.173	0.5969
MAP1B	4.7	7	0.671429	-0.173	0.6988
KRT18	32.3	48	0.672917	-0.172039	0.2139
CCT5	2.7	4	0.675	-0.170696	0.683
FASN	11.3	16.7	0.676647	-0.169638	0.5153
PRDX1	30.3	44.3	0.683973	-0.164961	0.3397
TUBB	32.7	47.7	0.685535	-0.163971	0.303
ENO1	76.3	111	0.687387	-0.162798	0.09127
CLIC1	11.7	17	0.688235	-0.162263	0.5047
ACTN4	62	90	0.688889	-0.161851	0.1628
HSPE1	2.3	3.3	0.69697	-0.156786	0.8211
PCBP2	3	4.3	0.697674	-0.156347	0.7516
PSMA2	3	4.3	0.697674	-0.156347	0.7669
PEA15	0.7	1	0.7	-0.154902	0.8001
GARS	0.7	1	0.7	-0.154902	0.805
RPS16	0.7	1	0.7	-0.154902	0.805
NAMPT	0.7	1	0.7	-0.154902	0.8477
ANG	0.7	1	0.7	-0.154902	0.8527
CPPED1	0.7	1	0.7	-0.154902	0.8578
GART	0.7	1	0.7	-0.154902	0.9013
CORO1C	7	10	0.7	-0.154902	0.7081
ANXA1	7.7	11	0.7	-0.154902	0.7056
HNRNPA2B1	22.7	32.3	0.702786	-0.153177	0.4729
UGDH	23	32.7	0.703364	-0.15282	0.4925
HNRNPK	13.7	19.3	0.709845	-0.148837	0.5693
TKT	93.3	130.7	0.713849	-0.146394	0.2026
GSTP1	15	21	0.714286	-0.146128	0.6526
PLEC	58.7	81.7	0.718482	-0.143584	0.3626
ALCAM	6.7	9.3	0.72043	-0.142408	0.7532
TUBA1B	24	33.3	0.720721	-0.142233	0.5616
CCT3	7	9.7	0.721649	-0.141674	0.7981
HIST2H2BE	7	9.7	0.721649	-0.141674	0.9316
TXNDC17	6	8.3	0.722892	-0.140927	0.745
SPTAN1	6	8.3	0.722892	-0.140927	0.8205
PDCD6IP	6.3	8.7	0.724138	-0.140179	0.8354
VCP	34.3	47.3	0.725159	-0.139567	0.5318
EEF1D	9.7	13.3	0.729323	-0.13708	0.7501
EEF1A1	27	37	0.72973	-0.136838	0.567
PKM2	117.7	161	0.731056	-0.136049	0.3097
CD44	12	16.3	0.736196	-0.133006	0.7321
PA2G4	12.3	16.7	0.736527	-0.132811	0.7752
SRSF3	1.7	2.3	0.73913	-0.131279	0.8288
EIF1AX	1.7	2.3	0.73913	-0.131279	0.8566
RPL10A	3.7	5	0.74	-0.130768	0.8537
LRRC59	3.7	5	0.74	-0.130768	0.894
AHNAK2	2	2.7	0.740741	-0.130334	0.8779
CBX5	2	2.7	0.740741	-0.130334	0.9069
PSAT1	2	2.7	0.740741	-0.130334	0.933
NIT2	2	2.7	0.740741	-0.130334	0.9685
TBCB	4.7	6.3	0.746032	-0.127243	0.8411
TFPI	5	6.7	0.746269	-0.127105	0.8745
HSPA4	5	6.7	0.746269	-0.127105	0.922
HSPB1	21.7	29	0.748276	-0.125938	0.8204
PEBP1	7.3	9.7	0.752577	-0.123449	0.8309
DPYSL3	19.7	26	0.757692	-0.120507	0.8581
VIM	87.3	114.3	0.76378	-0.117032	0.7452
SSBP1	1.3	1.7	0.764706	-0.116506	0.9609
KTN1	1.3	1.7	0.764706	-0.116506	0.9659
HNRNPH3	1.3	1.7	0.764706	-0.116506	0.9659
C22	1.3	1.7	0.764706	-0.116506	0.9697
PDIA4	1.3	1.7	0.764706	-0.116506	0.9975
EEF1B2	1.3	1.7	0.764706	-0.116506	0.9975
PFDN2	1.3	1.7	0.764706	-0.116506	0.9975
RAP1B	2.3	3	0.766667	-0.115393	0.9805
RARS	2.3	3	0.766667	-0.115393	0.9834
RPL22	2.3	3	0.766667	-0.115393	0.9891
EEF1G	3.3	4.3	0.767442	-0.114955	0.9486
SFN	3.3	4.3	0.767442	-0.114955	0.9715
HNRNPF	3.3	4.3	0.767442	-0.114955	0.9993
PEPD	1	1.3	0.769231	-0.113943	0.9276
RPS11	1	1.3	0.769231	-0.113943	0.9319
CD109	1	1.3	0.769231	-0.113943	0.9319
DPY30	1	1.3	0.769231	-0.113943	0.9363
ERH	1	1.3	0.769231	-0.113943	0.9363
FTL	1	1.3	0.769231	-0.113943	0.9363
SNRPN	1	1.3	0.769231	-0.113943	0.9363
SKP1	1	1.3	0.769231	-0.113943	0.9363
ARPC4	1	1.3	0.769231	-0.113943	0.9734
OTUB1	1	1.3	0.769231	-0.113943	0.9734
PFN2	1	1.3	0.769231	-0.113943	0.9734
TROVE2	1	1.3	0.769231	-0.113943	0.9734
GNG12	1	1.3	0.769231	-0.113943	0.9777
PPT1	1	1.3	0.769231	-0.113943	0.9777
PSMB5	1	1.3	0.769231	-0.113943	0.9777
RRBP1	1	1.3	0.769231	-0.113943	0.9777
TPD52	1	1.3	0.769231	-0.113943	0.9777
HNRNPC	8.7	11.3	0.769912	-0.113559	0.9071
YWHAZ	26	33.7	0.771513	-0.112657	0.9438
MYL6	19.7	25.3	0.778656	-0.108654	0.9916
YWHAQ	6	7.7	0.779221	-0.108339	0.974
KHSRP	4.7	6	0.783333	-0.106053	0.9497
NONO	4.7	6	0.783333	-0.106053	0.9919
CCT2	7.3	9.3	0.784946	-0.10516	0.993
ZYX	3.7	4.7	0.787234	-0.103896	0.9291
CALM1	3.7	4.7	0.787234	-0.103896	0.9875
TRIM28	3.7	4.7	0.787234	-0.103896	0.9928
G3BP1	5.3	6.7	0.791045	-0.101799	0.9501
HSPD1	5.3	6.7	0.791045	-0.101799	0.9703
CXCL5	37	46.7	0.792291	-0.101115	0.8439
CFL1	41	51.7	0.793037	-0.100707	0.9358
FSTL1	5	6.3	0.793651	-0.100371	0.9524
HINT1	7.7	9.7	0.793814	-0.100281	0.9524
PGAM1	15.7	19.7	0.796954	-0.0985666	0.8787
P4HB	4	5	0.8	-0.09691	0.9767
S100A11	14	17.3	0.809249	-0.0919181	0.8943
EIF4B	3	3.7	0.810811	-0.0910805	0.8939
LDHA	10.3	12.7	0.811024	-0.0909665	0.8604
COTL1	4.3	5.3	0.811321	-0.0908074	0.8748
HN1L	2.7	3.3	0.818182	-0.0871502	0.9259
EIF6	2.7	3.3	0.818182	-0.0871502	0.9572
LMNA	15.3	18.7	0.818182	-0.0871502	0.7536
AKR1C3	51.7	63	0.820635	-0.08585	0.4996
TUBB2C	6	7.3	0.821918	-0.0851716	0.8558
PPIB	6	7.3	0.821918	-0.0851716	0.9192
NCL	18.7	22.7	0.823789	-0.0841843	0.8086
TAGLN2	25.3	30.7	0.824104	-0.0840179	0.7169
CBX3	4.7	5.7	0.824561	-0.083777	0.8525
FKBP1A	4.7	5.7	0.824561	-0.083777	0.9028
FLNA	80.7	97	0.831959	-0.0798982	0.4623
NAP1L4	5.3	6.3	0.84127	-0.0750647	0.8384
HNRNPL	10.7	12.7	0.84252	-0.0744199	0.7844
DBNL	1.7	2	0.85	-0.0705811	0.8481
YBX1	1.7	2	0.85	-0.0705811	0.8843
RUVBL1	1.7	2	0.85	-0.0705811	0.9503
PROCR	5.7	6.7	0.850746	-0.0701999	0.8328
APEX1	5.7	6.7	0.850746	-0.0701999	0.8505
PDIA3	4	4.7	0.851064	-0.0700379	0.7492
LTA4H	2.3	2.7	0.851852	-0.0696359	0.7916
LDLR	2.3	2.7	0.851852	-0.0696359	0.8192
NPEPPS	2.3	2.7	0.851852	-0.0696359	0.844
ANXA2	11.3	13	0.869231	-0.0608649	0.6672
CTTN	2	2.3	0.869565	-0.0606978	0.8196
TPM3	2	2.3	0.869565	-0.0606978	0.8495
HMGA2	2	2.3	0.869565	-0.0606978	0.8796
CFL2	2	2.3	0.869565	-0.0606978	0.9067
GDI2	7	8	0.875	-0.0579919	0.7366
TMSB4X	5	5.7	0.877193	-0.0569049	0.7254
IGFBP1	5	5.7	0.877193	-0.0569049	0.7419
FLNB	35	39.7	0.881612	-0.0547225	0.3421
PTMA	11.3	12.7	0.889764	-0.0507253	0.5445
CCT6A	2.7	3	0.9	-0.0457575	0.818
MIF	6.3	7	0.9	-0.0457575	0.6277
ACTB	83.7	92.7	0.902913	-0.0443543	0.09617
KPNB1	5.7	6.3	0.904762	-0.0434657	0.6569
SSB	4.3	4.7	0.914894	-0.0386294	0.6088
SERBP1	4.3	4.7	0.914894	-0.0386294	0.6275
RPS10	4.3	4.7	0.914894	-0.0386294	0.6295
MMP7	4.3	4.7	0.914894	-0.0386294	0.6637
STMN1	4	4.3	0.930233	-0.0314085	0.6806
CXCL3	5	5.3	0.943396	-0.0253059	0.627
DKK1	5.7	6	0.95	-0.0222764	0.5866
SLC3A2	0.3	0.3	1	0	0.8185
DDB1	0.3	0.3	1	0	0.8185
PPIF	0.3	0.3	1	0	0.8788
HIST1H1E	0.3	0.3	1	0	0.8869
SDF4	0.3	0.3	1	0	0.8869
CYCS	0.3	0.3	1	0	0.956
ENO3	0.7	0.7	1	0	0.7345
KIF23	0.7	0.7	1	0	0.7871
EGFR	0.7	0.7	1	0	0.7871
RBM8A	0.7	0.7	1	0	0.8292
CYR61	1	1	1	0	0.6778
CANT1	1	1	1	0	0.7151
ALB	1	1	1	0	0.7151
PSMC5	1	1	1	0	0.7151
PFDN1	1	1	1	0	0.7241
FAM3C	1	1	1	0	0.7576
GNB2L1	1	1	1	0	0.7576
HEXB	1	1	1	0	0.7576
AK2	1	1	1	0	0.7576
PLBD2	1	1	1	0	0.7576
STC1	1	1	1	0	0.7576
VASN	1	1	1	0	0.7576
SERPINH1	1	1	1	0	0.7963
CAPRIN1	1	1	1	0	0.8009
CTSA	1	1	1	0	0.8009
VBP1	1	1	1	0	0.8447
GCNT3	1.3	1.3	1	0	0.6948
TJP1	1.3	1.3	1	0	0.6986
MYL12A	1.3	1.3	1	0	0.7351
KHDRBS1	1.3	1.3	1	0	0.7682
UBE2V2	1.3	1.3	1	0	0.7682
RPS8	1.3	1.3	1	0	0.8097
EIF3I	1.7	1.7	1	0	0.6501
AREG	1.7	1.7	1	0	0.7142
CAPG	1.7	1.7	1	0	0.7142
MT2A	2	2	1	0	0.6339
EPHB2	2	2	1	0	0.6625
RPS25	2	2	1	0	0.6625
MATR3	2	2	1	0	0.6656
PSMA6	2.3	2.3	1	0	0.701
CLTC	4	4	1	0	0.5025
RPSA	4.3	4.3	1	0	0.545
CCT7	4.3	4.3	1	0	0.5469
CTSZ	5	5	1	0	0.5062
RNASE4	6.3	6.3	1	0	0.4557
CTSD	18	18	1	0	0.2001
CXCL1	21.7	21.7	1	0	0.1598
NPM1	25	25	1	0	0.1365
MYH9	28.7	28.7	1	0	0.1096
CST3	16	15.7	1.01911	0.00822033	0.2248
PTMS	6.7	6.3	1.06349	0.0267343	0.3214
CFB	5.7	5.3	1.07547	0.031599	0.4225
B2M	18	16.7	1.07784	0.032556	0.1108
PRNP	4	3.7	1.08108	0.0338583	0.4204
CTSL1	12.3	11.3	1.0885	0.0368267	0.1746
IGFBP3	3.3	3	1.1	0.0413927	0.4477
S100A6	3.3	3	1.1	0.0413927	0.4648
HMGA1	3	2.7	1.11111	0.0457575	0.4311
PSMB6	3	2.7	1.11111	0.0457575	0.4331
SRSF1	3	2.7	1.11111	0.0457575	0.4713
TIMP2	25.7	23	1.11739	0.0482053	0.03299
NPC2	12.3	11	1.11818	0.0485124	0.1367
HNRNPU	3.7	3.3	1.12121	0.0496878	0.4437
NACA	3.7	3.3	1.12121	0.0496878	0.4637
C1R	8	7	1.14286	0.0579919	0.2164
SPP1	9	7.7	1.16883	0.0677518	0.1268
YWHAB	2.7	2.3	1.17391	0.0696359	0.4529
AMIGO2	4.7	4	1.175	0.0700379	0.2924
EPDR1	2	1.7	1.17647	0.0705811	0.4554
CACYBP	2	1.7	1.17647	0.0705811	0.4781
GSN	2	1.7	1.17647	0.0705811	0.4836
NRCAM	20	17	1.17647	0.0705811	0.03327
PSAP	17.3	14.7	1.17687	0.0707288	0.04551
CDH2	13.3	11.3	1.17699	0.0707732	0.07065
CLU	52.3	44	1.18864	0.075049	0.0004281
CTSS	3.3	2.7	1.22222	0.0871502	0.3296
PLOD2	3.3	2.7	1.22222	0.0871502	0.3461
MDH2	12.3	10	1.23	0.0899051	0.05189
TGFB2	5.3	4.3	1.23256	0.0908074	0.2101
FSTL3	5.3	4.3	1.23256	0.0908074	0.2262
IGFBP4	62	50	1.24	0.0934217	3.1e-05
C3	13.7	11	1.24545	0.0953279	0.05514
APP	33.7	26.7	1.26217	0.101119	0.001436
TIMP1	24.3	19	1.27895	0.106853	0.006101
DAG1	8.7	6.7	1.29851	0.113444	0.07021
PDGFD	1.3	1	1.3	0.113943	0.4643
AGA	1.3	1	1.3	0.113943	0.4677
B3GNT1	1.3	1	1.3	0.113943	0.4932
IGFBPL1	1.3	1	1.3	0.113943	0.4967
ROBO1	1.3	1	1.3	0.113943	0.4967
CSE1L	1.3	1	1.3	0.113943	0.5267
DKK3	1.3	1	1.3	0.113943	0.5304
IGFBP2	3	2.3	1.30435	0.115393	0.3103
GOLM1	3	2.3	1.30435	0.115393	0.3121
GRN	3	2.3	1.30435	0.115393	0.3252
CRIM1	1.7	1.3	1.30769	0.116506	0.4512
MRC2	1.7	1.3	1.30769	0.116506	0.4732
ALDOC	1.7	1.3	1.30769	0.116506	0.4793
NEO1	4	3	1.33333	0.124939	0.2073
HTRA1	2.3	1.7	1.35294	0.131279	0.329
SPARC	16.7	12.3	1.35772	0.132811	0.01117
NUCB1	31.7	23.3	1.36052	0.133703	0.000487
PVR	3.7	2.7	1.37037	0.136838	0.2132
GNS	6	4.3	1.39535	0.144683	0.1131
C1S	6.7	4.7	1.42553	0.153977	0.07877
NASP	1	0.7	1.42857	0.154902	0.4375
SPINT2	1	0.7	1.42857	0.154902	0.4414
DENR	1	0.7	1.42857	0.154902	0.4747
RBBP4	1	0.7	1.42857	0.154902	0.4747
HNRNPUL2	1	0.7	1.42857	0.154902	0.4788
PCMT1	1	0.7	1.42857	0.154902	0.4788
AMBP	1	0.7	1.42857	0.154902	0.518
CD9	1	0.7	1.42857	0.154902	0.518
AXL	5.3	3.7	1.43243	0.156074	0.1001
APLP2	4.3	3	1.43333	0.156347	0.1531
IGF2	3.3	2.3	1.43478	0.156786	0.2271
CSF1	3.3	2.3	1.43478	0.156786	0.2389
IGFBP7	24	16.7	1.43713	0.157495	0.0006518
PCSK9	34.7	23.3	1.48927	0.172974	0.0243
IGFBP6	10	6.7	1.49254	0.173925	0.02233
TUBB3	3	2	1.5	0.176091	0.2495
B4GALT1	5	3.3	1.51515	0.180456	0.1183
LGMN	2	1.3	1.53846	0.187087	0.296
NA	2	1.3	1.53846	0.187087	0.2981
CTSC	2	1.3	1.53846	0.187087	0.3143
OLFML3	9.7	6.3	1.53968	0.187431	0.02139
GGH	4.7	3	1.56667	0.194977	0.1001
SERPINE2	19	12	1.58333	0.199572	0.00075
LAMC2	21.7	13.7	1.58394	0.199739	0.0002408
ITGA3	2.7	1.7	1.58824	0.200915	0.1934
CLSTN1	17	10.7	1.58879	0.201065	0.001499
NRP2	3.3	2	1.65	0.217484	0.1377
TGFBI	74	44.3	1.67043	0.222828	2.54e-09
MMP2	1.7	1	1.7	0.230449	0.004156
KIF5B	1.7	1	1.7	0.230449	0.2515
GREM1	1.7	1	1.7	0.230449	0.2721
SRSF2	1.7	1	1.7	0.230449	0.2721
TPM1	1.7	1	1.7	0.230449	0.2721
ECH1	1.7	1	1.7	0.230449	0.2744
DNASE2	1.7	1	1.7	0.230449	0.2939
ACTG1	10.3	6	1.71667	0.234686	0.006862
HNRNPR	3	1.7	1.76471	0.246672	0.1249
HSPA9	2.3	1.3	1.76923	0.247784	0.177
B4GALT4	2.3	1.3	1.76923	0.247784	0.177
CCL2	10.7	6	1.78333	0.251233	0.004415
CFH	9	5	1.8	0.255273	0.007809
SPOCK1	16.3	9	1.81111	0.257945	0.0003047
HIST1H1C	1.3	0.7	1.85714	0.268845	0.2548
CFD	1.3	0.7	1.85714	0.268845	0.2599
CALR	1.3	0.7	1.85714	0.268845	0.2817
CCDC80	1.3	0.7	1.85714	0.268845	0.2817
CDH6	4.3	2.3	1.86957	0.271741	0.06147
PLAU	11.7	6	1.95	0.290035	0.001392
FBN2	5.3	2.7	1.96296	0.292912	0.02044
SOD2	2	1	2	0.30103	0.1669
DDX17	2	1	2	0.30103	0.1798
CTSB	10	5	2	0.30103	0.002189
LTBP3	12	6	2	0.30103	0.0006435
COL5A2	4.7	2.3	2.04348	0.31037	0.03917
FN1	48.3	23.3	2.07296	0.316591	4.11e-09
TPP1	2.7	1.3	2.07692	0.31742	0.1092
GALNT2	2.7	1.3	2.07692	0.31742	0.137
COL5A1	17.3	8.3	2.08434	0.318968	0.0355
QSOX1	14	6.7	2.08955	0.320053	0.000143
LGALS3BP	37.7	18	2.09444	0.321069	8.56e-10
VCAN	12.7	6	2.11667	0.325652	0.0002804
NRG1	4.3	2	2.15	0.332438	0.02893
SERPINE1	23.3	10.3	2.26214	0.354519	0.000263
SRGN	2.3	1	2.3	0.361728	0.1065
ACTC1	2.3	1	2.3	0.361728	0.1076
CD59	3	1.3	2.30769	0.363178	0.05673
PAPPA	6.3	2.7	2.33333	0.367977	0.005199
AGRN	34.3	14.7	2.33333	0.367977	1.63e-07
HAVCR1	0.7	0.3	2.33333	0.367977	0.3791
CXCL2	0.7	0.3	2.33333	0.367977	0.3837
BTD	0.7	0.3	2.33333	0.367977	0.4232
CREG1	0.7	0.3	2.33333	0.367977	0.5158
SLC39A10	0.7	0.3	2.33333	0.367977	0.5158
COL18A1	4.7	2	2.35	0.371068	0.02306
TMEM132A	1.7	0.7	2.42857	0.385351	0.1215
MVP	1.7	0.7	2.42857	0.385351	0.1343
ALYREF	1.7	0.7	2.42857	0.385351	0.1466
PRSS23	1.7	0.7	2.42857	0.385351	0.1482
LTBP2	5	2	2.5	0.39794	0.01025
SDCBP	4.3	1.7	2.52941	0.40302	0.01858
LAMB1	15	5.7	2.63158	0.420216	0.00581
LAMC1	20.3	7.3	2.78082	0.444173	3.49e-05
LAMA5	32.7	11.3	2.89381	0.461469	1.58e-09
LOXL2	5	1.7	2.94118	0.468521	0.005432
ITGB1	3	1	3	0.477121	0.02489
PCSK1N	3	1	3	0.477121	0.02752
COL6A1	4	1.3	3.07692	0.488117	0.01065
COL7A1	9.3	3	3.1	0.491362	0.087
FBLN1	5.3	1.7	3.11765	0.493827	0.002618
HSPG2	74.3	22.3	3.33184	0.522684	1.39e-27
SMOC1	1	0.3	3.33333	0.522879	0.1919
SIRPA	1	0.3	3.33333	0.522879	0.197
GSS	1	0.3	3.33333	0.522879	0.216
NEU1	1	0.3	3.33333	0.522879	0.216
APOH	2	0.5	4	0.60206	0.001863
BMP1	4	1	4	0.60206	0.004437
THBS1	46.3	11	4.20909	0.624188	3.25e-20
EFEMP1	4.3	1	4.3	0.633468	0.001925
HAVCR1	1.3	0.3	4.33333	0.636822	0.1136
COL4A2	5.7	1.3	4.38462	0.641932	0.0005021
HIST1H2BD	8.3	1.7	4.88235	0.688629	0.0339
PTPRF	4.7	0.7	6.71429	0.827	0.000241
HIST1H2BC	7	1	7	0.845098	0.00447
OLFML2A	2.3	0.3	7.66667	0.884607	0.008746
TGFB1	2.3	0.3	7.66667	0.884607	0.01144
GPC1	7.7	1	7.7	0.886491	0.00249
COCH	2.7	0.3	9	0.954243	0.004419
PTPRK	2.7	0.3	9	0.954243	0.005063
COL4A1	3	0.3	10	1	0.001912

## Sheet: MSMS_D194Y 
Protein Name	+ DOX	- DOX	FC	LogFC	p.value
HIST1H2BD	1	20.3	0.0492611	-1.3075	7.89e-15
SRPX	0.3	3	0.1	-1	0.01474
EPHA7	0.3	2.7	0.111111	-0.954243	0.02565
FSCN1	0.3	2.3	0.130435	-0.884607	0.04602
PRKCSH	0.3	1.7	0.176471	-0.753328	0.1304
CNBP	0.3	1.7	0.176471	-0.753328	0.1372
SFRP1	0.7	3.7	0.189189	-0.723104	0.0188
PVRL2	0.3	1.3	0.230769	-0.636822	0.2297
TARS	0.3	1.3	0.230769	-0.636822	0.2297
ADAM15	0.3	1.3	0.230769	-0.636822	0.2311
C1QTNF1	0.3	1.3	0.230769	-0.636822	0.2398
CBX5	0.3	1.3	0.230769	-0.636822	0.2398
DLD	0.3	1.3	0.230769	-0.636822	0.2412
PSAT1	0.3	1.3	0.230769	-0.636822	0.2426
IGF2	0.7	3	0.233333	-0.632023	0.05629
RARS	0.5	2	0.25	-0.60206	0.007012
CD9	0.7	2.7	0.259259	-0.586266	0.09236
MUC5AC	4	15	0.266667	-0.574031	0.0001215
HAVCR1	0.3	1	0.3	-0.522879	0.3748
HPRT1	0.3	1	0.3	-0.522879	0.3884
HSPA2	0.3	1	0.3	-0.522879	0.3906
ADAM17	0.3	1	0.3	-0.522879	0.4
PCMT1	0.3	1	0.3	-0.522879	0.4023
TBCB	0.3	1	0.3	-0.522879	0.4023
HNRPDL	0.3	1	0.3	-0.522879	0.4045
THSD4	0.3	1	0.3	-0.522879	0.4068
ANG	0.3	1	0.3	-0.522879	0.4142
TXNDC5	1	3.3	0.30303	-0.518514	0.000511
PEPD	1	3.3	0.30303	-0.518514	0.08956
JAG1	0.7	2.3	0.304348	-0.51663	0.1472
C5	0.7	2.3	0.304348	-0.51663	0.1527
SSBP1	0.7	2	0.35	-0.455932	0.2236
TUBB2C	0.7	2	0.35	-0.455932	0.2304
HLA	0.7	2	0.35	-0.455932	0.2384
IGFBP3	2.7	7.7	0.350649	-0.455127	0.02541
FSTL3	3.3	9.3	0.354839	-0.449969	0.01508
PPIF	0.7	1.7	0.411765	-0.385351	0.3418
SSB	0.7	1.7	0.411765	-0.385351	0.3434
ALDOC	0.7	1.7	0.411765	-0.385351	0.3647
TRIM28	0.3	0.7	0.428571	-0.367977	0.6489
PSMB1	0.3	0.7	0.428571	-0.367977	0.67
PFAS	0.3	0.7	0.428571	-0.367977	0.67
NIT2	0.3	0.7	0.428571	-0.367977	0.67
PPP5C	0.3	0.7	0.428571	-0.367977	0.67
PROS1	0.3	0.7	0.428571	-0.367977	0.6735
BTF3	0.3	0.7	0.428571	-0.367977	0.6881
ANP32B	0.3	0.7	0.428571	-0.367977	0.6916
SRP9	0.3	0.7	0.428571	-0.367977	0.6951
DUT	0.3	0.7	0.428571	-0.367977	0.6951
CYR61	1.3	3	0.433333	-0.363178	0.2687
MUC5B	1.3	3	0.433333	-0.363178	0.2748
MATR3	1	2.3	0.434783	-0.361728	0.314
SFPQ	1	2.3	0.434783	-0.361728	0.314
STC1	1	2.3	0.434783	-0.361728	0.3217
FSTL1	4.7	10.7	0.439252	-0.357286	0.03855
HSPD1	4	8.7	0.45977	-0.337459	0.0907
IGFBP2	3.7	8	0.4625	-0.334888	0.09251
COL4A2	5	10.7	0.46729	-0.330414	0.05982
TMEM132A	2.7	5.7	0.473684	-0.324511	0.1795
SIAE	3	6.3	0.47619	-0.322219	0.1527
PAPPA	10.7	21.7	0.493088	-0.307076	0.01275
PRDX5	1	2	0.5	-0.30103	0.4503
RPL22	1	2	0.5	-0.30103	0.4605
MAT2A	1	2	0.5	-0.30103	0.4638
HMGA1	1	2	0.5	-0.30103	0.4709
FBN1	1	2	0.5	-0.30103	0.4726
AGRN	26.3	51.7	0.508704	-0.293535	0.0002985
STC2	1.7	3.3	0.515152	-0.288065	0.3202
CALR	1.7	3.3	0.515152	-0.288065	0.3255
NID2	0.7	1.3	0.538462	-0.268845	0.5353
BCAM	0.7	1.3	0.538462	-0.268845	0.549
WARS	0.7	1.3	0.538462	-0.268845	0.549
CCT7	0.7	1.3	0.538462	-0.268845	0.5629
RBP4	0.7	1.3	0.538462	-0.268845	0.5748
CXCL3	6.3	11.7	0.538462	-0.268845	0.1266
QPCT	2.7	5	0.54	-0.267606	0.2923
RARRES1	2.7	5	0.54	-0.267606	0.3037
GOLM1	4.7	8.7	0.54023	-0.267421	0.1798
PROCR	4.7	8.7	0.54023	-0.267421	0.182
PSMA2	2	3.7	0.540541	-0.267172	0.4087
CTSS	5.3	9.7	0.546392	-0.262496	0.1794
CFD	3.3	6	0.55	-0.259637	0.2892
MSN	5.7	10.3	0.553398	-0.256962	0.1622
CAP1	1.3	2.3	0.565217	-0.247784	0.5382
DSG2	1.3	2.3	0.565217	-0.247784	0.5415
LASP1	1.7	3	0.566667	-0.246672	0.4495
AREG	1.7	3	0.566667	-0.246672	0.4673
GLA	1.7	3	0.566667	-0.246672	0.4673
NEO1	7	12.3	0.569106	-0.244807	0.1491
APOH	7	12.3	0.569106	-0.244807	0.1497
SMOC1	4.7	8	0.5875	-0.230992	0.2956
GNB2L1	1	1.7	0.588235	-0.230449	0.6466
CUTA	1	1.7	0.588235	-0.230449	0.6575
BASP1	1	1.7	0.588235	-0.230449	0.6618
LOXL2	4.3	7.3	0.589041	-0.229854	0.3203
LDLR	4.3	7.3	0.589041	-0.229854	0.3252
CFB	18.3	31	0.590323	-0.228911	0.04399
ACTG1	23	38.7	0.594315	-0.225983	0.02484
LAMB1	17.3	29	0.596552	-0.224352	0.05638
DKK3	2	3.3	0.606061	-0.217484	0.5059
GSR	2	3.3	0.606061	-0.217484	0.5141
HNRNPD	4.3	7	0.614286	-0.21163	0.3974
PARK7	3.7	6	0.616667	-0.20995	0.4006
AGA	2.3	3.7	0.621622	-0.206474	0.5634
STIP1	2.3	3.7	0.621622	-0.206474	0.5673
HEXA	2.3	3.7	0.621622	-0.206474	0.5742
KRT18	3.3	5.3	0.622642	-0.205762	0.4756
HSPA5	8.3	13.3	0.62406	-0.204774	0.2503
FBLN1	5	8	0.625	-0.20412	0.3886
DKK1	10	16	0.625	-0.20412	0.2119
SPOCK1	7.7	12.3	0.626016	-0.203414	0.2737
CTSC	2.7	4.3	0.627907	-0.202105	0.5066
FAM3C	1.7	2.7	0.62963	-0.200915	0.5934
C1R	29.3	46.3	0.632829	-0.198713	0.04086
PTPRS	3	4.7	0.638298	-0.194977	0.538
TIMP1	43	67	0.641791	-0.192606	0.01902
G6PD	9.7	15	0.646667	-0.18932	0.2751
RNH1	3.7	5.7	0.649123	-0.187673	0.4912
CDH6	3.7	5.7	0.649123	-0.187673	0.5127
GALNT2	5	7.7	0.649351	-0.187521	0.4511
BMP1	5	7.7	0.649351	-0.187521	0.4585
NSFL1C	1.3	2	0.65	-0.187087	0.7187
ROBO1	1.3	2	0.65	-0.187087	0.7206
LAMC2	13	20	0.65	-0.187087	0.22
CXCL5	60.7	93	0.652688	-0.185294	0.009864
LAMA5	44.7	68.3	0.654466	-0.184113	0.0277
PRDX1	12	18.3	0.655738	-0.18327	0.2679
LTBP3	10.7	16.3	0.656442	-0.182804	0.2879
FN1	60.7	92.3	0.657638	-0.182013	0.01218
APLP2	12.3	18.7	0.657754	-0.181936	0.266
TFPI	3.3	5	0.66	-0.180456	0.5759
IGFBP7	15.7	23.7	0.662447	-0.178849	0.2195
HSPE1	2	3	0.666667	-0.176091	0.6606
FABP5	2	3	0.666667	-0.176091	0.6622
PDCD5	2	3	0.666667	-0.176091	0.6637
SPTAN1	2	3	0.666667	-0.176091	0.683
COL5A2	6	9	0.666667	-0.176091	0.463
IGFBP1	11	16.3	0.674847	-0.170795	0.3374
IGFBP6	17.7	26	0.680769	-0.167	0.2565
FBN2	7.7	11.3	0.681416	-0.166588	0.4425
UCHL1	7.3	10.7	0.682243	-0.166061	0.4706
CXCL1	23.7	34.7	0.682997	-0.165581	0.2014
CLSTN1	18	26.3	0.684411	-0.164683	0.2575
NRG1	8.7	12.7	0.685039	-0.164284	0.4381
FSTL4	6	8.7	0.689655	-0.161368	0.561
NRCAM	30.3	43.7	0.693364	-0.159039	0.1722
RPLP2	2.3	3.3	0.69697	-0.156786	0.7216
CREG1	2.3	3.3	0.69697	-0.156786	0.7388
PLS3	3	4.3	0.697674	-0.156347	0.6456
KRT8	3	4.3	0.697674	-0.156347	0.6626
EFEMP1	3.7	5.3	0.698113	-0.156074	0.6319
CST3	24.7	35.3	0.699717	-0.155078	0.2366
ACTC1	0.7	1	0.7	-0.154902	0.7785
ACP1	0.7	1	0.7	-0.154902	0.7961
DPP3	0.7	1	0.7	-0.154902	0.7989
EFNA1	0.7	1	0.7	-0.154902	0.7989
PCOLCE2	0.7	1	0.7	-0.154902	0.7989
IGFBPL1	0.7	1	0.7	-0.154902	0.8018
AK1	0.7	1	0.7	-0.154902	0.8018
RPS25	0.7	1	0.7	-0.154902	0.8018
EIF4B	0.7	1	0.7	-0.154902	0.8046
S100A6	0.7	1	0.7	-0.154902	0.8166
ECM1	0.7	1	0.7	-0.154902	0.8195
GAA	0.7	1	0.7	-0.154902	0.8195
SGTA	0.7	1	0.7	-0.154902	0.8195
RBMX	0.7	1	0.7	-0.154902	0.8224
HNRNPA1	7	10	0.7	-0.154902	0.5332
IGFBP4	77	110	0.7	-0.154902	0.03995
COL4A1	4	5.7	0.701754	-0.153815	0.6567
PVR	4	5.7	0.701754	-0.153815	0.66
HDGF	3.3	4.7	0.702128	-0.153584	0.7121
HSPG2	79.7	113.3	0.703442	-0.152772	0.04409
COL5A1	16	22.7	0.704846	-0.151906	0.3774
GPC1	7.7	10.7	0.719626	-0.142893	0.5821
CCL2	7.7	10.7	0.719626	-0.142893	0.5908
S100A11	7.7	10.7	0.719626	-0.142893	0.5972
P4HB	6	8.3	0.722892	-0.140927	0.6387
APP	66	91.3	0.722892	-0.140927	0.1287
NPC2	15.7	21.7	0.723502	-0.14056	0.4483
AXL	8.7	12	0.725	-0.139662	0.5695
S100A4	2.7	3.7	0.72973	-0.136838	0.7645
MMP2	2.7	3.7	0.72973	-0.136838	0.7749
TGFB2	7.3	10	0.73	-0.136677	0.6517
B4GALT1	9	12.3	0.731707	-0.135663	0.6044
LAMC1	25.7	35	0.734286	-0.134135	0.3861
C3	44.7	60.7	0.736409	-0.132881	0.2833
TIMP2	32.7	44.3	0.738149	-0.131856	0.3551
CBR1	1.7	2.3	0.73913	-0.131279	0.7819
SDC4	1.7	2.3	0.73913	-0.131279	0.7819
CSRP1	1.7	2.3	0.73913	-0.131279	0.7932
SLC3A2	1.7	2.3	0.73913	-0.131279	0.8084
HNRNPR	3.7	5	0.74	-0.130768	0.7382
MET	3.7	5	0.74	-0.130768	0.7446
ITGB1	3.7	5	0.74	-0.130768	0.7534
HNRNPK	3.7	5	0.74	-0.130768	0.7712
ATP6AP1	2	2.7	0.740741	-0.130334	0.8421
BST1	2	2.7	0.740741	-0.130334	0.8546
PDIA4	2	2.7	0.740741	-0.130334	0.8653
DNASE2	2	2.7	0.740741	-0.130334	0.8653
TBCA	2	2.7	0.740741	-0.130334	0.8671
RNASE4	4.7	6.3	0.746032	-0.127243	0.7512
COL18A1	7.7	10.3	0.747573	-0.126346	0.6755
PLAU	11	14.7	0.748299	-0.125925	0.6487
C1S	19.7	26.3	0.749049	-0.12549	0.5304
SRSF1	3	4	0.75	-0.124939	0.7943
GOT2	3	4	0.75	-0.124939	0.8102
TXNDC17	3	4	0.75	-0.124939	0.8116
AMBP	3	4	0.75	-0.124939	0.8245
CLIC1	6	8	0.75	-0.124939	0.7351
GNS	10.3	13.7	0.751825	-0.123883	0.6854
GRN	7	9.3	0.752688	-0.123385	0.7139
VTN	4.3	5.7	0.754386	-0.122406	0.8325
GCNT3	4	5.3	0.754717	-0.122216	0.7806
APLP1	4	5.3	0.754717	-0.122216	0.7979
GSN	1.3	1.7	0.764706	-0.116506	0.9372
CPE	1.3	1.7	0.764706	-0.116506	0.9394
PNP	1.3	1.7	0.764706	-0.116506	0.9688
PSME1	2.3	3	0.766667	-0.115393	0.8756
LTA4H	2.3	3	0.766667	-0.115393	0.8841
CALM1	2.3	3	0.766667	-0.115393	0.9043
RNASET2	2.3	3	0.766667	-0.115393	0.9211
ACTN1	1	1.3	0.769231	-0.113943	0.8956
PSMB7	1	1.3	0.769231	-0.113943	0.8956
GLOD4	1	1.3	0.769231	-0.113943	0.8981
MINPP1	1	1.3	0.769231	-0.113943	0.8981
PLBD2	1	1.3	0.769231	-0.113943	0.8981
GALNT10	1	1.3	0.769231	-0.113943	0.9159
LGALS1	8	10.3	0.776699	-0.109747	0.7641
MMP7	8	10.3	0.776699	-0.109747	0.7967
CNTN1	14	18	0.777778	-0.109144	0.7562
PGAM1	12.3	15.7	0.783439	-0.105995	0.8029
CRIM1	3.7	4.7	0.787234	-0.103896	0.8899
PSAP	25	31.7	0.788644	-0.103119	0.7399
VCAN	13.7	17.3	0.791908	-0.101326	0.8003
CFH	35.7	45	0.793333	-0.100544	0.6998
TPM4	5	6.3	0.793651	-0.100371	0.8862
UBA1	5	6.3	0.793651	-0.100371	0.8884
LDHA	12.7	16	0.79375	-0.100316	0.8618
PRSS23	4	5	0.8	-0.09691	0.9265
PGK1	24.3	30.3	0.80198	-0.0958364	0.8103
CD44	15	18.7	0.802139	-0.0957503	0.853
TPI1	45	56	0.803571	-0.0949755	0.7421
DAG1	14	17.3	0.809249	-0.0919181	0.8725
ALDOA	30	36.7	0.817439	-0.0875448	0.9071
TXN	6.3	7.7	0.818182	-0.0871502	0.9683
HINT1	2.7	3.3	0.818182	-0.0871502	0.9128
RPS12	2.7	3.3	0.818182	-0.0871502	0.932
ANXA1	2.7	3.3	0.818182	-0.0871502	0.9655
IDH1	6	7.3	0.821918	-0.0851716	0.9515
PCSK9	39.3	47.7	0.823899	-0.0841258	0.9457
SOD1	4.7	5.7	0.824561	-0.083777	0.9714
MYH9	8	9.7	0.824742	-0.0836817	0.9701
HTRA1	3.3	4	0.825	-0.0835461	0.9864
EPDR1	3.3	4	0.825	-0.0835461	0.9951
MDH1	7.7	9.3	0.827957	-0.0819922	0.9648
PGD	9.7	11.7	0.82906	-0.0814141	0.9814
EIF5A	5	6	0.833333	-0.0791812	0.9839
PDCD6IP	5	6	0.833333	-0.0791812	0.9864
ENO1	45.7	54.7	0.835466	-0.0780711	0.9641
CLU	71.7	85.7	0.836639	-0.0774617	0.9804
NRP1	6.7	8	0.8375	-0.0770152	0.9829
B2M	24.3	29	0.837931	-0.0767917	0.9746
ALCAM	12	14.3	0.839161	-0.0761548	0.9884
GAPDH	25	29.7	0.841751	-0.0748164	0.9268
TLN1	7	8.3	0.843373	-0.0739801	0.9743
LGALS3BP	63	74.3	0.847914	-0.0716483	0.8688
HIST1H4A	11.3	13.3	0.849624	-0.0707732	0.9332
ILF3	1.7	2	0.85	-0.0705811	0.9791
ALB	1.7	2	0.85	-0.0705811	0.9831
ECH1	1.7	2	0.85	-0.0705811	0.9894
PPT1	1.7	2	0.85	-0.0705811	0.9894
CNP	1.7	2	0.85	-0.0705811	0.9934
AHCY	1.7	2	0.85	-0.0705811	0.9963
TGM2	1.7	2	0.85	-0.0705811	0.9983
PLOD2	5.7	6.7	0.850746	-0.0701999	0.9605
HLA	4	4.7	0.851064	-0.0700379	0.9252
HSPA4	4	4.7	0.851064	-0.0700379	0.9278
QSOX1	24.7	29	0.851724	-0.069701	0.8802
OLFML3	2.3	2.7	0.851852	-0.0696359	0.9229
GOT1	2.3	2.7	0.851852	-0.0696359	0.9246
HNRNPA2B1	12	14	0.857143	-0.0669468	0.9005
NME1	3.7	4.3	0.860465	-0.0652667	0.9567
VASN	3.7	4.3	0.860465	-0.0652667	0.9594
TKT	74.3	86.3	0.86095	-0.065022	0.7162
GDI2	6.3	7.3	0.863014	-0.0639823	0.915
PHPT1	2	2.3	0.869565	-0.0606978	0.9133
FASN	2	2.3	0.869565	-0.0606978	0.9546
RPL12	2	2.3	0.869565	-0.0606978	0.9546
ATRN	2	2.3	0.869565	-0.0606978	0.9622
AKR1C3	29	33.3	0.870871	-0.0600462	0.7567
TXNRD1	9	10.3	0.873786	-0.0585947	0.8622
CTSZ	9.7	11	0.881818	-0.054621	0.844
COL6A1	7.7	8.7	0.885057	-0.0530285	0.8363
NRP2	4.7	5.3	0.886792	-0.052178	0.8887
AKR1B10	21.3	24	0.8875	-0.0518316	0.6888
PFN1	30	33.7	0.890208	-0.0505086	0.6286
PPIA	43.7	49	0.891837	-0.0497146	0.6008
SET	2.7	3	0.9	-0.0457575	0.8753
TGFB1	2.7	3	0.9	-0.0457575	0.8753
CANT1	2.7	3	0.9	-0.0457575	0.8836
CD59	2.7	3	0.9	-0.0457575	0.8966
TPP1	9.3	10.3	0.902913	-0.0443543	0.75
PTPRF	7	7.7	0.909091	-0.0413927	0.7372
TGFBI	76.7	84.3	0.909846	-0.0410322	0.3361
GGH	10.3	11.3	0.911504	-0.0402412	0.7163
HSP90AA1	34	37.3	0.911528	-0.0402299	0.5025
HIST1H2AD	11	12	0.916667	-0.0377886	0.6948
NME2	15	16.3	0.920245	-0.0360963	0.6388
CP	3.7	4	0.925	-0.0338583	0.818
DSTN	3.7	4	0.925	-0.0338583	0.8207
CSF1	7.7	8.3	0.927711	-0.0325874	0.7399
PTPRK	4	4.3	0.930233	-0.0314085	0.7767
PCBP1	4	4.3	0.930233	-0.0314085	0.8029
HNRNPC	4	4.3	0.930233	-0.0314085	0.8042
ALDH3A1	4	4.3	0.930233	-0.0314085	0.8109
EEF2	17.7	19	0.931579	-0.0307803	0.5645
CTSL1	36.3	38.7	0.937984	-0.0278043	0.3752
COCH	4.7	5	0.94	-0.0268721	0.7382
ANXA2	5	5.3	0.943396	-0.0253059	0.7374
LGMN	5	5.3	0.943396	-0.0253059	0.7548
GPI	12	12.7	0.944882	-0.0246225	0.5836
FLNA	33	34.7	0.951009	-0.0218155	0.3286
PDIA3	7	7.3	0.958904	-0.0182248	0.6443
NUCB1	50	52	0.961538	-0.0170333	0.2106
SDCBP	8	8.3	0.963855	-0.0159881	0.6289
AMIGO2	9.7	10	0.97	-0.0132283	0.5668
PKM2	81.3	83.7	0.971326	-0.0126349	0.08333
NPM1	20	20.3	0.985222	-0.00646604	0.3633
VCP	27.3	27.7	0.98556	-0.00631712	0.2689
ALDH1A1	45.3	45.7	0.991247	-0.003818	0.154
HSPA8	37.7	38	0.992105	-0.00344225	0.1977
HAPLN3	0.3	0.3	1	0	0.8714
HSPH1	0.3	0.3	1	0	0.8714
PPA1	0.3	0.3	1	0	0.8714
AHNAK2	0.3	0.3	1	0	0.8761
EIF1AX	0.3	0.3	1	0	0.8761
PTGES3	0.3	0.3	1	0	0.8761
SAE1	0.3	0.3	1	0	0.8761
SERPINA3	0.3	0.3	1	0	0.8807
PDXK	0.3	0.3	1	0	0.8807
UBA2	0.3	0.3	1	0	0.8807
HNRNPA3	0.3	0.3	1	0	0.9047
CTNNB1	0.3	0.3	1	0	0.9047
EIF4H	0.3	0.3	1	0	0.9047
PLIN3	0.3	0.3	1	0	0.9047
PSMC5	0.3	0.3	1	0	0.9047
CPPED1	0.3	0.3	1	0	0.9094
ETF1	0.3	0.3	1	0	0.9094
BOLA2	0.3	0.3	1	0	0.9382
CYCS	0.3	0.3	1	0	0.9382
EIF3I	0.3	0.3	1	0	0.9382
ENO3	0.3	0.3	1	0	0.9382
EIF2S1	0.3	0.3	1	0	0.9382
IMUP	0.3	0.3	1	0	0.9382
ITGA2	0.3	0.3	1	0	0.9382
KIF5B	0.3	0.3	1	0	0.9382
RAP1B	0.3	0.3	1	0	0.9382
RPS5	0.7	0.7	1	0	0.8254
CCT6A	0.7	0.7	1	0	0.8287
HN1	0.7	0.7	1	0	0.8455
RPL30	0.7	0.7	1	0	0.8455
ESD	0.7	0.7	1	0	0.8455
GSS	0.7	0.7	1	0	0.8455
OTUB1	0.7	0.7	1	0	0.8487
AHSG	0.7	0.7	1	0	0.8487
PAM	0.7	0.7	1	0	0.8656
CACYBP	0.7	0.7	1	0	0.8689
HMGN2	0.7	0.7	1	0	0.8689
USP5	0.7	0.7	1	0	0.8689
HIST1H1C	0.7	0.7	1	0	0.8722
TCEA1	0.7	0.7	1	0	0.8722
NPTX1	1	1	1	0	0.8006
NMB	1	1	1	0	0.8059
EFNA5	1	1	1	0	0.8085
PIN4	1	1	1	0	0.8195
TNFRSF12A	1	1	1	0	0.8195
ACTR3	1	1	1	0	0.8221
ATP5B	1	1	1	0	0.8221
CDC37	1	1	1	0	0.8221
DPY30	1	1	1	0	0.8221
EEF1B2	1	1	1	0	0.8221
ERH	1	1	1	0	0.8221
FTL	1	1	1	0	0.8221
GCLM	1	1	1	0	0.8221
OLA1	1	1	1	0	0.8221
PFN2	1	1	1	0	0.8221
RBM8A	1	1	1	0	0.8221
SNRPN	1	1	1	0	0.8221
VASP	1	1	1	0	0.8221
VAT1	1	1	1	0	0.8221
CSE1L	1	1	1	0	0.8221
PSME3	1	1	1	0	0.8411
ANP32A	1	1	1	0	0.8438
PAFAH1B2	1.3	1.3	1	0	0.7851
PSMC3	1.3	1.3	1	0	0.7851
GLB1	1.3	1.3	1	0	0.7874
NAP1L4	1.3	1.3	1	0	0.7968
PRDX3	1.3	1.3	1	0	0.7991
CXCL2	1.3	1.3	1	0	0.8014
OLFML2A	1.3	1.3	1	0	0.8014
AK2	1.3	1.3	1	0	0.8014
MT2A	1.7	1.7	1	0	0.7662
SH3BGRL3	1.7	1.7	1	0	0.7662
COX6B1	1.7	1.7	1	0	0.7702
CCT5	1.7	1.7	1	0	0.7806
PSMA6	2	2	1	0	0.7487
YWHAB	2	2	1	0	0.7505
FKBP1A	2	2	1	0	0.7505
TFRC	2	2	1	0	0.7618
KIF23	2	2	1	0	0.7636
KPNB1	2.3	2.3	1	0	0.7222
PSMB6	2.3	2.3	1	0	0.7239
SPARC	2.3	2.3	1	0	0.7239
PCNA	2.3	2.3	1	0	0.7358
NACA	2.3	2.3	1	0	0.7445
GPR126	2.7	2.7	1	0	0.6998
ARHGDIA	2.7	2.7	1	0	0.7093
B3GNT1	2.7	2.7	1	0	0.7204
CBX3	3	3	1	0	0.6881
PRDX6	3	3	1	0	0.6881
MLF2	3	3	1	0	0.6881
ECHS1	3	3	1	0	0.7059
SERBP1	3	3	1	0	0.7059
HNRNPL	3	3	1	0	0.7074
ITGA3	3.3	3.3	1	0	0.6754
BLVRB	3.7	3.7	1	0	0.6672
CLTC	3.7	3.7	1	0	0.6726
PDGFD	4.3	4.3	1	0	0.6369
YWHAE	4.7	4.7	1	0	0.6344
HEXB	4.7	4.7	1	0	0.6391
LMAN2	5.3	5.3	1	0	0.6021
PTMS	5.7	5.7	1	0	0.5879
LTBP2	5.7	5.7	1	0	0.6164
PTMA	7	7	1	0	0.5441
TALDO1	7.3	7.3	1	0	0.539
PLEC	14.7	14.7	1	0	0.3919
CTSD	61.7	60.7	1.01647	0.00709647	0.05643
CTSB	24	23.3	1.03004	0.0128553	0.2158
VIM	23	22.3	1.03139	0.013423	0.2162
HSPA1A	22	21	1.04762	0.0202034	0.1946
GSTP1	10	9.3	1.07527	0.0315171	0.3352
FLNB	10	9.3	1.07527	0.0315171	0.338
PRNP	5.7	5.3	1.07547	0.031599	0.4895
APEX1	4	3.7	1.08108	0.0338583	0.5024
PEBP1	4	3.7	1.08108	0.0338583	0.5184
SDF4	4	3.7	1.08108	0.0338583	0.5206
EEF1A1	13.3	12.3	1.0813	0.0339465	0.2558
LDHB	9	8.3	1.08434	0.0351644	0.3513
CTSF	4.7	4.3	1.09302	0.0386294	0.5052
PLOD1	3.3	3	1.1	0.0413927	0.5166
TUBA1B	11	10	1.1	0.0413927	0.2688
YWHAZ	10.3	9.3	1.10753	0.0443543	0.2715
MDH2	24.7	22.3	1.10762	0.0443921	0.09064
MYL6	13.3	12	1.10833	0.0446704	0.2094
DPYSL2	3	2.7	1.11111	0.0457575	0.5286
PTGR1	3	2.7	1.11111	0.0457575	0.5354
CORO1C	3	2.7	1.11111	0.0457575	0.5368
FKBP4	3.7	3.3	1.12121	0.0496878	0.5072
UGDH	8.3	7.3	1.13699	0.0557552	0.284
ACTN4	48.7	42.7	1.14052	0.0571011	0.009079
LMNA	16	14	1.14286	0.0579919	0.1297
CFL2	2.3	2	1.15	0.0606978	0.5308
HSP90AB1	22	19	1.15789	0.0636691	0.06932
SRGN	7.3	6.3	1.15873	0.0639823	0.2966
COL7A1	16.3	14	1.16429	0.0660596	0.1048
CDH2	11.3	9.7	1.16495	0.0663067	0.1772
TAGLN2	12	10.3	1.16505	0.066344	0.1727
EIF4A1	2.7	2.3	1.17391	0.0696359	0.5481
CTSA	2.7	2.3	1.17391	0.0696359	0.5495
SPTBN1	2	1.7	1.17647	0.0705811	0.5576
PA2G4	6.3	5.3	1.18868	0.0750647	0.2776
SPP1	16.3	13.7	1.18978	0.075467	0.08736
VCL	8	6.7	1.19403	0.0770152	0.2246
CFL1	28.7	24	1.19583	0.0776707	0.02357
CD109	5.7	4.7	1.21277	0.083777	0.2875
HNRNPAB	5.7	4.7	1.21277	0.083777	0.3016
IQGAP1	3.3	2.7	1.22222	0.0871502	0.3769
PABPC1	3.3	2.7	1.22222	0.0871502	0.3835
PCSK1N	3.3	2.7	1.22222	0.0871502	0.3879
HSPB1	3.3	2.7	1.22222	0.0871502	0.3968
KYNU	7.7	6.3	1.22222	0.0871502	0.2247
YWHAG	9	7.3	1.23288	0.0909196	0.1732
B4GALT4	3.7	3	1.23333	0.0910805	0.4064
AKR1B1	20.7	16.7	1.23952	0.0932539	0.03546
SOD2	5	4	1.25	0.09691	0.29
PPIB	11	8.7	1.26437	0.101873	0.1059
SERPINE2	22	17.3	1.27168	0.104377	0.02293
THBS1	48	37	1.2973	0.11304	0.0004074
PDIA6	1.3	1	1.3	0.113943	0.5161
ATIC	1.3	1	1.3	0.113943	0.5161
HSPA13	1.3	1	1.3	0.113943	0.5287
FUBP1	1.3	1	1.3	0.113943	0.5287
HMGB3	1.3	1	1.3	0.113943	0.5435
RBBP4	1.3	1	1.3	0.113943	0.5435
EIF6	3	2.3	1.30435	0.115393	0.3824
PSMA1	3	2.3	1.30435	0.115393	0.3835
ASAH1	1.7	1.3	1.30769	0.116506	0.5312
EPHB2	1.7	1.3	1.30769	0.116506	0.5406
HAVCR1	1.7	1.3	1.30769	0.116506	0.5425
AKR1C2	1.7	1.3	1.30769	0.116506	0.5443
LTBP1	1.7	1.3	1.30769	0.116506	0.552
TPM3	1.7	1.3	1.30769	0.116506	0.5576
NCL	14	10.7	1.30841	0.116744	0.04906
EZR	9.3	7	1.32857	0.123385	0.09871
MRC2	2.7	2	1.35	0.130334	0.3828
AKR1A1	5	3.7	1.35135	0.130768	0.2067
FCGBP	2.3	1.7	1.35294	0.131279	0.3713
CCT3	2.3	1.7	1.35294	0.131279	0.3873
PSMA7	4.7	3.3	1.42424	0.153584	0.2005
LCN2	5.7	4	1.425	0.153815	0.161
RPL10A	1	0.7	1.42857	0.154902	0.5003
TCP1	1	0.7	1.42857	0.154902	0.5003
CHID1	1	0.7	1.42857	0.154902	0.5027
DENR	1	0.7	1.42857	0.154902	0.5027
DPYSL3	1	0.7	1.42857	0.154902	0.5027
RPS10	1	0.7	1.42857	0.154902	0.5027
SNRPF	1	0.7	1.42857	0.154902	0.5027
SPINT2	1	0.7	1.42857	0.154902	0.5027
GLRX3	1	0.7	1.42857	0.154902	0.5174
HNRNPUL2	1	0.7	1.42857	0.154902	0.5174
TP53I3	1	0.7	1.42857	0.154902	0.5174
SUB1	1	0.7	1.42857	0.154902	0.5198
NUDT5	1	0.7	1.42857	0.154902	0.5198
CCT8	1	0.7	1.42857	0.154902	0.5223
COTL1	4	2.7	1.48148	0.170696	0.1928
TUBB	10	6.7	1.49254	0.173925	0.0404
HSPA9	3	2	1.5	0.176091	0.2557
NPEPPS	3	2	1.5	0.176091	0.2566
PSMA5	3	2	1.5	0.176091	0.2631
PSME2	3	2	1.5	0.176091	0.265
TMSB4X	3	2	1.5	0.176091	0.2707
ACLY	9	6	1.5	0.176091	0.04711
MIF	8	5.3	1.50943	0.178814	0.06649
BTD	5	3.3	1.51515	0.180456	0.1487
HMGB1	5.7	3.7	1.54054	0.187673	0.1022
AKR1C1	4.3	2.7	1.59259	0.202105	0.1262
SERPINE1	31.3	18.7	1.6738	0.223703	0.0236
LRRC59	1.7	1	1.7	0.230449	0.3242
PAFAH1B3	1.7	1	1.7	0.230449	0.3257
PSMB5	1.7	1	1.7	0.230449	0.3257
GSTO1	1.7	1	1.7	0.230449	0.3376
NAMPT	3	1.7	1.76471	0.246672	0.1584
IL8	5.3	3	1.76667	0.247155	0.3241
MBTPS1	2.3	1.3	1.76923	0.247784	0.2265
HIST3H3	1.3	0.7	1.85714	0.268845	0.2822
DDB1	1.3	0.7	1.85714	0.268845	0.2852
GCSH	1.3	0.7	1.85714	0.268845	0.2852
SNRPE	1.3	0.7	1.85714	0.268845	0.2868
SIRPA	1.3	0.7	1.85714	0.268845	0.2947
HNRNPU	1.3	0.7	1.85714	0.268845	0.2947
NQO1	1.3	0.7	1.85714	0.268845	0.2963
RPLP1	1.3	0.7	1.85714	0.268845	0.3044
GARS	1.3	0.7	1.85714	0.268845	0.3044
WDR1	1.3	0.7	1.85714	0.268845	0.306
CCT2	4.3	2.3	1.86957	0.271741	0.0785
ACTB	41.7	21.7	1.92166	0.283676	1.63e-08
RPSA	3.3	1.7	1.94118	0.288065	0.09842
YWHAQ	2	1	2	0.30103	0.1984
NEU1	2	1	2	0.30103	0.2074
EEF1D	2.7	1.3	2.07692	0.31742	0.1383
SERPINH1	0.7	0.3	2.33333	0.367977	0.4383
DTD1	0.7	0.3	2.33333	0.367977	0.4558
HNRNPF	0.7	0.3	2.33333	0.367977	0.4558
PAICS	0.7	0.3	2.33333	0.367977	0.4558
SFN	0.7	0.3	2.33333	0.367977	0.4587
FKBP3	0.7	0.3	2.33333	0.367977	0.4587
S100A16	0.7	0.3	2.33333	0.367977	0.4587
KRT7	0.7	0.3	2.33333	0.367977	0.4587
TPD52	0.7	0.3	2.33333	0.367977	0.4587
SYNCRIP	0.7	0.3	2.33333	0.367977	0.4616
GM2A	0.7	0.3	2.33333	0.367977	0.4616
ACAT2	0.7	0.3	2.33333	0.367977	0.4616
LMNB1	0.7	0.3	2.33333	0.367977	0.4767
HUWE1	0.7	0.3	2.33333	0.367977	0.4798
MAP1B	0.7	0.3	2.33333	0.367977	0.4798
G3BP1	1.7	0.7	2.42857	0.385351	0.1612
RPS27A	3.3	1	3.3	0.518514	0.01925
ACTR2	1	0.3	3.33333	0.522879	0.2245
DNAJB6	1	0.3	3.33333	0.522879	0.2245
ALYREF	1	0.3	3.33333	0.522879	0.2245
HNRNPH1	1	0.3	3.33333	0.522879	0.2261
SND1	1	0.3	3.33333	0.522879	0.2261
EIF3D	1	0.3	3.33333	0.522879	0.2277
PPM1G	1	0.3	3.33333	0.522879	0.2342
CX	1	0.3	3.33333	0.522879	0.2359
DHX9	1	0.3	3.33333	0.522879	0.2359
PDLIM1	1	0.3	3.33333	0.522879	0.2359
SRSF3	1	0.3	3.33333	0.522879	0.2359
INS	1	0.3	3.33333	0.522879	0.2583
MYL12A	1.3	0.3	4.33333	0.636822	0.1095
SRSF6	1.3	0.3	4.33333	0.636822	0.1137
TXNL1	1.3	0.3	4.33333	0.636822	0.1137
TROVE2	1.7	0.3	5.66667	0.753328	0.05159
BAT1	1.7	0.3	5.66667	0.753328	0.05446
EEF1G	1.7	0.3	5.66667	0.753328	0.05488
HIST1H2BC	20.3	1	20.3	1.3075	8.89e-20
