# Supplementary material for: STK11 (LKB1) missense somatic mutant isoforms promote tumor growth, motility and inflammation
Source: Commun Biol. 2020 Jul 9;3:366. doi: 10.1038/s42003-020-1092-0 (PMC7347935; doi:10.1038/s42003-020-1092-0)
Supplement: Supplementary file 5 — Supplementary data 3 [file 42003_2020_1092_MOESM5_ESM.xlsx]

## Sheet: D194Y G135R R87K WT Y49D
LKB1 mutant Isoforms	Proteins in common	Name
D194Y G135R R87K WT Y49D	440	FSTL1
		ACTN4
		MMP2
		CD44
		ANXA2
		PSMA2
		DPY30
		ACTR3
		PTPRK
		TBCB
		CNBP
		TKT
		GSR
		HSPB1
		PTMA
		RPL10A
		GGH
		EIF6
		FAM3C
		PLBD2
		TGFB2
		G3BP1
		PLAU
		CXCL3
		HNRNPH1
		COL4A2
		C1S
		ANXA1
		C1R
		CYCS
		MMP7
		TLN1
		EEF2
		CLSTN1
		PRDX3
		MATR3
		HNRNPD
		COTL1
		SOD2
		EFNA5
		YWHAG
		MET
		DPYSL2
		GOLM1
		GOT1
		AXL
		SERPINH1
		MSN
		EPDR1
		CD59
		GLRX3
		UBA1
		PSAP
		FASN
		ECH1
		PRDX6
		AMBP
		TPM4
		SFPQ
		AKR1B10
		ITGA3
		BASP1
		SERPINE2
		PSMA1
		NME2
		UGDH
		COX6B1
		S100A4
		AGRN
		DNASE2
		LGMN
		LAMB1
		LOXL2
		SDCBP
		IGF2
		PDLIM1
		HNRNPA2B1
		DENR
		BAT1
		RPS10
		DKK3
		PSMB7
		PDCD5
		PDIA3
		RAP1B
		CTSL1
		UCHL1
		SDF4
		FBN2
		TAGLN2
		TPP1
		HNRNPF
		PTPRF
		CXCL2
		TBCA
		MDH1
		NQO1
		HIST3H3
		HSPA9
		EEF1D
		MYL12A
		EIF4A1
		SOD1
		NPC2
		FSCN1
		HLA
		LGALS1
		TPI1
		DSTN
		WDR1
		YWHAE
		C3
		IGFBP6
		APOH
		TPM3
		ALDH3A1
		IGFBP1
		HIST1H2AD
		HSPD1
		NEO1
		CFL2
		PSAT1
		PTGR1
		IQGAP1
		RPL12
		CREG1
		FABP5
		HSPA5
		CSF1
		TUBB
		CFL1
		YWHAQ
		HNRNPR
		GCLM
		RPLP1
		PSMB6
		ALCAM
		SGTA
		RPS12
		CLU
		CCT2
		COL18A1
		MYH9
		SRSF1
		NPM1
		G6PD
		GPI
		HNRNPAB
		SYNCRIP
		SPTBN1
		B4GALT1
		GNB2L1
		RPS27A
		THBS1
		NUCB1
		ALDH1A1
		LDHB
		PTMS
		HIST1H2BC
		TXNRD1
		PSMA7
		BMP1
		APLP2
		ACTC1
		CFH
		BTF3
		SNRPN
		NRP2
		IGFBP7
		AKR1B1
		PRDX1
		CDH2
		STIP1
		PLEC
		EZR
		HSP90AB1
		PRSS23
		PAFAH1B2
		CCT3
		SPTAN1
		SNRPF
		HSPE1
		PSMB5
		NCL
		CXCL1
		CST3
		COL7A1
		DSG2
		HSPA4
		PAPPA
		KRT18
		HSPA8
		GRN
		NEU1
		LRRC59
		HTRA1
		TCEA1
		MYL6
		RPSA
		GSTP1
		TRIM28
		AHCY
		FKBP4
		FUBP1
		GDI2
		NSFL1C
		TUBA1B
		VASN
		CANT1
		FN1
		CDC37
		DKK1
		KRT7
		PA2G4
		FTL
		HNRNPUL2
		TFPI
		YWHAZ
		HUWE1
		ACTB
		PFN2
		OLFML2A
		TARS
		LTBP2
		ENO1
		VCL
		SERPINE1
		COL4A1
		VCAN
		SNRPE
		PKM2
		PAFAH1B3
		RNH1
		CTSS
		CSRP1
		CTSB
		OTUB1
		FBLN1
		RBMX
		SH3BGRL3
		CBX3
		VASP
		STC1
		PGAM1
		PCBP1
		GSN
		ACP1
		PDGFD
		AKR1C1
		LDLR
		ITGB1
		PARK7
		NIT2
		COL5A2
		LAMC2
		CALR
		VIM
		ARHGDIA
		LGALS3BP
		CXCL5
		RARRES1
		RBM8A
		IL8
		SET
		PCNA
		GSTO1
		RBBP4
		OLFML3
		NRCAM
		GCNT3
		KRT8
		LDHA
		RPL22
		CFB
		QSOX1
		FSTL3
		ATP6AP1
		KYNU
		CORO1C
		PABPC1
		ROBO1
		SPP1
		GNS
		CCT5
		IDH1
		TALDO1
		B2M
		CAP1
		EIF5A
		GALNT2
		MIF
		NAP1L4
		PFN1
		HNRNPK
		TIMP2
		MRC2
		HEXB
		CTSA
		NUDT5
		HIST1H2BD
		CRIM1
		RARS
		IGFBP2
		P4HB
		FLNB
		BTD
		PDCD6IP
		COL6A1
		ANP32A
		ACLY
		HSPA1A
		NACA
		HDGF
		GLOD4
		RPS25
		AKR1C3
		PSMB1
		SPARC
		TXN
		CDH6
		IGFBP3
		COL5A1
		PSMA6
		ALB
		PPIB
		CTSZ
		IGFBP4
		CD9
		PRDX5
		SRGN
		LMNA
		PPIA
		CSE1L
		ACTN1
		KPNB1
		ANG
		AKR1A1
		GAPDH
		PHPT1
		MDH2
		ERH
		CTSD
		EEF1B2
		PSME2
		AREG
		OLA1
		TGFB1
		TMSB4X
		S100A6
		VAT1
		APEX1
		SSBP1
		PDIA4
		HMGA1
		AK2
		HIST1H4A
		SERBP1
		IGFBPL1
		CX
		PPT1
		ILF3
		ATIC
		MT2A
		B3GNT1
		NRG1
		S100A16
		PLS3
		DAG1
		TMEM132A
		TIMP1
		TGFBI
		HAVCR1
		EPHB2
		ACTG1
		TXNDC17
		CALM1
		RPLP2
		PLOD2
		HINT1
		HNRNPL
		HNRNPU
		PGD
		NME1
		PCSK9
		VCP
		SPINT2
		COCH
		ALDOA
		HSPG2
		SRSF3
		CUTA
		FLNA
		LAMA5
		LASP1
		PEBP1
		CYR61
		HNRNPA1
		AMIGO2
		B4GALT4
		LTBP3
		FKBP1A
		CLIC1
		CCL2
		PSMA5
		PROCR
		PRNP
		AGA
		LAMC1
		S100A11
		CLTC
		SRP9
		PIN4
		MAT2A
		RNASE4
		DPYSL3
		GPC1
		PEPD
		BLVRB
		APP
		EEF1G
		PSME1
		EEF1A1
		CD109
		TP53I3
		HNRNPC
		PVR
		LTA4H
		PNP
		HSP90AA1
		EFEMP1
		PCSK1N
		ACTR2
		HMGB1
		YWHAB
		CBR1
		KIF23
		PGK1
		SPOCK1
		CCT7
		CTSC

## Sheet: G135R R87K WT Y49D
LKB1 mutant Isoforms	Proteins in common	Name
G135R R87K WT Y49D	28	RAC1
		CAPZA1
		CTNNA1
		CAPRIN1
		RPL5
		APEH
		CAPZA2
		USP14
		HSP90AB2P
		CCDC80
		KHSRP
		NEDD8
		DDX17
		KRT19
		PCBD1
		HSPA6
		ST13
		UBE2V2
		NA
		TAF15
		TJP1
		HPGD
		ARCN1
		GREM1
		CHMP4B
		CAPZB
		RAN
		NAP1L1

## Sheet: D194Y R87K WT Y49D
LKB1 mutant Isoforms	Proteins in common	Name
D194Y R87K WT Y49D	37	ECHS1
		PRKCSH
		PAM
		LMAN2
		HSPA13
		PTPRS
		CHID1
		NRP1
		MBTPS1
		ATP5B
		BCAM
		JAG1
		ASAH1
		BST1
		APLP1
		MLF2
		GAA
		GOT2
		PDIA6
		EFNA1
		SDC4
		RNASET2
		ADAM17
		HAPLN3
		CNP
		CPE
		TXNDC5
		PROS1
		TFRC
		QPCT
		PCOLCE2
		HEXA
		CTSF
		PVRL2
		GALNT10
		ATRN
		PLOD1

## Sheet: D194Y G135R WT Y49D
LKB1 mutant Isoforms	Proteins in common	Name
D194Y G135R WT Y49D	8	HPRT1
		PTGES3
		AKR1C2
		FSTL4
		WARS
		CACYBP
		AHSG
		ANP32B

## Sheet: D194Y G135R R87K WT
LKB1 mutant Isoforms	Proteins in common	Name
D194Y G135R R87K WT	10	PPP5C
		SIRPA
		EIF1AX
		CCT8
		ENO3
		TCP1
		PAICS
		EIF3D
		CCT6A
		ETF1

## Sheet: D194Y G135R R87K Y49D
LKB1 mutant Isoforms	Proteins in common	Name
D194Y G135R R87K Y49D	23	DDB1
		HMGB3
		RPS5
		HMGN2
		TUBB2C
		CNTN1
		ACAT2
		SSB
		FKBP3
		PPIF
		PDXK
		DUT
		ALYREF
		HSPH1
		SUB1
		PLIN3
		SAE1
		CBX5
		ESD
		HN1
		HIST1H1C
		PPA1
		RPL30

## Sheet: R87K WT Y49D
LKB1 mutant Isoforms	Proteins in common	Name
R87K WT Y49D	13	EDN1
		FRAS1
		RPLP0
		ANGPTL4
		MFGE8
		LTBP4
		CHST11
		HSP90B1
		ADAM10
		PTX3
		GALNS
		CHST3
		RAB11B

## Sheet: G135R WT Y49D
LKB1 mutant Isoforms	Proteins in common	Name
G135R WT Y49D	3	NUDC
		SLC39A10
		NARS

## Sheet: D194Y WT Y49D
LKB1 mutant Isoforms	Proteins in common	Name
D194Y WT Y49D	8	MINPP1
		FCGBP
		GLA
		GPR126
		GM2A
		STC2
		LCN2
		CP

## Sheet: G135R R87K WT
LKB1 mutant Isoforms	Proteins in common	Name
G135R R87K WT	3	EGFR
		DDX46
		HMGA2

[truncated: 20 more sheets: D194Y R87K WT, D194Y G135R WT, G135R R87K Y49D, D194Y R87K Y49D, D194Y G135R Y49D, D194Y G135R R87K, WT Y49D, R87K WT, G135R WT, D194Y WT, R87K Y49D, G135R Y49D, D194Y Y49D, G135R R87K, D194Y G135R, WT, Y49D, R87K, G135R, D194Y]
